# Supplementary material for: From Discovery to Delivery: A Rapid and Targeted Proteomics Workflow for Monitoring Chinese Hamster Ovary Biomanufacturing
Source: Mol Cell Proteomics. 2025 Jun 4;24(7):101011. doi: 10.1016/j.mcpro.2025.101011 (PMC12274832; doi:10.1016/j.mcpro.2025.101011)
Supplement: Reactome_analysis_worksheet [file mmc1.xlsx]

## Sheet: analysis_df_130824_2
Accession	Uniprot	D1	D4	D7	D14	Day 4 compared to Day 1	Day 7 compared to Day 4	Day 14 compared to Day 7
IGHG1_HUMAN	P01857	13.4724	13.5267	13.5921	13.716	0.00580477	0.00695897	0.0130943
H2AJ_RAT	A9UMV8	13.684	13.5375	13.2788	13.8522	-0.0155193	-0.0278399	0.0609849
H4_PIG	P62802	13.2735	13.0379	12.9683	13.5665	-0.0258402	-0.00772036	0.0650602
EF1A1_MOUSE	P10126	13.2287	12.7077	13.1624	12.6343	-0.0579616	0.0507177	-0.0590728
G3P_CRIGR	P17244	12.4036	12.32	12.4259	12.5523	-0.00976409	0.0123509	0.0146047
ACTB_CANLF	O18840	12.4659	12.7244	12.512	12.6261	0.0296174	-0.024296	0.0131064
H2B1K_HUMAN	O60814	12.7489	12.4336	12.419	12.9587	-0.0361377	-0.00169401	0.0613765
KPYM_RAT	P11980	12.0534	12.1653	12.2182	12.1533	0.0133324	0.0062544	-0.00767722
PTMA_MOUSE	P26350	11.437	11.85	11.2929	11.9149	0.0511766	-0.0694607	0.0773411
H3C_BOVIN	A5PK61	11.9497	11.8428	11.4749	12.3706	-0.0129686	-0.0455204	0.108434
ACTBL_HUMAN	Q562R1	11.3734	11.5485	11.5756	11.7077	0.0220452	0.00338026	0.0163704
COF1_RAT	P45592	11.5382	11.8303	11.8246	11.5267	0.036069	-0.000692877	-0.0368163
PRDX1_CRIGR	Q9JKY1	10.9148	10.8829	10.9311	10.9534	-0.00422945	0.00638196	0.00293721
ENOA_MOUSE	P17182	10.9088	11.0406	11.0951	10.8519	0.0173235	0.00710384	-0.031971
LV321_HUMAN	P80748	10.7592	10.513	11.0286	11.1121	-0.0333995	0.0690798	0.0108752
CALR_CRIGR	Q8K3H7	10.3684	10.8313	10.7811	10.5085	0.0630216	-0.0067015	-0.0369552
ENPL_MOUSE	P08113	10.6662	10.7273	10.8959	10.635	0.00823329	0.0225003	-0.0349634
H12_MOUSE	P15864	10.8717	10.7942	10.3571	11.0751	-0.0103165	-0.0596346	0.0967015
H12_BOVIN	P02253	10.8329	10.8984	10.3668	11.2561	0.00869794	-0.0721453	0.118731
CH10_BOVIN	P61603	10.4908	10.5598	10.4043	10.6266	0.00945307	-0.0214083	0.0305092
IGLC6_HUMAN	P0CF74	10.4261	10.5693	10.4283	10.9149	0.0196835	-0.01938	0.0658004
TBA1B_MOUSE	P05213	10.4687	10.2655	10.2712	10.6912	-0.0282823	0.000792051	0.0578225
HSP7C_HORSE	A2Q0Z1	10.5681	10.3249	10.2584	10.8907	-0.0335823	-0.00932039	0.0862896
ACTG_TRIVU	P63257	9.73428	10.1655	9.69562	10.0831	0.0625334	-0.068275	0.056541
RAN_CANLF	P62825	10.2066	10.056	10.0142	10.3697	-0.0214388	-0.00601213	0.0503291
EF2_RAT	P05197	10.1565	10.0683	10.1782	10.0531	-0.0125822	0.0156557	-0.0178402
ACLY_SHEEP	Q2TCH3	10.2627	9.83675	9.9984	10.3898	-0.0611643	0.0235162	0.0554025
PPIA_CRIGR	P14851	9.93906	10.1986	10.1511	10.469	0.0371932	-0.00673505	0.0444813
LEG1_RAT	P11762	9.7348	9.8466	9.92503	9.78545	0.0164755	0.0114448	-0.0204335
ANXA2_MOUSE	P07356	9.86701	10.0141	10.0956	9.80806	0.0213493	0.0116903	-0.0416848
BIP_CRIGR	G3I8R9	9.67629	10.235	10.1943	9.9827	0.0809857	-0.00574952	-0.0302594
TRYP_PIG	P00761	9.95222	10.1151	9.9322	10.4391	0.0234165	-0.0263215	0.0718101
RL27A_HUMAN	P46776	9.83778	9.82103	9.87987	9.87375	-0.00245784	0.00861834	-0.000894339
EF1G_HUMAN	P26641	9.79779	9.75085	9.74568	10.0262	-0.00692803	-0.00076525	0.0409369
RS25_HUMAN	P62851	9.87196	9.75802	9.6841	9.98939	-0.0167493	-0.0109699	0.0447792
NUCL_MESAU	P08199	9.82382	9.62021	9.60222	9.96861	-0.0302153	-0.00270078	0.0540244
ROA2_RAT	A7VJC2	9.64809	9.68309	9.53706	9.95041	0.00522426	-0.0219226	0.061211
RL26_RAT	P12749	9.60442	9.62028	9.79396	9.70554	0.00238059	0.0258131	-0.0130834
RS30_PONAB	P0C2F0	9.74192	9.98983	9.86936	10.2	0.0362531	-0.0175034	0.0475378
RL7A_MOUSE	P12970	9.61408	9.5038	9.44423	9.58786	-0.0166438	-0.00907127	0.0217746
HS90A_MOUSE	P07901	9.82211	9.53795	9.51454	9.96665	-0.0423531	-0.00354602	0.0669758
ADT2_HUMAN	P05141	9.92854	9.60889	9.85983	9.78228	-0.0472127	0.0371926	-0.0113919
VIME_RAT	P31000	9.65362	9.68975	9.44307	9.64913	0.00539041	-0.0372035	0.031143
1433B_PONAB	A4K2U9	9.50207	9.49365	9.61421	9.68873	-0.00127901	0.0182054	0.0111399
RS6_HUMAN	P62753	9.49036	9.68911	9.59584	9.38752	0.0299022	-0.0139559	-0.031665
PGAM1_HUMAN	P18669	9.52832	9.6027	9.5992	9.28483	0.0112182	-0.000524942	-0.0480386
RL22_HUMAN	P35268	9.60652	9.31988	9.36312	9.70789	-0.0437014	0.00667707	0.0521683
NUCL_RAT	P13383	9.53045	9.37213	9.25845	9.89244	-0.0241685	-0.017606	0.0955565
THIO_MOUSE	P10639	9.57045	9.15983	9.46551	9.69951	-0.0632663	0.0473591	0.0352324
HS90B_MOUSE	P11499	9.94666	9.29522	9.30027	9.93597	-0.0977227	0.000782857	0.0953885
RS16_MOUSE	P14131	9.51263	9.3248	9.53451	9.59629	-0.0287706	0.0320849	0.00931878
LDHA_RABIT	P13491	9.52846	9.24717	9.44666	9.62113	-0.0432318	0.0307933	0.0264012
RACK1_BOVIN	P63243	9.50132	9.37792	9.35863	9.28902	-0.0188608	-0.00296993	-0.0107714
RS3_CANLF	E2RH47	9.40333	9.27386	9.39744	9.42506	-0.0200023	0.0190979	0.00423456
RS9_BOVIN	A6QLG5	9.50076	9.2255	9.42082	9.4552	-0.0424168	0.0302265	0.00525498
RS8_HUMAN	P62241	9.27954	9.20097	9.31817	9.23302	-0.0122675	0.0182603	-0.0132439
RS4_CRIGR	P47961	9.35368	9.12453	9.22956	9.4695	-0.0357827	0.0165117	0.0370266
PRDX6_MACFA	Q2PFL9	9.20511	9.26609	9.20618	9.30558	0.00952474	-0.00935729	0.0154929
RL7_MOUSE	P14148	9.3423	9.21705	9.22528	9.33997	-0.0194726	0.00128687	0.0178256
RS3A_RAT	P49242	9.29021	9.05871	9.22124	9.11371	-0.036406	0.0256559	-0.0169219
ATPA_BOVIN	P19483	9.32912	9.5208	9.41272	9.48089	0.0293415	-0.0164712	0.0104107
PDIA3_RAT	P11598	9.22792	9.53643	9.48084	9.37436	0.0474429	-0.00843408	-0.0162956
CH60_CRIGR	P18687	9.32445	9.2883	9.33624	9.48766	-0.00560477	0.00742748	0.0232111
RSSA_SHEEP	A6YRY8	9.34476	9.2862	9.32328	9.53075	-0.00906901	0.00574884	0.0317528
TBB4B_HUMAN	P68371	9.34926	9.18957	9.14613	9.6094	-0.0248555	-0.00683515	0.0712838
TBB5_HUMAN	P07437	9.06369	9.12966	9.15465	9.64889	0.0104634	0.00394294	0.0758584
EF1B_MOUSE	O70251	9.33742	9.35908	9.18231	9.65733	0.00334183	-0.0275089	0.0727676
RS21_HUMAN	P63220	9.39979	9.34605	9.34656	8.63173	-0.00827216	7.92332e-05	-0.114786
KAD2_HUMAN	P54819	8.99667	9.11268	8.98176	9.16295	0.0184857	-0.0208774	0.0288139
GRP75_CRIGR	O35501	8.98553	9.29208	9.29478	9.27231	0.0483991	0.000418513	-0.00349128
AHNK_HUMAN	Q09666	8.86337	9.2842	8.95129	9.29336	0.0669225	-0.0526815	0.054104
ALDR_RAT	P07943	8.9656	9.36078	9.28583	9.28431	0.0622275	-0.0115978	-0.00023657
HCDH_PIG	P00348	8.60252	9.14417	8.99806	8.92488	0.088094	-0.0232392	-0.0117809
RL6_RAT	P21533	9.13131	8.6147	9.19287	8.93258	-0.084021	0.0937154	-0.0414392
NDKB_RAT	P19804	8.62044	9.25319	9.24039	8.64622	0.102189	-0.00199554	-0.0958852
RL11_HUMAN	P62913	9.22179	9.07164	9.07619	9.47316	-0.0236844	0.000724027	0.0617584
RL12_CANLF	E2RR58	9.18766	9.08895	9.07582	9.25317	-0.0155838	-0.00208676	0.0279204
EF1D_RAT	Q68FR9	9.1051	8.9991	8.96376	9.2696	-0.0168941	-0.00567653	0.0484035
PGK1_MOUSE	P09411	8.99787	9.01088	8.98412	9.21257	0.00208377	-0.00429001	0.0362271
RL34_RAT	P11250	9.24208	8.95117	9.15929	9.41178	-0.0461416	0.03316	0.0392324
RL38_HUMAN	P63173	8.92859	9.03342	9.11074	8.93247	0.0168398	0.0122971	-0.0285099
1433E_HUMAN	P62258	8.934	9.07503	8.95227	8.84976	0.022596	-0.0196495	-0.016615
6PGD_MOUSE	Q9DCD0	9.26965	8.99303	9.0171	9.39281	-0.0437073	0.00385683	0.0588922
RL40_MACFA	P0C273	9.15698	9.06143	9.01907	9.3719	-0.015132	-0.00676041	0.0553629
6PGD_RAT	P85968	9.13467	8.5405	8.77262	9.46128	-0.0970317	0.0386858	0.109029
ACLY_MOUSE	Q91V92	9.25171	9.02702	8.862	9.45047	-0.0354711	-0.0266161	0.0927539
ALDOA_MOUSE	P05064	9.11937	8.8279	8.89271	9.36355	-0.0468646	0.010553	0.074432
RS12_HUMAN	P25398	8.53876	9.34764	8.6522	9.26887	0.130575	-0.111535	0.0993272
RS28_HUMAN	P62857	8.83767	8.997	8.76027	9.07033	0.0257784	-0.038468	0.0501789
RL23A_HUMAN	P62750	8.85437	8.9129	8.75328	9.18686	0.00950502	-0.0260718	0.0697478
RL13_CRIGR	Q9Z313	8.81378	8.89246	8.91361	9.07261	0.0128228	0.00342741	0.025508
RLA0_RAT	P19945	8.88265	8.72644	8.73838	9.00583	-0.025596	0.00197139	0.0434939
GSTO1_RAT	Q9Z339	8.77401	8.86313	8.77976	9.06655	0.0145811	-0.0136346	0.0463708
TALDO_CRIGR	Q8VI73	8.62468	8.6541	8.61968	8.81724	0.004913	-0.00574957	0.0326924
PARK7_MOUSE	Q99LX0	8.57025	8.88708	8.7148	8.67544	0.0523724	-0.0282416	-0.00653031
PDIA1_CRIGR	Q8R4U2	8.79546	9.19733	8.63567	9.26124	0.064457	-0.0909071	0.100897
RS13_HUMAN	P62277	9.03415	8.90786	9.00117	8.91515	-0.0203113	0.0150345	-0.0138534
RS18_CAPHI	A5JST6	8.9232	8.85693	8.82353	8.82906	-0.0107533	-0.00545187	0.000905222
RL10A_MOUSE	P53026	8.90098	9.03316	8.76009	9.17486	0.0212665	-0.0442859	0.0667415
RL4_RAT	P50878	8.93039	8.89168	8.90588	9.06229	-0.00626755	0.0023021	0.0251183
RL18_MOUSE	P35980	8.96928	8.76496	8.86888	8.96266	-0.033244	0.0170037	0.0151762
RL27_PIG	A1XQU5	8.9531	8.84228	8.65127	8.88157	-0.0179687	-0.0315076	0.0379032
PPIB_HUMAN	P23284	8.53114	9.47313	8.85843	5.48489	0.151101	-0.0967888	-0.691589
LDHA_MOUSE	P06151	9.30202	9.19787	9.55698	8.82504	-0.0162443	0.0552542	-0.114951
HYEP_PIG	P79381	8.42121	8.74392	8.92236	5.94484	0.0542524	0.0291452	-0.585788
GSTMU_CRILO	Q00285	9.03198	8.99578	9.26917	8.63937	-0.0057933	0.0431917	-0.101514
H2AV_RABIT	O62695	9.27847	9.07512	9.23956	8.53742	-0.031971	0.0259085	-0.114025
PARK7_CHLAE	Q95LI9	9.03981	8.84167	8.99144	8.39249	-0.0319733	0.0242333	-0.099453
RL4_HUMAN	P36578	9.08468	9.23421	9.30869	8.789	0.0235526	0.0115898	-0.08288
KPYM_HUMAN	P14618	8.87122	8.48142	8.8569	9.00406	-0.0648256	0.0624956	0.0237735
PRDX6_BOVIN	O77834	8.70754	8.93744	8.76999	8.47978	0.0375961	-0.0272868	-0.0485482
GSTM7_RAT	P08009	8.12365	8.55968	8.65931	8.23506	0.0754289	0.0166962	-0.072473
FABP4_CEREL	A6YLM6	8.57408	8.71683	8.85405	8.2717	0.0238219	0.0225346	-0.0981547
NCOA5_HUMAN	Q9HCD5	8.45142	8.8059	8.18739	8.85797	0.0592758	-0.105066	0.113572
EF1D_MACFA	Q4R3D4	8.43298	8.65687	8.50729	8.95327	0.0378022	-0.0251456	0.0737156
RS14_RAT	P13471	8.53902	8.6089	8.53857	8.42732	0.0117588	-0.0118348	-0.0189202
NDRG1_RAT	Q6JE36	8.15725	8.24533	8.22053	8.52824	0.0154945	-0.00434638	0.0530171
RL36_MOUSE	P47964	8.56091	8.47622	8.27247	8.60234	-0.014344	-0.0351025	0.0564102
TPIS_MESAU	P86216	8.56887	8.36687	8.55926	8.70128	-0.0344157	0.032797	0.0237417
PA2G4_HUMAN	Q9UQ80	8.63728	8.49156	8.38365	8.81941	-0.0245475	-0.0184511	0.0731036
TKT_MOUSE	P40142	8.69619	8.53963	8.40788	8.86865	-0.0262094	-0.0224314	0.0769724
RS5_MOUSE	P97461	8.423	8.37038	8.35225	8.50686	-0.00904211	-0.00312751	0.0264615
SERC_MOUSE	Q99K85	8.89403	8.59092	8.6278	9.02658	-0.0500243	0.00617941	0.0651868
STMN1_MOUSE	P54227	8.76119	8.6784	8.15379	8.86569	-0.0136981	-0.0899578	0.120761
HNRPU_RAT	Q6IMY8	8.5543	8.32855	8.27622	8.6476	-0.0385856	-0.00909337	0.0633292
SERA_RAT	O08651	8.46855	8.3769	8.30539	8.69416	-0.0156984	-0.0123686	0.0659991
HNRPK_BOVIN	Q3T0D0	8.51725	8.24137	8.07381	8.761	-0.0475034	-0.0296347	0.117846
PCBP2_HUMAN	Q15366	8.36132	8.26685	8.20831	8.73149	-0.0163932	-0.0102521	0.0891418
PUR9_RAT	O35567	8.43654	8.36665	8.23621	8.72381	-0.0120021	-0.0226694	0.0829779
ODO1_HUMAN	Q02218	8.48475	8.64573	8.59889	8.67894	0.0271149	-0.0078367	0.0133687
PDIA1_BOVIN	P05307	8.49501	8.62325	8.50373	8.73957	0.0216165	-0.020136	0.0394664
PROF1_MOUSE	P62962	8.63218	8.67653	8.72654	8.52376	0.00739295	0.00829292	-0.03392
RS15A_HUMAN	P62244	8.59381	8.31186	8.44755	8.57068	-0.0481274	0.0233629	0.0208761
RS19_RAT	P17074	8.84521	8.49266	8.63494	8.69764	-0.0586798	0.0239708	0.0104379
LRC59_HUMAN	Q96AG4	8.21061	8.44356	8.27071	8.48215	0.0403617	-0.0298391	0.0364181
STIP1_CRIGR	O54981	8.43579	8.4855	8.33454	8.48442	0.00847652	-0.0258981	0.0257136
MDHC_RAT	O88989	8.32359	8.36888	8.49896	8.5293	0.00782893	0.0222521	0.00513976
ATPB_MOUSE	P56480	8.4709	8.3228	8.42523	8.58265	-0.0254475	0.0176478	0.0267061
PYR1_MOUSE	B2RQC6	8.41398	8.41851	8.3712	8.44556	0.000776009	-0.00813032	0.012759
ANXA1_HORSE	Q8HZM6	8.32474	8.28749	8.35328	8.19148	-0.00647028	0.0114085	-0.0282191
RL13A_MOUSE	P19253	8.44949	8.26407	8.28509	8.38636	-0.0320107	0.00366504	0.0175273
DEST_RAT	Q7M0E3	8.15317	8.50423	8.29347	8.36837	0.0608202	-0.0362058	0.0129721
HYEP_MOUSE	Q9D379	8.15647	8.35909	8.51699	8.27609	0.0354022	0.0269965	-0.0413929
ANXA5_HUMAN	P08758	8.21951	8.49701	8.61752	8.43495	0.0479014	0.020319	-0.0308945
S25A3_MOUSE	Q8VEM8	8.27227	8.40724	8.37964	8.1494	0.0233491	-0.0047432	-0.0401953
FKB1A_BOVIN	P18203	8.20944	8.53682	8.33517	8.34725	0.0564142	-0.0344872	0.00209065
RTN4_RAT	Q9JK11	7.8611	8.3971	8.57819	8.34243	0.0951598	0.0307818	-0.040205
KPCD_MOUSE	P28867	7.98241	8.1848	8.05606	8.38513	0.0361223	-0.0228717	0.0577589
AT2A2_CANLF	O46674	7.81409	7.96307	7.89631	8.01301	0.027246	-0.0121461	0.0211665
THIC_MOUSE	Q8CAY6	8.46759	8.25005	8.3254	7.73247	-0.0375494	0.0131169	-0.106589
GSTM1_MOUSE	P10649	8.00671	7.65335	8.14186	7.26761	-0.0651183	0.0892675	-0.163878
ACOT2_RAT	O55171	7.46167	8.05492	8.34037	8.3396	0.110372	0.050241	-0.00013251
MDHC_HUMAN	P40925	8.04509	7.9161	8.00564	7.55424	-0.0233182	0.0162268	-0.0837298
ADHX_RABIT	O19053	5.50298	5.65117	8.30603	8.25854	0.038337	0.555609	-0.00827219
C1TM_HUMAN	Q6UB35	7.89201	8.05467	7.92436	8.48775	0.029433	-0.0235305	0.0990882
RS5_RAT	P24050	8.36048	8.30088	8.06769	8.63901	-0.0103213	-0.0411085	0.0987101
NPM3_MOUSE	Q9CPP0	8.26986	7.93568	7.73496	8.48995	-0.059509	-0.0369614	0.134363
HMCS1_CRIGR	P13704	8.58806	7.50662	7.64688	8.60798	-0.194168	0.0267072	0.170804
LMNA_PIG	Q3ZD69	8.13335	8.33443	8.09698	8.49502	0.0352331	-0.0416998	0.069235
FBRL_HUMAN	P22087	8.35079	8.24096	8.13374	8.22091	-0.0190997	-0.0188936	0.0153802
GDIR1_RAT	Q5XI73	8.04206	8.02924	8.06815	8.26334	-0.0023006	0.00697372	0.034487
PABP1_HUMAN	P11940	8.10373	7.94503	7.97669	8.36316	-0.0285324	0.00573805	0.0682573
HCD2_HUMAN	Q99714	8.07336	8.14299	7.98048	8.32164	0.01239	-0.0290848	0.0603935
FUS_HUMAN	P35637	8.14907	8.18096	7.95272	8.22319	0.00563464	-0.0408214	0.0482497
RL19_CANLF	D0VWQ5	7.92392	7.97899	7.96046	8.2447	0.0099913	-0.00335481	0.050616
RANG_MOUSE	P34022	8.16169	8.11336	7.9577	8.32208	-0.00856861	-0.0279464	0.0645922
RS7_BOVIN	A6H769	8.06138	8.27871	8.10288	8.2452	0.0383782	-0.0309708	0.0251207
IF5A1_RABIT	P10160	8.02095	8.13243	7.969	7.95248	0.0199135	-0.0292888	-0.00299402
RCC2_MOUSE	Q8BK67	8.19415	7.83371	7.92575	8.35328	-0.0648987	0.0168511	0.075797
PUR6_RAT	P51583	8.1047	7.85872	7.81902	8.31559	-0.0444655	-0.00730556	0.0888298
PSME3_HUMAN	P61289	8.25908	7.77921	7.86157	8.33075	-0.0863574	0.0151951	0.0836283
PSA7_MOUSE	Q9Z2U0	8.27936	8.01303	8.08784	8.4262	-0.0471722	0.0134064	0.0591284
IF4A1_RABIT	P29562	8.31707	7.9679	8.16843	8.31842	-0.061875	0.035858	0.0262521
RS11_MACFA	P61270	8.15131	7.95733	8.19443	7.92373	-0.034748	0.0423591	-0.048463
RL18A_MOUSE	P62717	8.30617	7.87969	8.12545	7.13591	-0.0760443	0.0443087	-0.187351
TKTL1_BOVIN	Q2NL26	8.46446	8.09269	8.15373	8.06298	-0.064799	0.0108411	-0.0161464
RL35A_MOUSE	O55142	8.6037	8.0582	8.21395	8.05679	-0.0944997	0.0276182	-0.0278708
ROA1_PANTR	A5A6H4	8.26727	7.81096	8.04111	7.65871	-0.0819104	0.041895	-0.0702937
HYOU1_CRIGR	Q60432	7.72682	8.14076	8.19244	7.88694	0.0752892	0.00912954	-0.0548273
PDIA6_MESAU	P38660	7.68673	8.14884	8.14402	8.12177	0.084225	-0.000853891	-0.0039461
VAT1_HUMAN	Q99536	7.64079	8.21581	8.03206	7.62752	0.104681	-0.0326329	-0.0745552
ALDH2_MESAU	P81178	7.9169	8.04672	8.0277	8.19904	0.0234647	-0.00341488	0.0304683
ODO2_BOVIN	P11179	7.68425	8.06221	8.01537	8.0951	0.0692709	-0.00840748	0.0142804
PPIB_RAT	P24368	7.83766	7.9791	8.05726	7.91297	0.0258033	0.0140625	-0.0260697
RAB7A_RAT	P09527	7.83587	8.02789	8.10029	8.00401	0.0349278	0.0129532	-0.0172512
MDHM_RAT	P04636	7.97175	8.15547	8.1299	7.73801	0.0328716	-0.00453067	-0.071275
RPN1_MOUSE	Q91YQ5	7.52286	7.6689	7.78009	7.67935	0.0277368	0.0207676	-0.0188022
SYYC_MOUSE	Q91WQ3	7.50115	7.82839	7.84511	7.43488	0.0616023	0.00307846	-0.0774831
SYAC_MESAU	Q8CFX8	7.52687	7.8459	7.85011	7.66724	0.0598885	0.000774139	-0.0340061
SSRA_CANLF	P16967	7.44884	8.12685	7.86735	7.80791	0.125681	-0.046819	-0.0109409
KAD3_MOUSE	Q9WTP7	7.10083	7.79943	7.6226	7.49093	0.135381	-0.0330847	-0.0251395
AK1A1_CRIGR	O70473	7.25542	7.77663	7.66714	7.65323	0.100086	-0.0204567	-0.00262039
NNRE_MOUSE	Q8K4Z3	7.15298	7.71797	7.73434	7.62411	0.109677	0.00305683	-0.020709
SND1_HUMAN	Q7KZF4	7.81769	8.03848	7.83757	7.9503	0.0401818	-0.0365175	0.020604
SND1_MOUSE	Q78PY7	7.88604	7.8787	7.86451	7.86728	-0.00134258	-0.0026003	0.000508142
UBA1_HUMAN	P22314	7.75413	7.76553	7.8625	7.99806	0.00212021	0.0179027	0.0246616
AT1A1_RAT	P06685	7.82585	7.96212	8.01534	8.04513	0.0249047	0.00961096	0.00535193
ANXA1_RAT	P07150	7.83298	7.73791	7.81382	7.98547	-0.0176189	0.014084	0.0313494
CAPZB_PIG	A0PFK7	7.55186	7.8914	7.79163	7.82552	0.0634492	-0.0183569	0.00626108
RL17_HUMAN	P18621	8.07316	8.08024	7.92612	8.14256	0.00126482	-0.0277829	0.0388674
RS2_BOVIN	O18789	8.13803	7.92069	8.0539	8.14979	-0.0390546	0.0240612	0.0170758
TCPZ_MOUSE	P80317	7.92637	7.78366	7.8505	8.04052	-0.0262121	0.012337	0.0345045
RAC1_BOVIN	P62998	7.80568	7.89337	7.79966	7.94726	0.0161179	-0.0172301	0.0270466
VDAC1_RAT	Q9Z2L0	7.87634	7.83276	7.78909	7.81212	-0.00800562	-0.00806501	0.00425898
SPEE_MOUSE	Q64674	7.8644	7.69831	7.73653	8.06887	-0.0307949	0.00714502	0.060681
TCPH_MOUSE	P80313	8.09584	7.79036	7.78649	8.29343	-0.0554915	-0.00071661	0.0909967
TCPQ_MOUSE	P42932	8.02824	7.68341	7.87333	8.08983	-0.0633372	0.0352276	0.039136
PEBP1_BOVIN	P13696	7.97201	7.78958	7.82053	8.00408	-0.0333974	0.0057199	0.03347
LMNA_RAT	P48679	7.95984	7.90747	7.79441	8.00765	-0.00952275	-0.0207762	0.0389381
TERA_HUMAN	P55072	7.86414	7.72805	7.68126	7.97929	-0.0251833	-0.00876244	0.0549176
GSTP1_CRILO	P46424	7.71873	7.70683	7.73629	7.87558	-0.00222466	0.00550309	0.0257444
SRSF1_HUMAN	Q07955	7.78419	7.81398	7.73529	8.08941	0.00551104	-0.0146026	0.0645787
LMNA_HUMAN	P02545	7.85975	7.74813	7.6365	8.21443	-0.0206352	-0.0209348	0.105247
GLYM_MOUSE	Q9CZN7	7.79407	7.61759	7.72934	7.91683	-0.0330414	0.0210094	0.0345778
INO1_RAT	Q6AYK3	7.90105	7.56575	7.68112	8.08281	-0.0625605	0.021832	0.0735403
PSB1_MOUSE	O09061	7.84765	7.77216	7.71274	7.74337	-0.0139451	-0.0110724	0.00571742
PHB1_MOUSE	P67778	7.63334	7.56024	7.66378	7.84	-0.0138812	0.019624	0.0327977
HNRPQ_HUMAN	O60506	7.67407	7.66463	7.68094	7.85968	-0.00177514	0.00306552	0.0331887
TCPE_RAT	Q68FQ0	7.77964	7.59672	7.67586	7.92186	-0.0343269	0.0149517	0.0455103
PRDX2_CRIGR	Q8K3U7	7.54628	7.49191	7.7087	7.74985	-0.0104326	0.0411545	0.00768024
MOES_MOUSE	P26041	7.60423	7.43071	7.62608	7.64165	-0.0333015	0.0374416	0.00294288
DYR_MOUSE	P00375	7.68254	7.57179	7.70126	7.98459	-0.0209483	0.0244601	0.0521227
RL5_RAT	P09895	7.57733	7.81957	7.65764	7.63375	0.0453997	-0.0301897	-0.00450829
NUDC_RAT	Q63525	7.70157	7.43537	7.51533	7.36282	-0.0507497	0.0154329	-0.0295781
GLYM_RABIT	P14519	8.27793	7.6089	7.8764	7.76372	-0.121583	0.049848	-0.0207878
HINT1_HUMAN	P49773	7.84382	7.74803	7.85065	7.19838	-0.0177265	0.0189822	-0.12514
MP3B2_HUMAN	A6NCE7	6.94579	7.70202	7.75172	7.08978	0.149097	0.00928105	-0.128776
ETHE1_HUMAN	O95571	7.48087	8.45845	8.04675	7.18177	0.177187	-0.0719875	-0.164066
CLIC1_RABIT	Q95MF9	7.86117	7.85103	7.69198	8.22125	-0.00186342	-0.0295269	0.0960035
COX41_SAISC	O46582	7.47085	7.79018	7.5146	7.83562	0.0603848	-0.0519605	0.0603509
CNBP_MOUSE	P53996	7.77653	7.56764	7.3704	7.44125	-0.0392824	-0.0381006	0.0138015
CDC37_HUMAN	Q16543	7.3969	7.76058	7.4391	7.39045	0.0692449	-0.061037	-0.00946619
NSF1C_BOVIN	Q3SZC4	7.5538	7.78253	7.57975	8.01137	0.043036	-0.0380888	0.0798987
YBOX1_MOUSE	P62960	7.70969	7.71996	7.60946	8.0611	0.00191944	-0.020798	0.0831827
TKT_BOVIN	Q6B855	7.94096	7.62479	7.48449	8.08724	-0.058616	-0.0267952	0.111744
CLIC1_HUMAN	O00299	7.79132	7.74724	7.86578	8.10138	-0.00818595	0.0219081	0.0425785
NUDC_BOVIN	Q17QG2	7.75914	7.78014	7.55305	8.47925	0.00389919	-0.0427376	0.166878
TECR_BOVIN	Q3ZCD7	7.86059	7.61927	7.63189	8.60838	-0.0449853	0.00238676	0.173702
MAP6_RAT	Q63560	7.71519	7.89356	7.61889	7.7525	0.0329755	-0.0510953	0.0250799
IF4B_HUMAN	P23588	7.57366	7.71911	7.54162	7.94867	0.0274448	-0.0335602	0.0758392
TPM4_RAT	P09495	7.51912	7.88584	7.70239	8.14176	0.0687011	-0.0339597	0.0800348
RLA2_MOUSE	P99027	7.50053	7.80568	7.45605	8.05961	0.0575311	-0.0661111	0.112298
SRSF3_HUMAN	P84103	7.80433	7.48722	7.25652	7.91208	-0.0598461	-0.0451508	0.124778
FRIH_CRIGR	P29389	7.48137	7.40819	7.3599	8.64865	-0.0141798	-0.00943479	0.232789
MK01_MOUSE	P63085	7.51195	7.71955	7.4825	7.71725	0.0393286	-0.0449968	0.0445661
ATP5H_HUMAN	O75947	7.354	7.68007	7.52813	7.71244	0.0625915	-0.0288288	0.0348965
IPYR_MOUSE	Q9D819	7.64738	7.7755	7.61293	7.809	0.02397	-0.0304835	0.0366855
PLPHP_HUMAN	O94903	7.42791	7.67364	7.56055	7.68886	0.0469553	-0.021419	0.0242774
HSPB1_CRILO	P15991	7.17252	7.62959	7.5495	7.54619	0.0891253	-0.0152245	-0.000632104
PDIA4_MOUSE	P08003	7.22101	7.51199	7.41031	7.57633	0.0569952	-0.0196615	0.0319657
IF6_MOUSE	O55135	7.24885	7.41001	7.28296	7.43766	0.0317224	-0.0249506	0.0303237
UBE2N_HUMAN	P61088	7.61666	7.67645	7.47508	8.02632	0.0112803	-0.03835	0.10265
FLNA_HUMAN	P21333	7.43011	7.60953	7.3627	7.72091	0.0344251	-0.0475721	0.068535
HDGF_HUMAN	P51858	7.52101	7.40679	7.39682	7.86142	-0.022079	-0.00194311	0.0878858
TCPA_CRIGR	P18279	7.56863	7.44219	7.44932	7.7202	-0.0243043	0.00138172	0.0515296
HNRPC_RAT	G3V9R8	7.49611	7.48336	7.43287	7.80434	-0.00245662	-0.00976638	0.0703563
RL24_MACFA	P61122	7.44815	7.56003	7.51784	7.8041	0.0215098	-0.00807259	0.0539134
PCBP1_RABIT	O19048	7.51514	7.7012	7.59753	8.13017	0.0352836	-0.0195524	0.0977541
RL32_CANLF	E2RKA8	7.29423	7.78578	7.41173	8.19222	0.0940872	-0.0710327	0.144444
SUMO3_HUMAN	P55854	7.6842	7.37027	7.39707	8.10714	-0.0601777	0.005237	0.132239
UBP8_MOUSE	Q80U87	7.2188	7.64951	7.39049	5.54737	0.0836085	-0.0496979	-0.413867
TPM3_MOUSE	P21107	7.1433	7.22045	7.47496	7.08631	0.0154989	0.0499777	-0.0770325
CALU_HUMAN	O43852	7.31246	7.65882	7.68497	7.10676	0.0667637	0.00491773	-0.112848
AT1B3_MOUSE	P97370	7.39232	7.3701	7.57945	7.58937	-0.00434402	0.0404102	0.00188615
RS27_HUMAN	P42677	7.59604	7.46224	7.51119	7.38637	-0.025639	0.00943445	-0.0241761
FKBP9_RAT	Q66H94	7.12544	7.34711	7.37199	7.45577	0.0441976	0.00487722	0.0163032
RB11B_RAT	O35509	7.22025	7.28973	7.36256	7.28998	0.0138173	0.0143413	-0.0142919
RABL3_BOVIN	Q32LJ6	7.35712	7.39547	7.49415	7.46421	0.00750235	0.0191217	-0.00577472
TRXR1_RAT	O89049	7.4152	7.43907	7.58046	7.37112	0.00463735	0.0271619	-0.0404012
OST48_RAT	Q641Y0	7.18683	7.45639	7.47161	7.20903	0.0531222	0.0029409	-0.0516144
PRDX4_MOUSE	O08807	7.22261	7.46852	7.25248	7.28949	0.0483032	-0.0423489	0.00734449
ACOT1_RAT	O88267	7.15407	7.4114	7.21898	7.35605	0.0509821	-0.0379513	0.0271379
VDAC2_RAT	P81155	7.38249	7.32378	7.43257	7.31746	-0.0115187	0.0212718	-0.0225177
PHB2_MOUSE	O35129	7.4305	7.32537	7.36722	7.56102	-0.0205564	0.00821844	0.0374604
ARPC4_HUMAN	P59998	7.39747	7.20148	7.18678	7.4182	-0.038737	-0.00294819	0.0457242
SYDC_MOUSE	Q922B2	7.38932	7.0567	7.35723	7.37838	-0.0664484	0.0601704	0.00413992
RL30_HUMAN	P62888	7.39119	7.20415	7.35073	7.38542	-0.0369785	0.0290592	0.00679163
AATM_BOVIN	P12344	7.45002	7.22207	7.02517	7.515	-0.0448317	-0.0398784	0.0972401
CISY_MOUSE	Q9CZU6	7.20583	7.35079	7.355	7.49056	0.028735	0.000826826	0.0263472
EFTU_BOVIN	P49410	7.21627	7.31345	7.31577	7.49702	0.0192991	0.000458436	0.0353072
ACON_MOUSE	Q99KI0	7.12762	7.27768	7.19753	7.414	0.0300592	-0.0159768	0.0427489
SDHB_RAT	P21913	6.98291	7.30315	7.26067	7.39995	0.0646914	-0.00841727	0.027414
VIGLN_MOUSE	Q8VDJ3	7.25206	7.25065	7.29616	7.55042	-0.000279999	0.00902524	0.0494195
DPYL2_HUMAN	Q16555	7.27116	7.32299	7.30049	7.46174	0.0102478	-0.00443954	0.0315187
IDHC_MICOH	Q9Z2K8	7.06067	7.27763	7.41477	7.37693	0.0436644	0.0269315	-0.00738092
CY1_MOUSE	Q9D0M3	7.23013	7.24694	7.32834	7.45944	0.00335095	0.0161148	0.02558
CLH1_BOVIN	P49951	7.08784	7.21893	7.24869	7.3074	0.0264379	0.00593709	0.0116367
DPP3_RAT	O55096	7.08628	7.18237	7.09081	7.22174	0.0194317	-0.0185097	0.0263971
TRAP1_RAT	Q5XHZ0	7.10125	7.13082	7.19926	7.13408	0.0059959	0.0137806	-0.0131206
ML12B_BOVIN	A4IF97	7.19237	7.2431	7.37652	7.12357	0.0101401	0.0263312	-0.0503385
EFGM_HUMAN	Q96RP9	7.32947	7.06932	7.26718	7.63317	-0.0521388	0.0398239	0.0708865
FKBP2_HUMAN	P26885	7.16251	7.35138	7.37684	7.67522	0.0375496	0.0049874	0.0572056
LEG3_CRILO	P47953	7.09095	7.35278	7.24783	7.04372	0.0523114	-0.0207424	-0.0412106
LSS_BOVIN	P84466	7.34295	7.61226	7.4115	7.76559	0.0519651	-0.0385576	0.0673285
LSS_HUMAN	P48449	7.2918	7.3186	7.27617	7.68299	0.00529371	-0.00838805	0.0784885
RL9_RAT	P17077	7.27345	7.44015	7.58249	7.34268	0.0326916	0.0273413	-0.0463656
DX39B_CANLF	Q5WR10	7.74253	7.31138	7.45776	7.78993	-0.0826617	0.0285995	0.0628673
PSA4_RAT	P21670	7.56665	7.43607	7.47335	7.89649	-0.0251142	0.00721379	0.0794565
TCPG_MOUSE	P80318	7.41428	7.33819	7.28057	7.44548	-0.0148829	-0.0113732	0.0323143
PRPS2_RAT	P09330	7.46371	7.28002	7.31025	7.48134	-0.0359501	0.00597754	0.0333755
ROA3_HUMAN	P51991	7.45318	7.38687	7.30166	7.48861	-0.012893	-0.0167392	0.0364744
PSB7_RAT	Q9JHW0	7.43013	7.34467	7.27544	7.47198	-0.0166897	-0.0136644	0.0384568
SFPQ_MOUSE	Q8VIJ6	7.67937	7.36006	7.32851	7.87701	-0.0612702	-0.00619671	0.104127
IMDH2_CRIGR	P12269	7.67563	7.16315	7.21019	7.79983	-0.0996915	0.00944213	0.113407
SRSF4_HUMAN	Q08170	7.60694	7.35897	7.26087	7.76818	-0.0478108	-0.0193625	0.0974348
SERB1_RAT	Q6AXS5	7.44249	7.19671	7.17863	7.5736	-0.0484486	-0.00362969	0.0772724
SRSF2_HUMAN	Q01130	7.57362	7.39038	7.08846	7.64602	-0.0353344	-0.0601746	0.109235
RD23B_MOUSE	P54728	7.32253	7.19188	7.21851	7.59877	-0.0259737	0.00533152	0.0740656
FKBP4_MOUSE	P30416	7.43438	7.25889	7.23651	7.49728	-0.0344636	-0.00445337	0.0510733
RS21_RAT	P05765	7.35779	7.40438	7.09837	7.34151	0.00910614	-0.0608909	0.0485891
BLVRB_MOUSE	Q923D2	7.46678	7.09749	7.40447	7.6851	-0.0731771	0.0610875	0.0536674
TCPB_BOVIN	Q3ZBH0	7.47411	7.07609	7.36878	7.73722	-0.0789507	0.0584751	0.0703884
CBX3_HUMAN	Q13185	7.583	7.05887	7.12318	7.54053	-0.103332	0.0130858	0.0821442
GSTA3_MOUSE	P30115	7.68165	7.05945	7.06733	8.30343	-0.121859	0.00160883	0.232542
LAP2B_HUMAN	P42167	7.47582	4.45606	7.06898	8.03159	-0.746465	0.665735	0.184184
FLNA_MOUSE	Q8BTM8	7.11695	7.32679	7.23007	7.49578	0.0419211	-0.019171	0.0520697
GLU2B_MOUSE	O08795	7.01425	7.14559	7.09629	7.53985	0.0267629	-0.0099868	0.0874708
RS10_HUMAN	P46783	7.29346	7.33466	7.31056	7.46292	0.00812609	-0.00474863	0.029759
ERP29_BOVIN	P81623	7.06892	7.40406	7.33548	7.73743	0.066828	-0.0134255	0.0769631
CAPG_MOUSE	P24452	6.90228	7.14453	7.16851	7.41139	0.0497651	0.00483429	0.0480722
NSF1C_RAT	O35987	7.10296	7.13923	7.01979	7.45687	0.00734936	-0.024342	0.0871436
ANM5_BOVIN	A7YW45	7.09387	7.04808	7.10623	7.36881	-0.00934271	0.0118537	0.0523486
MDHM_HUMAN	P40926	6.97066	7.15526	6.95461	7.65173	0.0377088	-0.0410356	0.137817
PDLI1_RAT	P52944	6.9071	7.30865	6.95379	7.22517	0.0815256	-0.0718064	0.0552324
FUBP2_MOUSE	Q3U0V1	7.18099	7.23785	6.95612	7.50467	0.0113794	-0.057279	0.109506
TIF1B_HUMAN	Q13263	7.23147	7.207	6.94006	7.62599	-0.00488964	-0.0544506	0.135976
CLIC1_RAT	Q6MG61	7.077	6.99872	6.95772	7.54517	-0.0160479	-0.0084756	0.116938
PURA2_MOUSE	P46664	7.23017	7.14487	7.06131	7.51658	-0.0171223	-0.0169727	0.0901416
RMXL1_RAT	D4AE41	7.24076	7.24721	7.11466	7.74352	0.00128405	-0.0266299	0.122193
RL31_HUMAN	P62899	7.15058	6.97432	7.14153	7.64252	-0.0360076	0.0341821	0.0978136
C1TC_HUMAN	P11586	7.27377	6.84998	6.60743	7.12879	-0.0866046	-0.0520103	0.109569
COF2_MOUSE	P45591	7.32234	7.15483	7.00765	7.33576	-0.0333879	-0.0299863	0.066016
RL21_CAPHI	A5JSS2	7.46854	7.271	7.10402	7.71322	-0.0386728	-0.0335176	0.118697
MYL6B_HUMAN	P14649	6.91885	6.71639	6.70455	7.22823	-0.0428457	-0.00254639	0.108502
SODC_MOUSE	P08228	6.80077	7.35416	7.19815	7.468	0.112863	-0.0309361	0.0530962
SAHH_MACFA	Q4R596	7.54688	7.22729	7.1922	7.54643	-0.0624251	-0.00702058	0.0693612
RL23_HUMAN	P62829	7.22371	6.98099	7.16891	7.46467	-0.0493074	0.0383221	0.058325
TRM2A_MOUSE	Q8BNV1	7.04848	7.017	7.10478	7.19464	-0.00645789	0.0179345	0.0181325
DDX3X_MOUSE	Q62167	7.48265	7.11104	7.04413	7.50324	-0.0734892	-0.0136393	0.0910918
TCPB_MOUSE	P80314	7.25945	7.11147	7.12845	7.58098	-0.0297112	0.00344005	0.0887955
SET_HUMAN	Q01105	7.47594	7.06311	7.12598	7.56865	-0.0819511	0.0127841	0.0869477
GSTM5_MOUSE	P48774	7.04081	6.96641	7.20078	7.09227	-0.0153269	0.0477372	-0.021905
DDX21_HUMAN	Q9NR30	7.26339	6.91811	6.91299	7.21647	-0.0702655	-0.00106769	0.0619834
SMD3_HUMAN	P62318	7.19669	7.16165	6.873	7.33574	-0.00704162	-0.059352	0.094003
NH2L1_HUMAN	P55769	7.18981	7.19378	6.99389	7.17728	0.000795892	-0.040656	0.0373432
GARS_RAT	Q5I0G4	7.19608	7.06784	7.3077	7.00982	-0.0259419	0.0481476	-0.0600391
1433Z_BOVIN	P63103	7.13835	7.26849	7.22763	7.39635	0.0260652	-0.00813303	0.0332894
C1TM_MOUSE	Q3V3R1	7.13148	7.1439	7.13257	7.10848	0.00251028	-0.00228873	-0.00488094
PSA1_RAT	P18420	7.28105	7.20733	7.11891	7.33186	-0.0146809	-0.017809	0.0425227
RHOA_CANLF	P24406	6.99364	7.11636	6.96862	6.87367	0.0250968	-0.0302669	-0.0197931
FKBP3_RABIT	O46638	7.08697	7.15731	7.08773	7.12734	0.0142486	-0.0140935	0.00804046
COX6C_PIG	A1XQT2	6.97587	7.05398	7.01798	6.90681	0.0160627	-0.00738134	-0.0230349
RS20_PIG	A1XQU9	7.10968	7.15192	6.93677	6.67906	0.00854709	-0.0440667	-0.0546187
NEDD4_MOUSE	P46935	7.55483	6.86694	6.92526	7.81536	-0.137731	0.0122014	0.174444
DDX5_HUMAN	P17844	7.39911	6.80537	6.86485	7.5869	-0.120678	0.0125548	0.144281
NP1L1_MOUSE	P28656	7.18414	6.9845	7.07311	7.58656	-0.0406577	0.0181866	0.101103
NASP_RAT	Q66HD3	7.21372	6.4558	6.48485	7.62528	-0.160149	0.00647804	0.233716
LAP2B_MOUSE	Q61029	7.05828	6.73197	6.73695	7.52476	-0.0682877	0.00106783	0.159549
RUVB1_MOUSE	P60122	6.98906	6.92431	6.92385	7.23161	-0.013429	-9.43012e-05	0.0627408
NSF_CRIGR	P18708	6.94378	6.91413	6.85994	7.06993	-0.00617453	-0.0113515	0.0435002
SYVC_HUMAN	P26640	6.97129	6.85441	6.89486	7.10871	-0.0243933	0.00848855	0.0440663
PSA2_RAT	P17220	6.93153	6.84795	6.99406	7.34539	-0.0175001	0.0304578	0.0707088
1433T_HUMAN	P27348	7.07465	7.01307	7.00745	7.1744	-0.0126129	-0.00115638	0.0339685
RS24_HUMAN	P62847	6.69218	6.85417	6.87959	7.67922	0.0345068	0.00533913	0.158638
LPPRC_MOUSE	Q6PB66	6.87507	6.77157	6.85819	6.95141	-0.0218842	0.0183386	0.0194776
RS27L_RAT	P24051	6.99568	6.81055	6.90452	6.91804	-0.0386937	0.0197707	0.00282213
MTAP_MOUSE	Q9CQ65	7.04381	7.01986	7.05166	7.04866	-0.00491321	0.00652035	-0.000614049
RL15_CANLF	E2QXF3	7.00832	6.90213	7.09098	7.22005	-0.0220269	0.0389417	0.0260247
HMGB2_PIG	P17741	7.19447	6.93185	6.82799	7.29963	-0.0536472	-0.0217797	0.0963625
GSTO1_MOUSE	O09131	7.06428	6.99859	7.1148	7.5214	-0.0134783	0.0237593	0.0801775
QCR1_BOVIN	P31800	6.85749	6.86508	6.69796	7.62746	0.00159556	-0.0355556	0.187481
CYBP_RAT	Q6AYK6	7.30749	6.95654	7.06317	7.42991	-0.0710059	0.0219463	0.0730289
NACAM_HUMAN	E9PAV3	7.14595	6.85992	6.88551	7.36742	-0.0589346	0.0053732	0.0975946
SERPH_MOUSE	P19324	7.12995	6.65595	6.94488	7.06765	-0.0992465	0.0613046	0.0252812
RSMB_HUMAN	P14678	7.10159	6.82183	6.84723	7.10904	-0.0579852	0.00536302	0.0541339
UB2D3_HUMAN	P61077	7.267	6.80779	6.818	7.21401	-0.0941716	0.00216171	0.0814517
ROAA_MOUSE	Q99020	7.22152	6.97423	6.77734	7.05253	-0.0502694	-0.0413136	0.0574207
UBE2K_BOVIN	P61085	7.04982	6.81143	6.73342	7.25356	-0.0496291	-0.0166177	0.107348
UMPS_MOUSE	P13439	7.19068	6.9156	6.84629	7.06536	-0.0562743	-0.0145306	0.0454408
B2MG_MESAU	P30442	5.95081	6.62636	6.66618	6.48926	0.155129	0.0086437	-0.0388059
CSRP1_HUMAN	P21291	7.94503	8.19611	7.02316	4.60805	0.044887	-0.222819	-0.607965
MYH9_MOUSE	Q8VDD5	6.82055	7.27923	7.19978	6.86984	0.0938966	-0.0158334	-0.067675
WDR1_BOVIN	Q2KJH4	6.98254	7.25378	7.15129	6.96897	0.0549801	-0.0205299	-0.0372566
EFHD2_RAT	Q4FZY0	7.03221	7.42283	7.07446	7.11268	0.0779909	-0.0693503	0.00777339
COR1B_RABIT	Q9XS70	6.84	7.16505	7.09966	7.24645	0.0669796	-0.0132257	0.0295248
ORN_RAT	Q5U1X1	7.06437	7.3978	7.04872	7.13548	0.0665358	-0.0697348	0.0176489
RCN3_RAT	I6L9G5	6.94063	7.32605	6.96516	6.68483	0.0779689	-0.0728778	-0.059267
TGM2_MOUSE	P21981	6.1543	7.11206	7.0135	6.36257	0.208673	-0.0201334	-0.140525
ODP2_MOUSE	Q8BMF4	6.7859	7.05569	6.96034	7.00516	0.0562469	-0.0196305	0.00926217
MYH10_MOUSE	Q61879	6.71478	7.02507	6.98887	6.96723	0.0651735	-0.00745369	-0.00447529
FLNB_MOUSE	Q80X90	6.62673	7.10053	6.84411	7.03311	0.0996286	-0.0530639	0.0393009
CNDP2_RAT	Q6Q0N1	6.76011	7.0187	6.86947	7.0123	0.0541583	-0.0310062	0.029689
MYH9_HUMAN	P35579	6.53983	7.09672	7.18356	6.95053	0.1179	0.0175458	-0.0475746
SCP2_RAT	P11915	6.61324	6.93835	6.93507	6.71917	0.0692366	-0.000682951	-0.0456276
1433G_HUMAN	P61981	7.01097	7.33338	7.13544	7.1067	0.064865	-0.0394758	-0.00582275
RAP1B_PANTR	A5A6J7	6.79708	6.91547	7.13301	7.14912	0.0249117	0.0446845	0.00325527
ECHB_MOUSE	Q99JY0	6.77008	7.06385	6.97657	6.57343	0.0612832	-0.0179372	-0.0858713
SNX3_HUMAN	O60493	6.75207	7.03504	6.98055	6.7833	0.0592276	-0.0112186	-0.0413518
TMM43_RAT	Q5XIP9	6.88949	7.17474	7.11162	7.15384	0.0585294	-0.0127482	0.00854005
IDH3A_HUMAN	P50213	6.7992	6.71484	6.98073	6.77571	-0.0180109	0.0560241	-0.0430068
AATM_MOUSE	P05202	6.76613	6.86574	7.01752	6.65535	0.0210836	0.0315468	-0.0764475
S10A6_RAT	P05964	7.21702	7.13088	7.20222	5.07919	-0.0173233	0.0143613	-0.503842
K2C1_HUMAN	P04264	6.58065	6.45604	6.83159	7.55484	-0.0275789	0.0815718	0.14518
ALDOC_HUMAN	P09972	7.22791	7.48555	6.52816	8.06125	0.0505302	-0.197433	0.304329
ELOB_MOUSE	P62869	6.80943	6.94567	6.7225	6.72392	0.02858	-0.0471155	0.000304357
MYL6_HUMAN	P60660	6.78347	6.98446	6.90389	6.6386	0.0421263	-0.01674	-0.0565298
NTF2_HUMAN	P61970	6.73944	7.06318	6.82306	6.93924	0.0676899	-0.0499002	0.0243601
CALM1_HUMAN	P0DP23	7.1071	7.69664	7.25273	6.81736	0.114968	-0.085704	-0.0893103
ILF3_RAT	Q9JIL3	6.62573	6.84583	6.77424	6.88967	0.0471479	-0.0151679	0.0243766
APT_CRIGR	P47952	6.71911	6.86868	6.76792	6.81773	0.0317613	-0.0213188	0.0105789
SEPT2_HUMAN	Q15019	6.83852	6.94356	6.71312	7.19819	0.0219914	-0.0486913	0.100651
RTRAF_PONAB	Q5R8I2	6.74607	7.08876	6.82151	7.02435	0.0714873	-0.0554432	0.0422727
DOPD_BOVIN	A5PK65	6.6633	6.66597	6.73827	6.8339	0.000579268	0.0155633	0.0203298
HSP74_RAT	O88600	6.70553	6.8507	6.74073	6.70345	0.0308996	-0.0233454	-0.00800284
RTCB_PAPAN	A9CB42	6.79112	6.81514	6.7989	6.8611	0.00509305	-0.00344215	0.0131386
AATC_RAT	P13221	6.78307	6.87867	6.85754	6.89124	0.0201925	-0.00443865	0.00707207
RRBP1_MOUSE	Q99PL5	6.3609	6.74746	6.68303	6.71273	0.0851134	-0.0138417	0.00639746
ABCF1_MOUSE	Q6P542	6.64023	6.93495	6.62109	6.61879	0.0626507	-0.0668158	-0.000500652
CAP1_MOUSE	P40124	6.55458	6.66609	6.49299	6.74409	0.0243374	-0.0379569	0.0547408
PRAF2_HUMAN	O60831	6.42704	6.94298	6.81033	7.08065	0.111401	-0.02783	0.0561555
PGRC2_HUMAN	O15173	6.4409	6.83972	6.63954	6.47605	0.0866762	-0.0428553	-0.0359685
CNPY2_MOUSE	Q9QXT0	6.35183	6.72544	6.65336	6.50592	0.0824572	-0.0155466	-0.03233
CISD2_BOVIN	Q05B71	6.51647	6.63414	6.54984	6.60376	0.0258197	-0.0184505	0.0118283
UBC12_BOVIN	A3KN22	6.30832	6.78142	6.58188	6.65695	0.104332	-0.043087	0.0163607
DHSO_RAT	P27867	6.93159	2.65603	7.19613	2.42128	-1.38391	1.43795	-1.57145
RL35_RAT	P17078	7.69746	4.70831	7.81279	2.72958	-0.709172	0.730628	-1.51716
MIF_MERUN	O55052	7.90157	7.43008	5.40692	5.30247	-0.0887616	-0.45857	-0.0281438
UBC9_MESAU	O09181	4.9192	5.02137	7.29565	7.05969	0.0296568	0.538956	-0.0474324
IGHG2_HUMAN	P01859	7.24605	5.6569	6.50474	6.79141	-0.357183	0.20148	0.0622196
TYB10_RAT	P63312	2.44806	5.50472	4.04546	4.7799	1.16903	-0.444365	0.240679
UCRI_BOVIN	P13272	7.20117	7.09869	6.93516	7.26327	-0.0206782	-0.0336232	0.0666904
EIF3H_HUMAN	O15372	6.88748	7.0676	7.06936	7.04569	0.037244	0.000361216	-0.00483996
IDH3B_RAT	Q68FX0	7.01181	7.02833	7.21543	7.04537	0.00339482	0.0379047	-0.0344102
RS23_HUMAN	P62266	6.84189	6.7233	7.30225	7.19469	-0.0252258	0.119172	-0.0214098
PRDX3_HUMAN	P30048	7.20505	6.72469	6.2978	6.9399	-0.0995402	-0.0946204	0.140066
KCY_HUMAN	P30085	6.50955	7.00854	6.70869	6.81349	0.106555	-0.063083	0.0223631
PGRC1_HUMAN	O00264	6.59888	6.84753	6.69243	6.97155	0.0533627	-0.0330533	0.0589498
PPID_MOUSE	Q9CR16	6.8861	6.69713	6.75409	7.24515	-0.0401441	0.0122196	0.101254
MARE1_RAT	Q66HR2	6.72353	6.73195	6.71384	7.19907	0.0018039	-0.00388437	0.100672
SDHA_MOUSE	Q8K2B3	6.65049	6.81716	6.71788	6.94141	0.0357111	-0.021166	0.0472236
SDHA_MESAU	Q0QF17	6.881	6.85062	6.60768	7.16973	-0.00638557	-0.0520897	0.117774
DDX21_RAT	Q3B8Q1	6.90697	7.00774	6.82815	7.14894	0.0208979	-0.0374548	0.0662343
GUAA_MOUSE	Q3THK7	6.64687	6.51577	6.55351	6.96786	-0.0287385	0.00833082	0.0884489
PFD2_RAT	B0BN18	6.6722	6.70126	6.58277	6.98095	0.00626905	-0.0257368	0.0847279
PDC6I_RAT	Q9QZA2	6.54126	6.57762	6.48165	6.74519	0.00799724	-0.0212031	0.0574963
PPAC_RAT	P41498	6.8126	6.64376	6.53977	6.81423	-0.0362049	-0.0227597	0.0593097
PDIA3_MESAU	P86235	6.72728	6.77207	6.9758	6.7844	0.0095721	0.0427627	-0.0401381
PRDX5_HUMAN	P30044	6.40119	6.91072	6.94709	6.70433	0.110496	0.00757259	-0.0513159
NEDD8_MOUSE	P29595	6.05365	6.93583	6.95328	6.51855	0.196265	0.00362463	-0.0931439
RAB1A_HUMAN	P62820	6.69011	6.66343	6.70485	6.93326	-0.00576561	0.00893956	0.0483293
CATA_MOUSE	P24270	6.63235	6.65582	6.70482	6.87409	0.00509614	0.0105816	0.0359699
SPB6_HUMAN	P35237	6.71722	6.58545	6.7665	6.84713	-0.0285836	0.0391282	0.0170896
THIM_MOUSE	Q8BWT1	6.23531	6.84759	6.83668	6.66327	0.135136	-0.0023019	-0.0370642
CYC_MOUSE	P62897	6.55965	6.9406	6.36072	6.50131	0.0814429	-0.125871	0.0315394
ECHA_RAT	Q64428	6.03611	6.54309	6.51084	6.27891	0.116354	-0.0071303	-0.0523278
RAB6A_MOUSE	P35279	6.21251	6.53857	6.53954	6.23219	0.0738006	0.000212939	-0.0694496
SCPDL_RAT	Q6AY30	6.10902	6.40598	6.33157	6.08397	0.0684768	-0.016856	-0.0575487
VAPB_MOUSE	Q9QY76	6.19472	6.6089	6.66185	6.13037	0.0933692	0.0115141	-0.11995
RU2A_MOUSE	P57784	6.75841	6.85347	6.58675	7.10196	0.0201502	-0.0572666	0.108651
TAGL2_HUMAN	P37802	6.89488	6.73417	6.61855	7.18628	-0.0340243	-0.0249861	0.118729
SARNP_HUMAN	P82979	6.51774	6.66917	6.26845	6.94536	0.0331355	-0.0893981	0.147941
F10A1_HUMAN	P50502	6.81036	6.60446	6.63092	7.03786	-0.0442906	0.00576924	0.0859281
FUBP1_HUMAN	Q96AE4	6.91228	6.65825	6.33253	7.24508	-0.0540191	-0.072361	0.194221
SRSF7_HUMAN	Q16629	6.70444	6.57736	6.33085	6.88075	-0.027607	-0.0551102	0.120168
LA_MOUSE	P32067	6.88677	6.64559	6.66932	6.7596	-0.0514292	0.00514193	0.0193984
VTA1_MOUSE	Q9CR26	6.54352	6.63692	6.47321	6.85923	0.0204478	-0.0360334	0.0835647
PYM1_BOVIN	A6QPH1	6.66658	6.7497	6.51571	6.63368	0.0178763	-0.0508999	0.0258878
YBOX3_RAT	Q62764	6.50163	6.82514	6.25471	6.96233	0.0700563	-0.125916	0.154628
HAP28_HUMAN	Q13442	6.37403	6.57299	6.37756	6.87303	0.0443458	-0.0435456	0.107941
NDKB_CANLF	Q50KA8	7.08218	6.23356	6.53458	7.11254	-0.184136	0.0680379	0.12227
HNRPD_HUMAN	Q14103	6.78156	6.72991	6.64754	7.09541	-0.0110299	-0.0177658	0.0940642
PRS6A_HUMAN	P17980	6.77395	6.51162	6.54593	6.73226	-0.0569794	0.00757976	0.0404943
PABP4_HUMAN	Q13310	6.90045	6.59881	6.69158	7.02927	-0.0644838	0.0201407	0.0710284
TOP1_CRIGR	Q07050	6.7294	6.85313	6.69601	6.92793	0.0262849	-0.0334607	0.0491221
ERF3A_MOUSE	Q8R050	6.64856	6.59538	6.64736	6.78062	-0.0115855	0.011325	0.0286363
ODPB_RAT	P49432	6.58673	6.73532	6.58949	6.86676	0.0321833	-0.0315797	0.0594637
CBR3_MOUSE	Q8K354	6.60148	6.55033	6.50836	6.98831	-0.0112222	-0.00927242	0.10265
LMNB1_RAT	P70615	6.87036	6.66652	6.55635	7.00489	-0.0434535	-0.0240392	0.0954689
ELAV1_RAT	B5DF91	6.75324	6.58747	6.52279	6.93375	-0.0358554	-0.0142339	0.0881462
TBA4A_HUMAN	P68366	6.71928	6.49312	6.52214	6.92084	-0.0493963	0.00643352	0.0856012
IMB1_RAT	P52296	6.79988	6.61605	6.72347	6.74201	-0.0395391	0.0232345	0.00397322
HNRPM_RAT	Q62826	6.70166	6.63618	6.49938	6.89492	-0.0141657	-0.0300494	0.0852313
GLOD4_RAT	Q5I0D1	6.62898	6.68543	6.53945	6.84407	0.0122341	-0.0318505	0.0656852
NOP2_HUMAN	P46087	6.52583	6.48503	6.41326	6.68909	-0.00904927	-0.0160555	0.0607532
ICLN_RAT	Q04753	6.72891	6.47771	6.58106	6.90313	-0.0548904	0.0228361	0.0689313
PRP19_MOUSE	Q99KP6	6.74944	6.52529	6.12198	6.59309	-0.0487255	-0.0920438	0.106956
TCPD_MOUSE	P80315	6.93026	6.72868	6.84778	7.08958	-0.0425857	0.0253136	0.0500624
PRS7_HUMAN	P35998	6.99819	6.68737	6.67922	7.08898	-0.0655423	-0.00175892	0.0858986
FAS_RAT	P12785	6.83281	6.65315	6.76058	6.94721	-0.0384419	0.0231092	0.039286
PSA3_MOUSE	O70435	6.86456	6.62058	6.58725	7.02388	-0.0522095	-0.00727985	0.0925906
DHX9_MOUSE	O70133	6.97572	6.7	6.81703	6.96442	-0.0581818	0.0249824	0.030861
XPO2_MOUSE	Q9ERK4	7.01844	6.80113	6.87305	7.09606	-0.0453741	0.0151761	0.0460668
TCP4_MOUSE	P11031	7.04767	6.73386	6.70389	6.65329	-0.0657125	-0.00643674	-0.0109303
UB2V2_HUMAN	Q15819	6.71927	6.60732	6.68334	6.86321	-0.0242391	0.0165047	0.0383128
PFKAL_MOUSE	P12382	6.57975	6.72614	6.88129	6.90141	0.0317452	0.0329015	0.00421083
LGUL_MOUSE	Q9CPU0	6.84946	6.58288	7.02697	6.82674	-0.0572718	0.0941852	-0.0417071
SYK_CRIGR	P37879	6.91317	6.65212	6.6696	6.7872	-0.0555336	0.00378657	0.0252144
AT2A2_HUMAN	P16615	6.79487	6.57383	6.72189	6.62698	-0.0477135	0.0321345	-0.0205158
UB2V1_MOUSE	Q9CZY3	6.9839	6.58107	6.79025	6.63844	-0.0857112	0.0451431	-0.03262
TBA1C_CRIGR	P68365	6.66325	6.60186	6.59092	6.67874	-0.013354	-0.00239127	0.0190954
CPSF6_BOVIN	Q0P5D2	6.89254	6.68241	6.71091	6.26485	-0.0446673	0.00614102	-0.0992284
PTGR1_RAT	P97584	6.81299	6.61025	6.7762	6.72055	-0.0435828	0.0357712	-0.0118976
AHSA1_MOUSE	Q8BK64	6.71879	6.47638	6.47903	7.06379	-0.0530139	0.000591514	0.124664
SF3B3_BOVIN	A0JN52	6.92079	6.46235	6.5465	7.14106	-0.098877	0.0186658	0.125413
NACP4_HUMAN	Q9BZK3	6.79601	6.29217	6.25725	7.09299	-0.111129	-0.00803028	0.180865
GSHR_MOUSE	P47791	6.88289	6.44718	6.62149	6.95536	-0.094346	0.0384879	0.0709679
EIF3I_RAT	B0BNA7	6.81591	6.4632	6.56069	6.42324	-0.0766571	0.0215982	-0.0305446
RBBP7_HUMAN	Q16576	6.94773	6.60547	6.38419	6.96846	-0.0728813	-0.0491565	0.126336
ABCE1_HUMAN	P61221	6.60756	6.34999	6.4731	6.89654	-0.0573637	0.0277026	0.0914176
HPRT_CRIGR	P00494	6.49796	6.47595	6.49796	6.55633	-0.00489456	0.00489583	0.0129
IF2G_RAT	P81795	6.58428	6.54468	6.57963	6.23952	-0.00870294	0.00768459	-0.076571
EIF3A_MOUSE	P23116	6.61585	6.48628	6.50522	6.32279	-0.0285359	0.00420598	-0.0410364
IPO5_HUMAN	O00410	6.67365	6.34816	6.3328	6.67922	-0.0721371	-0.00349538	0.0768365
DDB1_BOVIN	A1A4K3	6.50451	6.04083	6.22268	6.69842	-0.106696	0.0427901	0.106286
NC2A_BOVIN	Q2YDP3	6.58777	6.2748	6.37879	6.99194	-0.0702202	0.0237116	0.132412
SERC_HUMAN	Q9Y617	7.37836	6.44932	6.79428	7.06564	-0.194153	0.0751727	0.0565004
PLST_CRIGR	O88818	6.52402	6.71117	6.79588	6.64292	0.0408042	0.0180954	-0.0328423
G6PD_CRIGR	O55044	6.59289	6.57515	6.67587	6.69121	-0.00388832	0.0219318	0.00331204
ASNS_CRIGR	P19891	6.6245	6.64816	6.62322	6.62771	0.00514414	-0.00542332	0.000978285
OSTF1_MOUSE	Q62422	6.3853	6.67231	6.57036	6.53659	0.0634316	-0.0222151	-0.00743238
SODM_MOUSE	P09671	6.39837	6.62792	6.6149	6.47204	0.0508509	-0.00283562	-0.0315001
ESYT1_MOUSE	Q3U7R1	6.50324	6.58153	6.64912	6.47405	0.0172657	0.014739	-0.0384953
FACE1_HUMAN	O75844	6.54172	6.65543	6.58251	6.58258	0.0248605	-0.015894	1.73561e-05
AMPL_RAT	Q68FS4	6.48888	6.81574	6.62076	6.53628	0.0709013	-0.0418751	-0.018525
GDIB_HUMAN	P50395	6.5014	6.51767	6.70722	6.58993	0.0036058	0.04136	-0.025453
DYHC1_RAT	P38650	6.53364	6.55995	6.56344	6.65348	0.00579785	0.000765772	0.019658
SEPT7_MOUSE	O55131	6.44833	6.55388	6.60786	6.5329	0.0234245	0.0118346	-0.0164596
ERF1_HUMAN	P62495	6.70046	6.47987	6.60049	6.52588	-0.0482951	0.0266088	-0.0164013
ARP3_BOVIN	P61157	6.52465	6.63092	6.57154	6.3494	0.0233072	-0.0129764	-0.0496109
ATP5L_RAT	Q6PDU7	6.44067	6.47067	6.48091	6.25379	0.00670545	0.00228056	-0.0514643
GSTA4_RAT	P14942	6.68614	6.28111	6.55991	6.97872	-0.0901535	0.0626567	0.0892873
PLEC_RAT	P30427	6.44566	6.52991	6.49412	6.59415	0.0187368	-0.00792936	0.0220518
PMM2_HUMAN	O15305	6.47899	6.4988	6.49799	6.51099	0.00440385	-0.000178097	0.0028816
CDC37_RAT	Q63692	6.40037	6.54897	6.35422	6.55973	0.0331112	-0.0435529	0.045921
HS105_CRIGR	Q60446	6.3401	6.44497	6.39658	6.53971	0.0236677	-0.0108727	0.0319265
SPTB2_MOUSE	Q62261	6.33686	6.32088	6.19033	6.59027	-0.00364232	-0.0301077	0.0903199
UBP5_HUMAN	P45974	6.30121	6.41491	6.36096	6.65596	0.0257996	-0.0121854	0.0654037
FUMH_PIG	P10173	6.44378	6.33665	6.21804	6.74088	-0.024187	-0.0272614	0.116477
AIMP1_CRIGR	O54873	6.44938	6.40647	6.25712	6.50816	-0.00962907	-0.034031	0.0567499
SYVC_RAT	Q04462	6.25083	6.39104	6.31937	6.59857	0.0320035	-0.0162712	0.0623723
GLSK_MOUSE	D3Z7P3	6.24955	6.51547	6.47976	6.41601	0.060116	-0.00792768	-0.0142641
HARS1_MESAU	P07178	6.01928	6.17628	6.48139	4.32622	0.0371458	0.0695656	-0.583194
RAB14_HUMAN	P61106	6.36518	6.40751	6.54973	6.64886	0.00956054	0.0316728	0.0216711
ARC1B_HUMAN	O15143	6.42962	6.32445	6.41771	6.7086	-0.0237941	0.0211194	0.0639535
SYSC_CRIGR	P26636	6.55017	6.68586	6.46269	6.76899	0.0295809	-0.0489797	0.0668061
1433F_BOVIN	P68509	6.34839	6.33885	6.38156	6.48986	-0.00217067	0.00969004	0.024277
ARPC5_HUMAN	O15511	6.0638	6.32116	6.35436	6.4138	0.059968	0.00755679	0.0134323
TTL12_MOUSE	Q3UDE2	6.64657	6.6768	6.47001	6.25103	0.00654606	-0.045389	-0.0496737
COPA_MOUSE	Q8CIE6	6.25845	6.44399	6.45324	6.47805	0.0421497	0.00206918	0.00553553
ACTN1_HUMAN	P12814	6.35501	6.35942	6.4173	6.36392	0.000999465	0.0130705	-0.0120499
SUCB2_HUMAN	Q96I99	6.20218	6.46422	6.49286	6.50587	0.0596994	0.00637804	0.00288862
SERB_MOUSE	Q99LS3	6.21417	6.19213	6.14768	6.52697	-0.00512548	-0.0103939	0.0863698
ARP2_BOVIN	A7MB62	6.21455	6.44664	6.20969	6.36697	0.0528988	-0.0540274	0.0360868
DDX17_HUMAN	Q92841	6.01952	6.52525	6.33162	6.36402	0.116386	-0.0434584	0.00736235
DAD1_HUMAN	P61803	6.36579	6.1415	6.23631	5.99017	-0.0517491	0.0221017	-0.0580949
ANM1_RAT	Q63009	7.25292	6.69863	6.94144	6.83916	-0.114697	0.0513682	-0.0214151
GSTM6_MOUSE	O35660	7.00071	6.73587	7.15455	6.51627	-0.0556373	0.0869976	-0.134817
RS26_CRICR	P30742	7.34284	6.98035	7.11829	7.43178	-0.0730387	0.028231	0.0621781
G6PI_CRIGR	P50309	6.99271	6.77132	6.87483	7.02226	-0.0464159	0.0218871	0.0306129
COX41_MOUSE	P19783	6.76944	6.8868	6.71747	7.36875	0.024797	-0.0359147	0.133501
ANX11_MOUSE	P97384	6.51574	6.8435	6.70269	6.80892	0.0708058	-0.0299948	0.0226861
HXK1_RAT	P05708	6.65749	6.74984	6.90654	6.94394	0.0198754	0.0331095	0.00779076
SC61B_CANLF	P60467	7.06104	7.03798	6.85602	6.79159	-0.00471907	-0.0377885	-0.0136227
MESD_MOUSE	Q9ERE7	6.08175	6.71073	6.63895	6.47647	0.141982	-0.0155151	-0.0357478
TCPE_HUMAN	P48643	6.61109	6.74963	6.51891	6.75486	0.0299194	-0.0501768	0.051293
PSB6_MOUSE	Q60692	6.67891	6.61148	6.44516	6.99738	-0.0146392	-0.036759	0.1186
CAND1_BOVIN	A7MBJ5	6.59589	6.45964	6.51521	6.80028	-0.0301142	0.0123582	0.0617815
IF4A3_PIG	A6M931	7.13735	6.56993	6.68014	6.84835	-0.11951	0.0240006	0.0358785
RL28_MOUSE	P41105	6.65657	6.24811	6.23748	6.41112	-0.0913602	-0.00245536	0.0396129
GSHB_RAT	P46413	6.48734	6.78937	6.91976	6.58329	0.0656503	0.0274456	-0.0719145
RPN2_RAT	P25235	6.74681	6.73987	6.92729	6.35934	-0.00148452	0.0395688	-0.123413
LMAN2_MOUSE	Q9DBH5	6.41257	6.60792	6.67715	6.49857	0.0432922	0.0150358	-0.0391084
IF2A_RAT	P68101	6.72546	6.54386	6.57248	6.7649	-0.0394906	0.006297	0.0416308
GDIB_RAT	P50399	6.87437	6.481	6.79519	7.08357	-0.0850115	0.0682984	0.0599617
RABX5_MOUSE	Q9JM13	6.59859	6.52487	6.49352	6.58103	-0.0162083	-0.00694693	0.0193125
RBBP4_HUMAN	Q09028	6.54129	6.28174	6.36738	6.47312	-0.058411	0.0195371	0.0237605
HDAC1_MOUSE	O09106	6.7849	6.30187	6.52776	6.82814	-0.106548	0.050809	0.0649042
EIF3C_HUMAN	Q99613	6.71967	6.39999	6.27572	6.70771	-0.07032	-0.0282877	0.0960394
PHF5A_MOUSE	P83870	6.47013	6.58551	6.35263	6.64129	0.0254997	-0.0519411	0.0641085
SORCN_CRIGR	P05044	6.06315	6.22226	6.42604	6.27838	0.0373708	0.0464915	-0.0335391
CAN2_MOUSE	O08529	6.06426	6.43764	6.14626	6.23151	0.0861999	-0.0668236	0.0198732
PDIA4_RAT	P38659	6.10184	6.09352	6.77737	6.48568	-0.00196834	0.153449	-0.0634662
MANF_RAT	P0C5H9	5.93805	6.38318	6.76753	6.31162	0.104287	0.0843539	-0.100618
REEP5_HUMAN	Q00765	6.00337	6.77205	6.52413	6.31441	0.17382	-0.053807	-0.0471363
RCN1_MOUSE	Q05186	6.24195	6.33301	6.24739	6.2274	0.0208949	-0.0196377	-0.00462381
FAAA_MOUSE	P35505	6.22721	6.32372	6.41647	6.67819	0.0221886	0.0210063	0.0576774
GNAI3_RAT	P08753	6.39895	6.28812	6.34806	6.5256	-0.0252078	0.0136877	0.0397938
VDAC3_PIG	Q29380	6.14691	5.97098	6.14385	5.97247	-0.0418955	0.0411752	-0.0408149
RAB5C_MOUSE	P35278	6.10525	6.0225	6.41146	5.80576	-0.0196868	0.0902896	-0.143168
GBB1_RAT	P54311	6.14584	5.99203	6.342	6.51503	-0.0365653	0.081893	0.0388341
SP16H_MOUSE	Q920B9	6.45597	6.18531	6.40673	6.62407	-0.0617866	0.0507406	0.0481303
STRAP_RAT	Q5XIG8	6.57831	6.35155	6.18573	6.35922	-0.0506076	-0.0381659	0.0399062
NONO_HUMAN	Q15233	6.60606	6.26391	6.44232	6.66827	-0.0767268	0.0405158	0.0497331
HP1B3_BOVIN	Q08DU9	6.36194	6.05218	6.22273	6.7221	-0.0720124	0.0400928	0.111364
UMPS_HUMAN	P11172	6.54613	6.06389	6.17621	6.2188	-0.1104	0.0264787	0.00991454
DNJC8_RAT	Q642C0	5.91209	5.93736	5.99834	6.07348	0.00615321	0.0147404	0.0179605
LBR_RAT	O08984	6.57076	6.10048	6.04991	6.31748	-0.107136	-0.0120099	0.0624368
FEN1_SHEEP	C8BKD0	6.31915	5.9597	5.88484	6.43318	-0.0844899	-0.0182375	0.128529
RBM8A_RAT	Q27W01	6.24405	5.93359	6.04382	6.43459	-0.0735772	0.0265563	0.0903878
IDHP_MOUSE	P54071	6.00119	5.82892	6.24304	6.40527	-0.04202	0.0990201	0.0370098
CAZA2_MOUSE	P47754	6.01144	6.19348	6.35487	6.62474	0.0430387	0.0371119	0.0600029
DCPS_RAT	Q8K4F7	5.93125	6.23264	5.86091	6.21296	0.0715063	-0.0887172	0.0841561
DCTN2_PIG	A0A5G2QD80	5.72587	6.08858	5.75232	6.17424	0.0886102	-0.0819615	0.102117
ARL8B_BOVIN	Q2KI07	7.46289	7.93489	7.96198	7.39902	0.0884764	0.00491711	-0.105793
ANXA5_BOVIN	P81287	7.69878	7.85429	8.11771	7.58081	0.0288504	0.0475917	-0.0987205
RL3_RAT	P21531	7.55728	7.50346	7.63436	7.48394	-0.0103118	0.0249517	-0.0287101
RS17_BOVIN	A5PK63	7.44803	7.58108	7.31194	7.46719	0.0255438	-0.0521477	0.0303095
HM13_MOUSE	Q9D8V0	7.28192	7.04314	7.44184	4.90522	-0.0481	0.0794405	-0.601341
TMX1_BOVIN	Q0Z7W6	6.90234	7.01301	7.27535	4.80108	0.0229478	0.0529831	-0.599658
NDKA_HUMAN	P15531	7.29883	7.09462	7.38246	4.84982	-0.0409407	0.057376	-0.606171
NB5R3_RAT	P20070	7.02261	7.21581	7.26171	6.88955	0.0391544	0.00914776	-0.0758981
RBBP5_HUMAN	Q15291	7.40604	4.89428	7.37554	7.53749	-0.597604	0.591651	0.0313348
SAHH3_PONAB	Q5R889	7.66946	2.37894	2.41791	4.66757	-1.68881	0.0234456	0.948911
FKB11_MOUSE	Q9D1M7	7.29468	7.15198	7.08507	7.32103	-0.0285028	-0.0135589	0.0472633
CK068_RAT	Q566Q8	7.06272	7.08418	6.69047	6.82961	0.00437613	-0.0824938	0.0296957
GANAB_HUMAN	Q14697	7.41144	7.30669	7.48778	7.1086	-0.0205371	0.0353204	-0.074972
ARF3_HUMAN	P61204	6.96014	6.71727	7.08369	6.46968	-0.0512418	0.0766248	-0.130806
STT3A_HUMAN	P46977	6.91378	6.73239	7.09844	6.78435	-0.0383572	0.0763841	-0.0652925
LAMP1_CRIGR	P49129	6.53231	7.10551	7.29725	6.37393	0.121347	0.0384142	-0.19517
KHDR1_MOUSE	Q60749	7.01767	6.61855	6.7437	4.65021	-0.0844762	0.0270261	-0.536245
PPM1G_RAT	F1LNI5	7.08184	6.97783	5.68844	7.4315	-0.0213449	-0.294745	0.385619
COX5B_BOVIN	P00428	6.79309	7.12495	7.24572	4.90327	0.0688117	0.0242492	-0.563384
FINC_HUMAN	P02751	4.13964	7.43695	7.3716	6.8124	0.845206	-0.0127342	-0.113816
ODPB_MOUSE	Q9D051	6.39963	6.64063	6.68597	6.57907	0.0533322	0.00981586	-0.0232526
APEX1_BOVIN	P23196	6.78234	6.83959	6.84489	6.5149	0.0121268	0.00111761	-0.0712839
LEG1_CAPHI	C0HJR3	6.48527	6.56514	6.55671	7.09878	0.0176592	-0.00185196	0.114598
EPT1_PONAB	Q5NV96	7.08647	6.92865	6.91319	7.33156	-0.0324926	-0.00322265	0.0847689
EIF3J_RAT	A0JPM9	6.91586	6.94309	6.91299	6.63234	0.00566907	-0.00626733	-0.059792
ORN_HUMAN	Q9Y3B8	4.58707	6.71807	6.77767	6.47606	0.550475	0.0127424	-0.0656729
RS15_HUMAN	P62841	6.9141	7.0663	6.78841	7.52874	0.0314129	-0.057881	0.149334
CAV1_PAPAN	A0M8R6	6.58035	6.92036	6.84146	6.79196	0.0726821	-0.0165423	-0.0104778
THIL_RAT	P17764	6.25107	6.88321	6.70438	6.37486	0.138979	-0.0379771	-0.0727098
H10_HUMAN	P07305	6.36396	6.77194	6.53934	6.18318	0.0896452	-0.0504249	-0.0807941
AN32A_MOUSE	O35381	6.67154	6.96524	6.84619	6.45348	0.0621526	-0.0248715	-0.0852237
ECHA_MOUSE	Q8BMS1	5.89936	6.53945	6.44817	6.4391	0.148612	-0.0202791	-0.00203153
DHB12_RAT	Q6P7R8	7.11171	4.52873	7.21853	4.59455	-0.651089	0.672597	-0.651783
TEBP_RABIT	G1TGF1	7.30247	7.14484	7.43967	5.29946	-0.0314823	0.0583364	-0.489393
GSTM3_HUMAN	P21266	6.89712	6.42469	6.74158	4.82213	-0.102368	0.0694601	-0.483416
TCTP_MOUSE	P63028	7.87424	4.83509	7.36146	7.28124	-0.703598	0.60645	-0.0158077
RUXF_HUMAN	P62306	7.29856	2.71928	7.31316	2.29841	-1.42439	1.42727	-1.66986
TPM4_HORSE	P02561	6.43239	6.54056	6.51443	2.3347	0.0240594	-0.00577401	-1.4804
NIPS1_MOUSE	O55125	6.46621	4.49642	4.51547	4.26837	-0.524143	0.00609868	-0.0811918
PSMD8_HUMAN	P48556	6.81037	6.46815	6.66547	4.32604	-0.0743799	0.043353	-0.62366
ODPA_RAT	P26284	6.79263	6.53956	6.62973	4.5735	-0.0547768	0.0197567	-0.53565
UGDH_MOUSE	O70475	7.00987	6.73401	6.84637	4.79642	-0.05792	0.0238727	-0.51338
RL14_PIG	A1XQU3	6.15851	6.18647	6.70756	3.87191	0.00653374	0.116671	-0.79274
GBB4_RAT	O35353	6.93935	6.76585	6.9785	4.5795	-0.0365301	0.0446469	-0.607728
IF1AY_HUMAN	O14602	6.8674	6.77709	6.90676	4.92515	-0.019099	0.0273436	-0.48784
CALU_BOVIN	Q3T0K1	6.9172	6.86584	6.77871	4.43428	-0.0107527	-0.0184243	-0.612312
FKBP9_HUMAN	O95302	6.44909	6.30681	6.84714	4.63305	-0.032187	0.118593	-0.563541
ARPC2_HUMAN	O15144	6.3237	6.01938	6.59899	4.06187	-0.0711541	0.132629	-0.700102
ATPG_HUMAN	P36542	6.78495	6.48793	6.46367	4.72327	-0.0645806	-0.00540482	-0.452566
CATB_RAT	P00787	6.30996	6.79097	6.93001	4.32531	0.105988	0.0292385	-0.680052
PUR9_MOUSE	Q9CWJ9	6.46793	6.2602	6.81677	4.42489	-0.0470951	0.122881	-0.623449
FAS_MOUSE	P19096	5.7708	5.96018	6.36409	3.66771	0.0465852	0.0945992	-0.795076
ITM2C_MOUSE	Q91VK4	5.53399	6.73939	6.59421	6.03587	0.284297	-0.0314173	-0.12764
FINC_RAT	P04937	5.68784	6.79187	6.7083	6.66133	0.255929	-0.017863	-0.0101358
HEM3_HUMAN	P08397	6.09217	6.22678	6.18955	6.46903	0.0315293	-0.00865122	0.0637146
BIN1_MOUSE	O08539	6.37245	6.63585	6.34147	6.16757	0.0584312	-0.0654635	-0.040115
UAP1L_HUMAN	Q3KQV9	5.71086	5.94808	5.83153	5.94328	0.0587168	-0.0285486	0.0273831
RSU1_MOUSE	Q01730	5.94073	6.11506	6.16244	6.15166	0.0417242	0.0111358	-0.00252502
IF4A2_MOUSE	P10630	5.78561	6.11509	6.32575	5.70399	0.0799044	0.0488615	-0.149264
DJB11_CANLF	P81999	6.0506	6.52937	6.57946	6.26523	0.109866	0.0110252	-0.0706024
CLUS_RAT	P05371	5.71802	6.59392	6.82618	6.509	0.205621	0.049943	-0.068643
ASPH_MOUSE	Q8BSY0	6.08306	6.04626	6.1129	6.19522	-0.00875568	0.0158146	0.0192982
MLEC_HUMAN	Q14165	6.02303	6.37211	6.14436	5.94721	0.0812796	-0.0525084	-0.0470486
DHRS7_MOUSE	Q9CXR1	5.48323	6.34209	5.91473	6.35555	0.209933	-0.100646	0.103703
CP20A_MOUSE	Q8BKE6	6.04955	6.23524	6.32149	4.03453	0.0436181	0.0198189	-0.647863
SDCB1_HUMAN	O00560	5.70037	6.21009	6.3081	4.00052	0.123558	0.0225929	-0.65702
HEAT3_MOUSE	Q8BQM4	5.97788	5.7218	6.1151	6.08936	-0.0631665	0.0959082	-0.00608568
COPE_CRIGR	Q60445	5.77784	5.83387	5.85409	6.64689	0.0139241	0.00499207	0.183234
SRRT_MOUSE	Q99MR6	6.22257	5.73222	5.79732	6.41373	-0.118416	0.0162903	0.145779
ABRAL_MOUSE	Q4KML4	6.49552	6.52345	6.85195	6.50691	0.00619099	0.0708779	-0.0745414
GLRX3_HUMAN	O76003	6.81834	6.84922	4.28259	6.72865	0.00651861	-0.677454	0.651833
POTEI_HUMAN	P0CG38	6.3929	6.35259	4.48066	5.7892	-0.00912759	-0.503633	0.369655
PA1B3_RAT	O35263	6.21433	5.87811	4.25768	4.35332	-0.080246	-0.465286	0.0320496
SAP18_HUMAN	O00422	6.65426	6.44329	6.04484	4.5414	-0.0464803	-0.0920942	-0.412566
LSS_RAT	P48450	6.93572	6.68772	6.70653	7.2443	-0.0525303	0.00405172	0.111279
CALX_CANLF	P24643	6.69315	6.83007	6.69387	6.99674	0.0292142	-0.0290583	0.0638418
IPO4_MOUSE	Q8VI75	6.51529	6.50107	6.58045	6.71617	-0.00315397	0.0175095	0.0294529
PYGB_MOUSE	Q8CI94	6.54866	6.33533	6.5025	6.45312	-0.0477792	0.0375737	-0.0109973
GNAS_CRILO	P16052	6.07313	6.29966	6.47037	6.34726	0.0528333	0.0385742	-0.0277136
HMCS2_RAT	P22791	5.99124	6.73966	6.5492	6.75969	0.169822	-0.0413571	0.0456381
PP1A_HUMAN	P62136	6.53529	6.04275	6.39491	6.76119	-0.113046	0.0817195	0.0803524
CDC42_MOUSE	P60766	6.68862	6.13428	6.33017	7.01573	-0.124813	0.0453499	0.148349
NSDHL_MOUSE	Q9R1J0	6.71465	5.80046	6.17131	6.4647	-0.211144	0.0894087	0.0670062
CLIC4_MOUSE	Q9QYB1	6.56037	6.3147	6.41192	6.79745	-0.0550626	0.022043	0.0842378
U2AF1_BOVIN	A1A4K8	7.26717	6.3217	6.31784	6.69015	-0.20108	-0.000881422	0.0826073
MCAT_MOUSE	Q9Z2Z6	5.79668	6.2832	6.25317	6.46171	0.116274	-0.00691133	0.0473265
SCP2_RABIT	O62742	5.98398	6.60568	6.53922	6.15173	0.142601	-0.0145872	-0.0881256
LIPL_PIG	P49923	5.38169	6.45805	6.21044	5.90304	0.263041	-0.0564048	-0.0732371
ARM10_HUMAN	Q8N2F6	6.31734	6.13621	6.17571	6.07449	-0.0419687	0.00925783	-0.023843
COPB_RAT	P23514	6.13182	6.26141	6.15445	6.20968	0.0301737	-0.024859	0.0128895
DLDH_CRIGR	Q8CIZ7	6.26074	6.30566	6.20979	6.23896	0.0103141	-0.0221042	0.00676201
KCRU_MOUSE	P30275	6.01454	6.09424	5.97998	6.14689	0.0189921	-0.0273056	0.0397157
EI2BG_RAT	P70541	5.91229	5.72871	6.28753	5.44494	-0.0455081	0.134285	-0.207578
MTCH2_PONAB	Q5R5M0	5.80983	5.91588	6.25024	5.97707	0.0260975	0.079318	-0.0644738
SNAA_RAT	P54921	5.95669	6.28087	6.25331	5.96608	0.0764521	-0.00634285	-0.067838
DPP3_MOUSE	Q99KK7	5.87865	5.80178	6.09557	6.24164	-0.0189904	0.0712663	0.0341641
NCAM1_MOUSE	P13595	5.69195	6.15842	5.9321	5.9956	0.113639	-0.0540176	0.0153598
THOP1_MOUSE	Q8C1A5	6.07311	6.0031	6.2196	5.92628	-0.0167281	0.0511134	-0.0696958
CNN2_MOUSE	Q08093	5.8178	5.91486	5.50051	6.55016	0.0238707	-0.104778	0.251965
PGBM_MOUSE	Q05793	5.90467	6.03085	6.12026	6.19973	0.0305047	0.0212328	0.0186116
PSMD3_MOUSE	P14685	6.22114	5.79582	5.95775	6.09493	-0.102165	0.0397547	0.0328408
PSMD2_BOVIN	P56701	6.48596	5.92405	6.16247	6.3436	-0.130736	0.0569236	0.0417937
PRS6B_HUMAN	P43686	6.03783	5.93886	6.06827	6.20213	-0.0238443	0.0311004	0.0314779
NDUS1_RAT	Q66HF1	5.84136	5.7221	5.87995	6.099	-0.0297596	0.0392569	0.0527697
AP2M1_MOUSE	P84091	5.92239	5.76543	5.9955	6.08625	-0.0387507	0.056451	0.0216734
RL37A_HUMAN	P61513	6.07316	5.95039	5.63003	5.97652	-0.0294624	-0.0798429	0.0861641
THIL_HUMAN	P24752	5.84608	6.41966	6.1498	5.8942	0.135026	-0.0619566	-0.0612449
PRAF3_HUMAN	O75915	6.6648	6.37471	6.43225	6.34896	-0.0642019	0.0129647	-0.0188037
GPD1L_MOUSE	Q3ULJ0	5.67365	6.34398	6.22821	6.12729	0.16111	-0.0265705	-0.0235673
HXK1_HUMAN	P19367	4.10232	5.82089	5.89695	5.6858	0.504801	0.0187279	-0.052604
FINC_MOUSE	P11276	3.84632	6.33086	6.15683	5.72866	0.718922	-0.0402129	-0.10399
SFXN1_MOUSE	Q99JR1	6.28404	4.06977	6.46558	1.90646	-0.626744	0.667833	-1.76188
CBR1_RAT	P47727	6.4325	3.84163	6.26048	4.28733	-0.743662	0.704555	-0.546194
SUMO1_PIG	A7WLH8	6.46508	6.35605	6.70498	2.01035	-0.0245381	0.077101	-1.73778
CALX_RAT	P35565	6.06428	6.02333	6.54546	4.19261	-0.0097756	0.119934	-0.642646
RCC1_MESAU	P23800	6.28009	6.06476	6.13339	4.25566	-0.0503349	0.016233	-0.527301
MGST3_MOUSE	Q9CPU4	6.38882	5.91794	6.10168	4.20392	-0.110454	0.0441113	-0.537471
LONM_HUMAN	P36776	6.19697	6.46538	6.47502	4.13586	0.0611729	0.00214853	-0.646696
COX2_TATEM	Q38S53	6.0718	6.22689	5.88952	4.09032	0.0363867	-0.0803619	-0.525935
ARPC3_HUMAN	O15145	6.15383	5.82774	5.8968	4.35023	-0.078548	0.0169968	-0.438842
NAT10_MOUSE	Q8K224	5.67067	5.78341	5.84626	3.84143	0.0284011	0.0155934	-0.60587
GSTM7_MOUSE	Q80W21	5.64217	6.22856	6.25866	3.90378	0.142648	0.00695477	-0.680983
PLSL_MOUSE	Q61233	5.39006	6.0658	6.12154	3.61577	0.170396	0.0131963	-0.759591
TMM43_MOUSE	Q9DBS1	6.02074	5.97108	5.88972	3.85738	-0.0119479	-0.0197936	-0.61058
PPID_HUMAN	Q08752	5.94055	5.96819	5.96301	3.7892	0.00669725	-0.00125167	-0.654146
COPD_MOUSE	Q5XJY5	6.29431	6.61679	6.06471	6.38578	0.0720831	-0.125691	0.0744244
UGPA_CRIGR	O35156	5.93241	6.18684	6.2508	6.22653	0.0605857	0.0148367	-0.0056112
NSDHL_BOVIN	Q3ZBE9	6.56438	6.09585	6.2443	6.81293	-0.106831	0.0347117	0.125735
TMM33_MOUSE	Q9CR67	6.54409	6.16816	6.17059	6.13829	-0.0853507	0.000567671	-0.00757279
TXND5_MOUSE	Q91W90	6.11113	6.26725	6.01709	6.00252	0.036394	-0.0587668	-0.00349689
OXSR1_MOUSE	Q6P9R2	6.22453	6.32909	6.39978	6.38153	0.0240339	0.0160231	-0.00411946
ANXA6_HUMAN	P08133	6.0643	6.21554	6.39876	6.17818	0.0355381	0.0419132	-0.0506103
PPCE_RAT	O70196	6.45799	6.4884	6.43517	6.70355	0.00677652	-0.0118833	0.0589469
SYPL1_HUMAN	Q16563	5.93683	6.24529	6.29198	6.38871	0.0730765	0.0107454	0.0220098
ARK72_HUMAN	O43488	6.22459	6.23847	6.53916	6.72808	0.00321278	0.0679144	0.0410884
PNPH_HUMAN	P00491	6.38682	6.29201	6.06939	6.29858	-0.0215762	-0.0519703	0.0534765
5MP1_MUSMM	Q2L4X1	6.4251	6.11239	5.94129	6.60305	-0.0719817	-0.0409609	0.152357
IDE_HUMAN	P14735	6.03196	6.44675	6.14459	6.69801	0.0959436	-0.0692544	0.124416
ADHX_BOVIN	Q3ZC42	6.17175	6.1238	6.15518	5.63861	-0.011252	0.00737382	-0.126463
DYHC1_HUMAN	Q14204	5.92976	6.15406	6.4503	6.03381	0.0535644	0.0678272	-0.0962961
RU17_MOUSE	Q62376	6.48671	6.44316	6.3292	5.95193	-0.00971813	-0.0257462	-0.0886657
PDC6I_MOUSE	Q9WU78	5.87774	6.06696	6.64336	6.47052	0.0457142	0.130938	-0.0380323
TR150_MOUSE	Q569Z6	5.88815	6.41937	6.27869	6.1031	0.124618	-0.0319693	-0.0409208
SCYL1_MOUSE	Q9EQC5	6.14087	6.00163	6.09491	6.24327	-0.0330895	0.0222497	0.0346977
G3BP2_PONAB	Q5R9L3	6.23952	6.19558	6.15446	6.34629	-0.0101971	-0.00960637	0.0442819
SSRG_RAT	Q08013	5.95243	6.13907	6.03415	6.10566	0.0445425	-0.0248702	0.0169979
EHD1_RAT	Q641Z6	5.82558	6.11137	6.08527	6.14669	0.0690951	-0.0061745	0.0144886
SAHH2_HUMAN	O43865	5.90878	6.21013	5.83581	6.55982	0.0717624	-0.0896912	0.168724
GET3_RAT	G3V9T7	5.73084	5.97374	5.79648	6.05557	0.0598873	-0.0434569	0.0630857
GANAB_MOUSE	Q8BHN3	6.04883	6.02958	6.26423	5.88556	-0.00459883	0.0550785	-0.0899579
COPB2_RAT	O35142	6.05635	5.97622	6.16173	6.01457	-0.0192155	0.0441036	-0.034875
2ABA_RAT	P36876	5.81133	5.94777	6.00561	5.34281	0.0334817	0.0139613	-0.168712
CPNS1_PIG	P04574	5.61641	6.2238	6.11893	5.65732	0.148147	-0.024517	-0.11316
ATAD1_BOVIN	F6QV99	5.82557	6.26209	6.339	6.26135	0.104246	0.0176121	-0.0177827
NUP93_MOUSE	Q8BJ71	6.26099	5.87907	5.97349	6.09428	-0.0908046	0.022987	0.0288827
RFA1_HUMAN	P27694	6.23959	5.76354	5.87239	5.82654	-0.114495	0.0269917	-0.0113085
PUR8_MOUSE	P54822	6.09731	5.95181	5.93463	5.87571	-0.0348438	-0.00417152	-0.0143953
DDX1_RAT	Q641Y8	5.74029	5.58875	5.61108	5.2824	-0.0385975	0.00575298	-0.0870842
SSRD_RAT	Q07984	5.96713	5.73764	6.16298	5.86135	-0.0565794	0.103171	-0.0723961
ADRM1_MOUSE	Q9JKV1	6.66448	6.59747	6.54919	7.61052	-0.0145797	-0.010595	0.216679
PTBP1_MOUSE	P17225	6.9212	6.7628	6.34815	7.54423	-0.0334015	-0.0912851	0.249038
NRDC_RAT	P47245	6.44583	6.66963	6.41254	7.08889	0.0492415	-0.0567102	0.144662
BTF3_HUMAN	P20290	6.74915	6.72255	6.29549	7.63401	-0.00569831	-0.0946907	0.278123
PABP2_BOVIN	Q28165	6.43943	6.27581	6.11319	6.97571	-0.0371308	-0.0378765	0.190415
SC61G_CANLF	P60058	6.6777	6.29694	6.21715	7.27413	-0.0847001	-0.0183971	0.22652
RM12_CRICR	P52827	6.47267	6.68979	6.36947	6.83195	0.0475999	-0.0707894	0.101125
PFD6_HUMAN	O15212	6.24788	6.50242	6.10035	6.3762	0.0576091	-0.0920843	0.0638049
ARP19_HUMAN	P56211	6.21385	6.407	6.1643	6.78627	0.044161	-0.0557109	0.138681
API5_PONAB	Q5R644	6.58854	6.4419	6.09936	6.81283	-0.0324726	-0.0788292	0.159597
RADI_MOUSE	P26043	6.38874	6.21979	6.17652	6.78831	-0.0386664	-0.0100721	0.136259
SF3B2_HUMAN	Q13435	6.65069	6.43399	6.29084	6.67964	-0.0477919	-0.0324602	0.0865171
CAPR1_BOVIN	Q1LZB6	6.53422	6.32065	6.18481	6.83558	-0.0479416	-0.031343	0.144334
PSIP1_RAT	Q812D1	6.58968	6.51383	6.3097	6.53242	-0.0167035	-0.0459342	0.0500462
F10A1_MOUSE	Q99L47	6.47654	6.21612	6.20826	6.76148	-0.0592082	-0.00182433	0.123149
CFDP1_MOUSE	O88271	6.70306	6.43288	6.44579	6.80713	-0.0593544	0.00289202	0.0786883
HNRPF_RAT	Q794E4	6.51415	6.19024	5.91929	6.81106	-0.0735818	-0.0645719	0.202455
PSD11_RAT	F1LMZ8	6.44414	6.18118	6.06541	6.50991	-0.0601048	-0.0272776	0.102033
ALD2_CRIGR	O08782	6.54663	6.31218	6.29083	6.61393	-0.0526124	-0.00488966	0.0722582
CP51A_PIG	O46420	6.53429	6.19846	6.1595	7.01644	-0.0761201	-0.00909702	0.187927
ERH_MOUSE	P84089	6.4828	6.48149	6.02578	6.6472	-0.000290855	-0.105177	0.141597
ZN207_HUMAN	O43670	6.4297	6.52455	6.30011	6.24798	0.0211273	-0.0505012	-0.0119881
DLRB1_MOUSE	P62627	6.18946	6.17887	5.98262	6.48791	-0.00247132	-0.0465658	0.116977
LASP1_RABIT	O77506	6.17251	6.21555	6.15119	6.68164	0.0100231	-0.0150144	0.119336
NUDC2_RAT	Q5M823	6.2035	6.06114	5.63896	6.13727	-0.0334948	-0.104159	0.122167
MCM6_MOUSE	P97311	6.7897	5.81042	6.13639	6.75191	-0.224705	0.0787471	0.137906
MTDC_MOUSE	P18155	6.6321	6.13429	6.03811	6.38765	-0.112568	-0.0228007	0.0811893
PCNA_CRIGR	P57761	7.06127	6.14183	6.3873	7.21199	-0.20126	0.0565381	0.175191
MCM2_HUMAN	P49736	6.76737	5.72695	6.04001	6.80721	-0.240828	0.076782	0.172514
TOP2A_CRIGR	P41515	6.57702	5.83764	5.78813	6.45412	-0.172047	-0.01229	0.157125
MCM4_MOUSE	P49717	6.39802	5.5735	5.67479	6.64486	-0.199042	0.0259837	0.227671
MCM3_MOUSE	P25206	6.3462	5.523	5.59747	6.43322	-0.20044	0.0193226	0.200765
UBP10_MOUSE	P52479	6.15956	5.6796	5.62285	6.57401	-0.117038	-0.0144866	0.225471
CBX5_HUMAN	P45973	6.34969	5.74684	5.72124	6.18565	-0.143918	-0.00644057	0.112597
IDI1_MESAU	O35586	6.27615	5.71849	5.73125	6.40337	-0.134246	0.00321411	0.159983
CDK1_MOUSE	P11440	6.27681	3.68087	5.58227	6.63769	-0.769986	0.600807	0.249829
GSTMU_RABIT	P46409	6.61138	6.31688	6.45798	6.55736	-0.0657386	0.0318712	0.0220325
HMGB1_PAPAN	A9RA84	6.42358	6.29915	5.98415	6.19568	-0.0282207	-0.0740099	0.0501151
EIF3B_RAT	Q4G061	6.37532	6.16332	6.22347	6.34004	-0.0487898	0.0140105	0.0267745
RUVB2_BOVIN	Q2TBU9	6.43997	6.2894	6.21864	6.47876	-0.0341318	-0.0163229	0.0591192
EIF3F_PANTR	A5A6I3	6.18234	6.17201	6.14889	6.3149	-0.00241306	-0.005414	0.0384342
PSDE_HUMAN	O00487	6.43072	6.287	6.26016	6.56434	-0.032608	-0.00617263	0.0684514
RENT1_MOUSE	Q9EPU0	6.3766	6.10336	6.03504	6.38488	-0.0631847	-0.0162401	0.0812972
IDE_MOUSE	Q9JHR7	6.44812	6.03042	6.19682	6.431	-0.0966208	0.0392693	0.0535152
NAA50_BOVIN	Q0IIJ0	6.42414	6.33493	6.11331	6.49653	-0.0201751	-0.0513764	0.0877167
NPM_HUMAN	P06748	6.26224	6.2235	6.01567	6.56322	-0.00895079	-0.0490017	0.125678
IF2B_HUMAN	P20042	6.47672	6.32214	6.15039	6.39157	-0.0348504	-0.0397363	0.0554923
RL10_PAPAN	A9CB60	6.51428	6.33892	6.23913	6.93546	-0.0393689	-0.0228911	0.152646
TPM3_RAT	Q63610	6.46401	6.30012	6.20353	6.41465	-0.0370521	-0.0222893	0.048281
HNRPR_HUMAN	O43390	6.18408	6.34674	6.07425	6.63205	0.037456	-0.0633095	0.126749
HNRPL_RAT	F1LQ48	6.30639	6.15001	6.20864	6.3937	-0.0362265	0.0136876	0.0423753
SLK_MOUSE	O54988	5.85589	6.24029	6.05554	6.26868	0.0917251	-0.0433579	0.0499078
NOP56_HUMAN	O00567	6.21303	6.17004	6.0514	6.21192	-0.0100157	-0.0280105	0.0377687
SC24C_HUMAN	P53992	6.11994	6.2984	6.08648	6.2423	0.0414678	-0.0493765	0.0364684
ERP29_RAT	P52555	6.15537	6.12965	6.16548	6.07767	-0.00604142	0.00840881	-0.0206954
CELF1_MOUSE	P28659	6.314	5.90172	6.13656	6.45254	-0.0974184	0.0562933	0.0724391
SYEP_CRIGR	Q7SIA2	6.29306	6.28721	6.32551	6.32569	-0.00134183	0.00876001	4.10193e-05
DNM1L_HUMAN	O00429	6.26467	6.17329	6.43719	6.39016	-0.0211984	0.0603921	-0.0105801
EIF3L_BOVIN	Q3ZCK1	6.22617	6.17403	6.13044	6.33148	-0.0121312	-0.0102215	0.046552
SPTN1_MOUSE	P16546	6.07626	6.18147	5.96091	6.31758	0.0247664	-0.0524159	0.0838371
AIFM1_RAT	Q9JM53	6.21505	6.38131	6.04184	6.35738	0.038087	-0.0788649	0.0734443
SYTC_MOUSE	Q9D0R2	6.3154	6.15	6.18662	6.42989	-0.0382885	0.00856409	0.0556434
TOM34_RAT	Q3KRD5	5.96338	6.21944	6.08431	6.32413	0.060654	-0.0316914	0.055775
COR1C_HUMAN	Q9ULV4	6.07411	5.97595	6.16649	5.98001	-0.0235055	0.0452829	-0.0443036
TOM70_HUMAN	O94826	6.17377	6.20615	6.24408	6.10363	0.00754681	0.00879119	-0.0328227
PARP1_CRIGR	Q9R152	6.07424	6.19103	6.03032	5.97897	0.0274753	-0.0379441	-0.0123382
HARS1_MOUSE	Q61035	6.15201	6.23054	6.15474	6.26408	0.0182978	-0.0176597	0.0254054
DHE3_RAT	P10860	6.13858	6.17006	6.06167	6.25187	0.00737969	-0.0255696	0.0445742
ACTN4_MOUSE	P57780	5.92637	6.06864	6.05327	6.11298	0.0342238	-0.00365771	0.0141604
SNX12_MOUSE	O70493	5.95462	6.20694	5.97301	5.97858	0.0598716	-0.055424	0.00134542
MIC60_MOUSE	Q8CAQ8	5.95987	6.25048	6.11137	6.08512	0.0686864	-0.0324713	-0.00620899
GPX8_MOUSE	Q9D7B7	6.30971	6.04981	6.02748	6.1377	-0.0606836	-0.0053349	0.026143
PCKGM_MOUSE	Q8BH04	5.92528	6.28514	6.01191	6.30264	0.0850597	-0.0641207	0.0681323
AMRP_RAT	Q99068	5.89642	6.51004	6.21325	6.1653	0.142827	-0.0673161	-0.0111777
ACBP_MOUSE	P31786	6.1302	5.96084	6.06121	6.58166	-0.0404185	0.0240911	0.118845
PSMD9_RAT	Q9WTV5	5.94676	6.21503	5.97278	6.20578	0.0636583	-0.0573596	0.0552098
SRPRB_RAT	Q4FZX7	5.77927	6.30226	6.30348	6.1928	0.124983	0.000277917	-0.025557
RAB1B_RAT	P10536	6.14541	6.20402	5.9074	6.3311	0.0136952	-0.0706802	0.0999328
ACTZ_PIG	F2Z5G5	5.88758	6.02646	5.95165	6.27688	0.0336348	-0.0180202	0.076758
VA0D1_MOUSE	P51863	5.92885	6.37536	6.31848	6.53442	0.104754	-0.0129287	0.0484826
PLAC8_MOUSE	Q9JI48	5.89822	6.11629	6.1238	6.16998	0.0523762	0.00177077	0.0108389
DPH1_CRIGR	A0A8C2MDK8	5.56844	6.15883	5.9803	6.06902	0.145382	-0.0424384	0.0212464
VATE1_BOVIN	P11019	5.22652	6.14775	5.98545	6.07719	0.234207	-0.0385996	0.0219453
LYPA2_HUMAN	O95372	5.28334	6.0854	5.80603	6.04415	0.203902	-0.0678016	0.0579872
CYB5_RAT	P00173	5.80225	5.88371	5.74816	5.30749	0.0201135	-0.0336253	-0.115072
ADPRH_MOUSE	P54923	6.35907	6.24208	6.06851	6.58508	-0.026789	-0.0406828	0.117857
TNPO1_MOUSE	Q8BFY9	6.29705	5.91954	5.8827	6.35733	-0.0891909	-0.00900557	0.111941
UGDH_HUMAN	O60701	6.37411	6.01174	6.0868	6.49837	-0.0844406	0.0179006	0.0943959
RAGP1_MOUSE	P46061	6.51543	5.93425	5.91755	6.59081	-0.134794	-0.00406672	0.155455
METK2_RAT	P18298	6.21468	5.90102	5.84576	6.30767	-0.0747161	-0.0135738	0.109717
IPO7_HUMAN	O95373	6.12445	5.90716	5.95038	6.33062	-0.0521139	0.0105169	0.0893635
RUXE_PIG	A1XQR9	6.23631	6.16923	6.10266	6.785	-0.0156019	-0.0156522	0.15291
SRXN1_HUMAN	Q9BYN0	5.91344	5.75185	5.91037	6.33749	-0.0399728	0.0392231	0.100663
SRSF6_RAT	G3V6S8	6.34072	5.91552	5.97747	6.04849	-0.100142	0.0150304	0.0170406
OLA1_PONAB	Q5R821	5.7984	5.87112	5.59562	6.10515	0.0179802	-0.0693369	0.12573
PSMD4_HUMAN	P55036	5.85371	5.88099	5.60866	6.17854	0.00670732	-0.068402	0.139608
RRP12_HUMAN	Q5JTH9	5.97949	6.09177	5.74089	6.20175	0.0268406	-0.0855876	0.111401
PUR9_HUMAN	P31939	5.81704	5.90359	5.5119	6.34592	0.0213071	-0.0990417	0.20328
NAMPT_MOUSE	Q99KQ4	5.80506	6.18641	6.04506	6.41786	0.091792	-0.0333454	0.0863361
MOT1_CRILO	Q03064	5.58712	6.20183	5.6487	6.22926	0.150589	-0.134774	0.141142
UBP2L_MOUSE	Q80X50	6.11011	6.04989	5.84819	6.55895	-0.0142889	-0.0489187	0.165475
TCEA1_BOVIN	Q29RL9	6.15456	6.01038	5.95003	6.5074	-0.0341992	-0.014559	0.129184
H2AY_HUMAN	O75367	6.15798	5.97278	5.793	6.253	-0.044054	-0.0440913	0.110237
CDV3_MOUSE	Q4VAA2	5.99883	5.91956	5.76205	6.3507	-0.0191914	-0.0389068	0.140333
SF3B1_HUMAN	O75533	5.93721	5.96999	5.65426	6.27321	0.00794241	-0.0783895	0.149865
NHRF1_MOUSE	P70441	6.0363	6.13099	5.7413	6.44723	0.0224564	-0.0947438	0.167302
CRIP2_RAT	P36201	5.62062	6.02397	5.66869	5.65261	0.099985	-0.0876979	-0.00409901
PACN2_RAT	Q9QY17	5.8096	6.12538	5.87175	6.24367	0.0763598	-0.061008	0.0886035
DC1L1_RAT	Q9QXU8	5.81469	6.24342	5.94361	5.92098	0.102633	-0.0709958	-0.0055028
P5CR2_RAT	Q6AY23	5.48156	6.05711	5.85922	5.8388	0.144043	-0.0479207	-0.00503598
PDLI7_MOUSE	Q3TJD7	5.66472	6.10762	5.69533	6.208	0.108604	-0.100829	0.124348
SDHB_MOUSE	Q9CQA3	5.74911	6.11299	5.84275	6.09353	0.0885396	-0.0652311	0.0606323
CRKL_RAT	Q5U2U2	5.74351	5.88493	5.61738	6.21368	0.0350912	-0.0671278	0.145551
NDUV2_HUMAN	P19404	5.67199	6.04579	5.87246	6.40235	0.0920763	-0.0419657	0.124637
IF4G1_MOUSE	Q6NZJ6	6.21857	6.21458	6.03898	6.38346	-0.000926305	-0.0413516	0.0800344
CDC5L_BOVIN	Q2KJC1	6.15992	6.14325	5.92522	6.38873	-0.00390945	-0.0521356	0.108661
CAPG_RAT	Q6AYC4	5.92083	6.01401	6.07354	6.18152	0.0225278	0.0142114	0.025424
TADBP_MOUSE	Q921F2	5.97978	6.05638	6.0128	6.3527	0.0183629	-0.0104174	0.0793322
PSB2_RAT	P40307	6.15851	5.85199	6.27376	6.32984	-0.0736537	0.100404	0.0128373
NAA15_MOUSE	Q80UM3	6.18486	6.0193	6.02845	6.12586	-0.0391443	0.00219075	0.0231258
DHX15_MOUSE	O35286	6.40028	6.10868	6.21685	6.18097	-0.0672736	0.0253223	-0.0083499
TALDO_HUMAN	P37837	6.29155	6.20689	6.08739	6.16379	-0.0195442	-0.0280467	0.017992
RALY_MOUSE	Q64012	6.12287	5.99682	5.80495	6.28548	-0.03001	-0.0469131	0.114739
IQGA1_HUMAN	P46940	6.08347	5.83243	5.87214	6.29049	-0.0607982	0.00979104	0.0992855
LSM6_HUMAN	P62312	6.10714	6.02324	5.75639	6.22551	-0.0199569	-0.0653764	0.113028
EFGM_RAT	Q07803	6.13061	5.94237	5.86562	6.14411	-0.0449932	-0.018753	0.0669201
EIF3E_HUMAN	P60228	6.12524	5.82223	5.97856	6.19322	-0.0731943	0.0382247	0.0508925
PSB4_MOUSE	P99026	5.98545	5.98178	6.02468	6.18549	-0.000884654	0.0103101	0.0380024
SUCB1_PIG	O97580	6.07588	6.06897	5.99687	6.14573	-0.00164153	-0.0172415	0.0353734
ANXA7_MOUSE	Q07076	5.88325	6.04128	5.79045	5.94321	0.0382412	-0.0611773	0.0375654
NSUN2_MOUSE	Q1HFZ0	5.99128	5.82847	5.87645	6.2943	-0.0397459	0.0118265	0.0991029
TF65_HUMAN	Q04206	5.99539	6.01487	5.846	6.07493	0.00467985	-0.0410835	0.0554185
SEPT9_MOUSE	Q80UG5	5.9986	5.8535	5.92736	6.09063	-0.0353258	0.0180893	0.0392022
SAR1B_RAT	Q5HZY2	5.65962	5.96904	6.03259	5.90251	0.0767938	0.0152784	-0.0314488
SRC8_MOUSE	Q60598	5.63463	5.69861	5.71107	5.79652	0.0162887	0.0031495	0.021427
ACACA_MOUSE	Q5SWU9	5.92615	5.92451	5.98556	6.1647	-0.00039813	0.0147888	0.0425462
AP1B1_HUMAN	Q10567	5.75215	5.91744	5.81466	5.62095	0.0408721	-0.0252773	-0.0488818
PRS10_HUMAN	P62333	6.08344	5.86072	5.88034	6.35452	-0.0538086	0.00482056	0.111885
PRS4_HUMAN	P62191	6.41995	6.15585	6.05843	6.42219	-0.0606033	-0.0230145	0.0841213
SKI8_BOVIN	Q32LN7	5.97847	6.02568	5.92871	6.01435	0.0113488	-0.0234062	0.0206896
5MP2_RAT	Q6P7P5	6.22275	5.58598	5.62727	6.4427	-0.155742	0.0106249	0.195229
VIGLN_RAT	Q9Z1A6	6.29152	6.45922	6.32832	6.63381	0.0379514	-0.0295374	0.0680158
BCAT1_MOUSE	P24288	6.39156	6.52205	6.263	6.3495	0.0291575	-0.0584701	0.0197877
SH3L1_HUMAN	O75368	6.26315	6.38142	6.41043	6.37496	0.0269885	0.00654488	-0.00800588
CPNE1_RAT	D4A1R8	6.1613	6.24805	6.556	6.17304	0.0201712	0.0694104	-0.0868351
GLYG_RAT	O08730	5.94852	6.26282	6.34165	6.69775	0.0742831	0.0180447	0.0788188
SSRP1_RAT	Q04931	6.6607	6.3009	6.31154	6.75531	-0.0801153	0.00243439	0.0980297
NDUA4_BOVIN	Q01321	6.11986	6.26697	6.15361	6.77163	0.0342694	-0.0263333	0.138069
SMD2_HUMAN	P62316	6.58823	6.33177	6.33984	6.10688	-0.0572829	0.00183702	-0.0540111
PSA6_HUMAN	P60900	6.30556	5.86285	6.15279	6.31378	-0.105021	0.0696371	0.037263
NP1L4_MOUSE	Q78ZA7	6.35852	6.22297	4.08407	6.57353	-0.031089	-0.607596	0.68666
G3P_MOUSE	P16858	5.95001	6.06147	6.27739	7.36386	0.0267756	0.0504973	0.230297
FXR1_RAT	Q5XI81	6.17249	5.87699	5.99424	6.04515	-0.070775	0.0285005	0.0122
PSA5_HUMAN	P28066	6.23081	6.08364	6.21758	6.24883	-0.0344841	0.0314192	0.00723235
GALK1_MOUSE	Q9R0N0	5.97061	5.64101	6.17044	6.50279	-0.0819254	0.129422	0.0756845
SC31A_RAT	Q9Z2Q1	6.00086	5.95342	5.9613	6.40342	-0.0114501	0.00190779	0.103217
PSME1_MACFA	P58238	5.87417	5.98531	5.79317	6.5061	0.0270421	-0.0470734	0.16744
PP2AB_PIG	P11493	6.09401	6.0371	6.04588	6.53945	-0.0135373	0.00209765	0.113216
PUF60_BOVIN	Q2HJG2	6.03151	6.02403	5.64814	6.36776	-0.00178991	-0.092953	0.17301
ATPG_RAT	P35435	6.04627	6.03643	5.99735	6.22086	-0.00235029	-0.0093703	0.0527877
EIF3K_BOVIN	Q3T0V3	6.06943	6.25605	5.85119	6.37318	0.0436895	-0.0965204	0.123283
GLU2B_HUMAN	P14314	5.71409	6.1251	5.91527	5.93586	0.100209	-0.0502889	0.00501319
HYI_MOUSE	Q8R1F5	5.81624	6.21882	6.22179	6.13208	0.0965535	0.000687745	-0.0209515
COX5A_NYCCO	B0VYY2	6.05847	6.00534	5.68839	6.09012	-0.0127088	-0.078225	0.09845
PRS8_BOVIN	P62194	5.93815	5.86768	5.99172	6.14931	-0.0172226	0.030178	0.0374549
PUR1_RAT	P35433	6.45812	5.84163	5.8507	6.30542	-0.144743	0.00223921	0.107983
RDH11_MOUSE	Q9QYF1	5.93343	6.10374	5.98164	6.3291	0.040826	-0.0291531	0.08146
HSPB8_BOVIN	Q5EAC9	5.83586	4.01674	5.99432	3.83311	-0.53892	0.577571	-0.645081
ZNRD2_HUMAN	O60232	6.01837	5.65063	4.04623	6.16328	-0.0909614	-0.481833	0.607119
WIPF1_HUMAN	O43516	3.73631	5.43883	5.48363	4.36905	0.541683	0.0118352	-0.32781
GCSH_BOVIN	P20821	6.10749	5.9743	5.68886	4.02041	-0.0318085	-0.0706317	-0.500797
CATD_PIG	P00795	5.74565	5.85074	6.00926	4.10388	0.0261489	0.0385684	-0.5502
PCNP_PONAB	Q5RCI9	5.42721	5.90961	3.67869	6.16949	0.122852	-0.683871	0.745961
CDD_MOUSE	P56389	5.2087	5.79028	5.43398	5.97167	0.152712	-0.091625	0.136125
QCR7_BOVIN	P00129	5.7265	6.07719	6.12614	5.99404	0.0857501	0.011575	-0.0314511
THOC7_BOVIN	Q3SZ60	5.56491	4.45022	5.88129	5.72298	-0.322482	0.402256	-0.0393657
CNPY3_MOUSE	Q9DAU1	3.66411	6.21738	4.13803	1.80271	0.762845	-0.587364	-1.19877
PLIN2_HUMAN	Q99541	2.01939	6.19481	6.0911	5.93662	1.61714	-0.0243587	-0.0370602
ATX2L_MOUSE	Q7TQH0	3.94703	5.96457	5.65929	6.29043	0.59565	-0.0757981	0.152538
VATB2_MOUSE	P62814	5.60909	5.91314	5.80082	5.95449	0.0761589	-0.0276681	0.0377212
LAMB1_MOUSE	P02469	5.57834	5.81001	5.82179	5.90194	0.0587033	0.00292314	0.0197258
LYAG_RAT	Q6P7A9	5.68873	5.79971	5.6987	6.30572	0.027873	-0.0253478	0.146029
LONM_MOUSE	Q8CGK3	5.86485	6.15533	6.08467	5.81401	0.0697401	-0.0166557	-0.065647
SH3G1_RAT	O35964	5.66489	5.78751	5.75424	5.94908	0.0308931	-0.00831644	0.0480408
NDUBA_BOVIN	Q02373	5.69986	5.96588	5.7391	6.12703	0.0658092	-0.0559115	0.0943629
2AAA_HUMAN	P30153	5.72758	6.07234	5.74965	5.98984	0.084326	-0.0787766	0.0590423
COPZ1_BOVIN	P35604	5.8128	5.8489	5.83915	6.52903	0.00893131	-0.00240712	0.161109
BOLA1_MOUSE	Q9D8S9	5.82573	5.75546	5.89928	5.87542	-0.0175065	0.0356054	-0.00584674
TLN1_MOUSE	P26039	5.54999	5.68779	5.80033	6.05917	0.0353836	0.0282656	0.0629867
NENF_MOUSE	Q9CQ45	5.21574	5.91983	5.7987	5.55581	0.182684	-0.029826	-0.061733
DX39A_MOUSE	Q8VDW0	6.03092	5.66766	5.53453	6.17081	-0.0896264	-0.0342925	0.157
RNPS1_BOVIN	A6QR16	6.08819	5.9867	5.91553	6.10466	-0.0242518	-0.0172537	0.045403
G3BP1_MOUSE	P97855	5.79033	5.52632	5.73906	6.0189	-0.0673243	0.0544953	0.068685
DDX27_MOUSE	Q921N6	5.85911	5.86404	5.57814	5.89862	0.001214	-0.0721109	0.080593
HNRH1_RAT	Q8VHV7	5.88879	5.7577	5.68752	6.36795	-0.0324789	-0.0176912	0.163028
PPM1G_HUMAN	O15355	5.64986	5.61153	5.6801	5.96651	-0.00982295	0.0175238	0.0709712
IF4H_HUMAN	Q15056	6.09884	5.61855	5.52806	6.08761	-0.118336	-0.0234267	0.139103
NAA10_HUMAN	P41227	5.70509	5.82607	5.38844	6.13155	0.0302728	-0.112654	0.186383
ZO1_RAT	A0A0G2K2P5	5.62571	5.6259	5.4296	5.75112	4.96634e-05	-0.0512388	0.0829968
ATAD3_MOUSE	Q925I1	5.59918	5.72778	5.642	5.85956	0.0327597	-0.0217688	0.0545846
NDUB3_MOUSE	Q9CQZ6	5.62779	5.9101	5.8097	4.38789	0.0706153	-0.0247196	-0.404937
6PGL_RAT	P85971	5.57184	5.98827	5.84024	4.18426	0.103985	-0.0361124	-0.481056
EIF1_HUMAN	P41567	5.91681	6.09104	5.73182	4.72382	0.0418684	-0.0876946	-0.279038
CTND1_HUMAN	O60716	5.48529	5.39254	5.00114	5.82718	-0.0246044	-0.108707	0.220539
TPR_MOUSE	F6ZDS4	5.42984	5.58751	5.79917	5.85157	0.0412956	0.05364	0.0129787
SGTA_HUMAN	O43765	5.61802	5.97865	5.62929	4.09943	0.0897565	-0.086865	-0.457529
EXOS4_BOVIN	Q7YRA3	5.95693	5.29599	5.52781	6.66904	-0.169669	0.061807	0.270772
THOC4_MOUSE	O08583	5.88467	5.79922	5.69897	6.3418	-0.0211016	-0.0251595	0.154192
EIF3M_BOVIN	Q3T148	6.02248	5.6231	5.40679	6.73254	-0.0989917	-0.0565932	0.316378
ATP5I_CRILO	P12633	5.50585	5.32337	5.62655	5.69588	-0.0486251	0.0799104	0.0176682
ZN593_MOUSE	Q9DB42	5.93181	5.63182	5.50776	6.31191	-0.0748713	-0.0321375	0.196613
CHMP5_RAT	Q4QQV8	5.05666	4.93742	5.15059	6.37493	-0.0344289	0.0609818	0.307671
LTV1_BOVIN	Q0VC06	5.66204	5.80593	5.18798	6.20388	0.0362045	-0.162355	0.257999
NOB1_RAT	Q6VEU1	5.96345	5.77127	5.42364	5.98064	-0.0472595	-0.0896269	0.14104
P4HA1_RAT	P54001	6.01306	5.52599	5.76066	6.02996	-0.121867	0.0599998	0.0659151
ECM29_MOUSE	Q6PDI5	5.89066	5.36196	5.06148	6.0564	-0.13567	-0.0832008	0.258901
IF5_HUMAN	P55010	3.85952	5.08182	4.90463	6.16227	0.396923	-0.051202	0.329319
K1C9_HUMAN	P35527	5.91735	5.63933	6.04484	6.30496	-0.0694268	0.100181	0.0607831
K1C10_HUMAN	P13645	5.83544	5.58693	6.01981	6.91873	-0.0627872	0.107663	0.20079
K2C79_HUMAN	Q5XKE5	5.231	5.99645	5.36674	6.1127	0.19702	-0.160063	0.187764
MOB1A_RAT	Q3T1J9	5.64093	5.47644	5.50964	6.19148	-0.0426944	0.00872045	0.168325
UFM1_HUMAN	P61960	5.77416	5.65926	5.73841	6.36331	-0.0289978	0.0200364	0.149127
PAK2_RAT	Q64303	5.41362	5.74786	5.55439	5.94968	0.0864323	-0.0493965	0.0991837
LETM1_RAT	Q5XIN6	5.63298	5.69681	5.64853	5.63839	0.0162545	-0.0122771	-0.00259379
SF3A3_MOUSE	Q9D554	5.77305	5.74103	5.57714	6.1777	-0.00802423	-0.0417859	0.147545
U2AF2_HUMAN	P26368	5.84066	5.81155	5.61316	5.98603	-0.00720858	-0.050111	0.0927861
SNX9_HUMAN	Q9Y5X1	5.48959	5.49862	5.63843	6.03479	0.00237173	0.0362249	0.0980088
SF01_HUMAN	Q15637	6.12985	5.84872	5.42578	6.49713	-0.0677298	-0.10829	0.25997
RBMS1_HUMAN	P29558	5.6896	5.84887	5.46783	6.15547	0.03983	-0.097191	0.170902
BAG6_MOUSE	Q9Z1R2	5.83531	5.85206	5.57506	6.14829	0.00413622	-0.0699577	0.141198
IF4G2_MOUSE	Q62448	5.77948	5.57315	5.38986	6.18967	-0.0524483	-0.0482431	0.199615
CNN3_HUMAN	Q15417	5.74707	5.59628	5.33012	6.04178	-0.0383578	-0.0703006	0.180807
PRP6_RAT	A1A5S1	5.76015	5.68306	5.31318	6.27916	-0.0194391	-0.0970924	0.240998
EBP2_MOUSE	Q9D903	5.57194	5.54456	5.52322	6.1129	-0.00710688	-0.00556299	0.146347
LARP1_HUMAN	Q6PKG0	5.3697	5.70961	5.36958	6.04142	0.0885509	-0.0885853	0.17008
SKP1_HUMAN	P63208	6.04952	5.75109	5.82847	5.98729	-0.0729868	0.0192815	0.0387871
GSH0_MOUSE	O09172	6.03139	5.43008	5.654	6.38085	-0.151518	0.0582995	0.174475
DDX47_BOVIN	Q29S22	5.84237	5.56748	5.65534	6.10402	-0.0695286	0.0225898	0.110145
U5S1_BOVIN	A4FUD3	5.89662	5.45542	5.56016	6.05832	-0.112198	0.0274366	0.123792
SMC1A_MOUSE	Q9CU62	5.70222	5.46566	5.56014	5.82777	-0.0611271	0.0247245	0.0678232
GCN1_MOUSE	E9PVA8	5.60431	5.67218	5.55821	5.82981	0.0173663	-0.029283	0.0688289
RBX1_HUMAN	P62877	5.89453	5.66921	5.55907	5.60802	-0.056229	-0.0283032	0.0126463
RFA2_HUMAN	P15927	5.79199	5.71681	5.40393	5.7141	-0.0188482	-0.0812007	0.0805169
SMC3_PONAB	Q5R4K5	5.60705	5.47865	5.47076	5.88641	-0.0334213	-0.00208127	0.105648
AN32E_MOUSE	P97822	5.61619	5.7615	5.31234	5.62088	0.0368513	-0.117097	0.0814508
IQGA1_MOUSE	Q9JKF1	5.34255	5.39809	5.32958	5.99159	0.0149188	-0.0184254	0.168917
SYIC_MOUSE	Q8BU30	5.74145	5.74562	5.77274	5.85497	0.00104758	0.00679443	0.0204049
SYRC_CRIGR	P37880	5.81818	5.77712	5.68582	5.95025	-0.0102178	-0.0229815	0.0655819
NOP58_MACFA	Q4R779	5.85853	5.8147	5.69195	6.11218	-0.0108349	-0.0307809	0.102764
DRG1_MOUSE	P32233	5.74009	5.78844	5.50945	5.90764	0.0121011	-0.0712644	0.100672
RASN_HUMAN	P01111	5.80708	5.77442	5.71666	6.09648	-0.00813597	-0.0145042	0.0928051
TPD54_RAT	Q6PCT3	5.6899	5.78995	5.49929	6.02557	0.0251487	-0.0743068	0.131854
RBM14_BOVIN	Q5EA36	5.51499	5.95034	5.67443	5.82804	0.109614	-0.0684954	0.0385354
MYPT1_RAT	Q10728	5.51622	5.62669	5.50882	5.84589	0.0286063	-0.0305445	0.0856792
C1TC_RAT	P27653	5.75494	5.76718	5.76565	6.01731	0.0030642	-0.000380913	0.061635
FUND2_MOUSE	Q9D6K8	5.65437	5.70044	5.62454	5.92989	0.0117073	-0.0193381	0.0762685
SURF4_BOVIN	A7YY49	5.61495	5.7337	5.71718	5.85112	0.030193	-0.0041618	0.0334079
UBXN7_MOUSE	Q6P5G6	5.29948	5.95537	5.95257	6.01027	0.16834	-0.000679428	0.0139177
ODO1_RAT	Q5XI78	5.43519	5.92571	5.79513	5.81209	0.124658	-0.0321494	0.00421791
3HIDH_RAT	P29266	5.34341	5.86995	5.63146	5.82205	0.135587	-0.0598397	0.0480183
IF2B2_MOUSE	Q5SF07	5.21998	5.93118	5.93341	5.51259	0.184275	0.000542581	-0.106133
KPCA_RAT	P05696	5.53554	5.76098	5.49028	5.73299	0.0575913	-0.0694353	0.0624067
UCHL3_HUMAN	P15374	5.50966	5.7432	5.50195	5.56273	0.0598932	-0.0619136	0.0158516
ILK_MOUSE	O55222	5.32238	5.49066	5.10317	5.51258	0.0449085	-0.105586	0.111333
DREB_MOUSE	Q9QXS6	5.16414	5.46066	5.43631	5.51616	0.0805488	-0.00644825	0.0210375
DDI2_MOUSE	A2ADY9	5.19588	5.41848	5.3176	5.47129	0.0605191	-0.0271113	0.0411059
PDXK_MOUSE	Q8K183	5.28032	5.37341	5.18728	3.66484	0.0252109	-0.0508588	-0.501229
FUBP3_HUMAN	Q96I24	5.66865	5.79469	5.61141	6.16373	0.0317253	-0.0463665	0.135438
PSMG1_PAPAN	B0CM32	5.67952	5.71451	5.1805	6.32279	0.00886173	-0.141539	0.28747
GPT11_BOVIN	Q2KI19	5.63995	5.64526	5.47378	6.18048	0.00135948	-0.0445024	0.175181
CSTF2_HUMAN	P33240	5.44999	5.39213	5.26457	5.84689	-0.0154002	-0.0345379	0.151352
PPIE_BOVIN	A4FV72	5.62086	5.29433	5.29111	5.83747	-0.0863448	-0.000878154	0.141773
ENSA_HUMAN	O43768	5.54054	5.39772	4.79632	5.88922	-0.0376761	-0.170422	0.29615
MOCS3_MOUSE	A2BDX3	4.98421	3.88618	5.18854	5.46667	-0.35901	0.416975	0.0753323
HNRDL_MOUSE	Q9Z130	5.80185	5.30639	4.87454	5.86429	-0.128782	-0.122465	0.266692
SRRM2_MOUSE	Q8BTI8	5.73079	5.13506	5.50867	5.92824	-0.158354	0.101324	0.105902
JUPI2_RAT	Q5BK20	5.5074	5.26899	5.30654	6.36331	-0.0638433	0.0102436	0.262005
PFD1_HUMAN	O60925	5.79475	5.91517	5.49911	6.40941	0.0296731	-0.105221	0.220993
SMCA5_MOUSE	Q91ZW3	5.35676	5.08633	5.13135	5.5597	-0.0747372	0.0127149	0.115668
PSMD1_PONAB	Q5R5S4	5.2882	5.17806	5.25921	5.82916	-0.0303657	0.0224324	0.148444
SNUT1_MOUSE	Q9Z315	5.4845	5.18532	5.07114	5.92085	-0.0809267	-0.0321225	0.223495
MIC26_HUMAN	Q9BUR5	5.11426	5.46355	5.48045	5.74074	0.0953122	0.00445632	0.0669415
HUWE1_RAT	P51593	5.28969	5.32367	5.14494	5.61388	0.00923741	-0.0492684	0.125844
GLRX3_RAT	Q9JLZ1	5.50727	5.12096	5.29657	5.68221	-0.104923	0.0486431	0.101394
RPAC1_MOUSE	P52432	5.52545	5.18329	5.18997	5.73437	-0.0922238	0.0018598	0.143907
CSPG4_RAT	Q00657	5.20396	4.92508	4.87255	5.74624	-0.0794633	-0.0154683	0.23794
LDLR_CRIGR	P35950	5.30265	5.16787	4.98601	5.58719	-0.0371446	-0.051683	0.164237
DYL1_MACFA	P61273	5.05547	5.41857	4.82511	5.15669	0.100066	-0.167349	0.0958829
NMT1_MOUSE	O70310	5.25406	5.38326	3.39771	5.626	0.0350494	-0.663918	0.727547
MCTS1_BOVIN	Q2KIE4	4.04151	4.21584	6.43707	2.17014	0.0609258	0.610584	-1.56862
PICAL_RAT	O55012	6.20663	6.40299	6.6138	2.07512	0.0449353	0.0467331	-1.67228
KAPCA_CRIGR	P25321	5.98091	6.43376	6.08353	4.13294	0.105297	-0.0807522	-0.55774
RAP1A_BOVIN	P62833	6.11803	6.54184	6.56788	4.45588	0.09663	0.00573136	-0.559718
AT5F1_BOVIN	P13619	5.75864	6.43584	4.23232	3.68522	0.160399	-0.604679	-0.199696
GAL3B_HUMAN	A0A0B4J2D5	5.81483	6.15856	6.08184	4.3618	0.0828565	-0.0180845	-0.479585
ARL8A_MOUSE	Q8VEH3	5.29202	6.35534	6.09259	1.99469	0.26415	-0.0609143	-1.61089
UAP1L_MOUSE	Q3TW96	5.50979	6.18148	6.01473	1.92758	0.165955	-0.0394517	-1.64171
VAPA_BOVIN	Q0VCY1	6.0766	6.17247	6.53515	3.47286	0.0225837	0.0823716	-0.912096
VNN1_MOUSE	Q9Z0K8	4.07813	6.53433	6.5383	4.01422	0.680131	0.000875139	-0.703795
AK1BF_HUMAN	C9JRZ8	4.348	5.51742	6.48302	2.09947	0.343642	0.232673	-1.62664
ITM2B_MOUSE	O89051	3.28859	6.03837	5.90948	1.79271	0.876692	-0.03113	-1.72089
PLTP_MOUSE	P55065	2.02353	5.94582	6.16953	1.86308	1.555	0.0532843	-1.72747
SNG2_RAT	O54980	3.52053	5.96633	5.67356	1.85905	0.76105	-0.0725912	-1.60969
ACADL_RAT	P15650	5.75797	5.89171	6.04031	6.36896	0.0331245	0.0359373	0.0764341
ANXA4_BOVIN	P13214	5.67472	5.75708	5.72008	5.79062	0.0207876	-0.00930145	0.0176834
CREL2_RAT	Q4G063	5.96872	6.11947	6.00807	6.14436	0.0359856	-0.0265059	0.0323611
PSMD5_BOVIN	Q0P5A6	5.85174	5.9998	5.961	6.07689	0.0360478	-0.00935896	0.0277774
IMA4_HUMAN	O00505	5.89947	5.69226	5.91164	5.85914	-0.0515827	0.0545561	-0.0128699
COPG2_HUMAN	Q9UBF2	5.69262	5.76625	5.7489	6.01695	0.0185412	-0.00434798	0.0657476
ENOPH_MOUSE	Q8BGB7	5.95806	5.81514	6.06209	5.61448	-0.0350279	0.0600009	-0.110663
MEP50_RAT	Q4QR85	6.25852	6.00968	6.11	5.83262	-0.0585316	0.0238842	-0.0670298
DNJA3_MOUSE	Q99M87	5.91543	6.02917	5.95723	5.6333	0.0274781	-0.017318	-0.0806616
AMPD2_RAT	Q02356	5.74782	6.03534	5.86473	5.71998	0.0704213	-0.0413712	-0.0360543
MP2K1_MOUSE	P31938	5.69643	5.84391	5.67369	5.9882	0.0368742	-0.0426457	0.0778361
LANC1_BOVIN	F1MVX2	5.72827	5.9076	5.59586	5.80983	0.0444729	-0.0782131	0.0541352
THIM_BOVIN	Q3T0R7	5.62248	6.16109	5.81198	5.72395	0.131979	-0.0841565	-0.0220165
DDR2_MOUSE	Q62371	5.52062	6.04169	5.82378	4.94374	0.130122	-0.052995	-0.236353
COTL1_RAT	B0BNA5	6.34801	4.11413	5.97022	5.93137	-0.625719	0.537199	-0.00941965
EWS_HUMAN	Q01844	6.29986	6.17753	5.90459	4.00366	-0.0282881	-0.0651938	-0.560518
EIF3G_HUMAN	O75821	6.28211	6.10534	6.02328	4.16035	-0.0411774	-0.0195223	-0.533844
TMED9_BOVIN	Q3T133	6.57448	6.47389	6.24751	4.0539	-0.0222447	-0.0513513	-0.623971
APMAP_HUMAN	Q9HDC9	6.03189	5.6992	6.06087	4.18152	-0.0818509	0.0887652	-0.535498
UD16_MOUSE	Q64435	5.7871	5.64386	6.26685	3.83054	-0.0361572	0.151058	-0.710194
TWF2_MOUSE	Q9Z0P5	5.90929	6.1035	5.81877	4.19644	0.0466531	-0.068924	-0.471547
PPM1F_MOUSE	Q8CGA0	6.02799	5.82497	5.98185	3.85504	-0.0494278	0.0383419	-0.633845
ACSL5_HUMAN	Q9ULC5	5.66	5.84062	6.15973	3.75122	0.0453194	0.0767466	-0.715505
ERMP1_MOUSE	Q3UVK0	5.74264	6.08109	5.83996	3.93515	0.082615	-0.0583702	-0.569539
SAR1A_BOVIN	Q3T0D7	5.75289	5.71903	5.86165	3.76974	-0.00851623	0.0355367	-0.636841
CLCA_MOUSE	O08585	5.93865	6.11191	6.42688	4.01257	0.0414882	0.0724943	-0.679593
PREP_MOUSE	Q8K411	5.03869	5.52704	5.86012	3.65193	0.133457	0.0844245	-0.682274
ACADV_RAT	P45953	5.40346	5.59292	5.62023	3.72019	0.0497189	0.00702581	-0.595251
SYDC_RAT	P15178	5.53641	5.79794	6.2308	3.85484	0.0665884	0.103877	-0.692747
NOL10_MOUSE	Q5RJG1	5.89673	5.73313	5.5922	3.85034	-0.0405919	-0.0359087	-0.538428
THOP1_BOVIN	Q1JPJ8	5.92638	5.6234	5.63092	4.13587	-0.0757061	0.00192552	-0.445178
STK4_MOUSE	Q9JI11	5.601	5.71135	5.49404	3.58564	0.0281473	-0.0559639	-0.615636
MK67I_HUMAN	Q9BYG3	5.93785	5.7744	5.50497	3.86163	-0.0402687	-0.0689364	-0.511527
NCBP2_RAT	B1WC40	5.41463	5.36112	5.51846	3.79202	-0.0143281	0.0417309	-0.541299
PUM3_MOUSE	Q8BKS9	5.74136	5.82021	5.61268	3.89677	0.0196777	-0.0523815	-0.526409
EIF3A_HUMAN	Q14152	5.92612	5.14291	5.72854	3.70092	-0.204503	0.155582	-0.630282
SRBD1_MOUSE	Q497V5	6.24786	5.73454	5.71837	3.95748	-0.123683	-0.00407553	-0.531022
SNRPA_HUMAN	P09012	5.95659	5.17318	5.7801	3.8736	-0.203436	0.160043	-0.57742
LSM7_MOUSE	Q9CQQ8	5.90462	5.8832	5.92058	3.86314	-0.00524396	0.00913901	-0.615964
ACOT9_HUMAN	Q9Y305	4.00385	5.58978	3.91968	4.03897	0.481406	-0.512057	0.0432543
TOM40_RAT	Q75Q40	6.09623	5.90831	3.84088	4.08312	-0.0451698	-0.621311	0.0882384
PUR2_MOUSE	Q64737	6.06915	5.5535	5.60759	6.59935	-0.128098	0.0139853	0.234942
SC11A_RAT	P42667	6.14204	5.7484	6.1674	5.72338	-0.0955554	0.101501	-0.107796
DHC24_HUMAN	Q15392	5.55835	5.33071	5.51518	3.70998	-0.0603289	0.0490803	-0.571997
C1QBP_MOUSE	O35658	5.76148	5.157	5.63373	3.73128	-0.15991	0.127558	-0.594421
ARF4_HUMAN	P18085	5.85774	5.87618	6.01487	3.59503	0.00453458	0.0336566	-0.74253
SCYL1_HUMAN	Q96KG9	6.41843	3.60563	6.00327	2.15992	-0.831969	0.735497	-1.47477
CD44_CRIGR	P20944	3.94511	5.58098	5.30854	3.93359	0.500454	-0.0722046	-0.432466
ITB1_MOUSE	P09055	5.37915	3.55439	5.73534	1.82811	-0.597777	0.690278	-1.64953
FKBP4_RAT	Q9QVC8	6.12805	5.37107	6.1584	4.14687	-0.190219	0.197348	-0.570533
ACTB_CAMDR	P84336	5.78014	3.41853	5.34725	3.89428	-0.757726	0.645418	-0.457438
IFM3_MOUSE	Q9CQW9	5.18573	4.07641	6.24743	5.87967	-0.347246	0.615962	-0.0875271
SPCS3_CANLF	P61008	5.8061	3.92381	5.67919	1.86846	-0.565315	0.53343	-1.60384
TFR1_CRIGR	Q07891	5.68728	3.79064	5.60916	4.00252	-0.585298	0.565343	-0.486876
MCU_MOUSE	Q3UMR5	5.27764	3.6278	5.45751	1.64823	-0.5408	0.58915	-1.72733
CARME_RAT	Q5BJZ6	5.38628	3.68786	5.69007	3.71544	-0.546503	0.625661	-0.614912
MBOA5_BOVIN	Q3SZL3	5.68287	4.05068	5.78447	3.45833	-0.488457	0.514022	-0.742109
UAP1_MOUSE	Q91YN5	5.37353	3.48457	5.47642	3.6454	-0.624892	0.652255	-0.587157
VP26A_HUMAN	O75436	5.50187	3.44632	5.426	3.58145	-0.674863	0.654832	-0.599347
NIP7_RAT	Q9WV50	5.85623	3.56458	3.78972	2.04945	-0.716239	0.0883565	-0.886856
S61A1_CANLF	P38377	5.77095	3.86147	3.93616	3.88946	-0.579661	0.0276387	-0.0172173
PNPH_MOUSE	P23492	5.51002	3.67756	3.68935	3.23291	-0.583309	0.0046183	-0.190533
5NTC_RAT	D3ZMY7	5.42502	3.38897	3.78212	3.54938	-0.678781	0.158346	-0.0916253
ATLA3_MOUSE	Q91YH5	5.79191	3.68214	5.68068	2.80678	-0.653493	0.625517	-1.01715
NDUA6_HUMAN	P56556	5.77011	3.63316	5.30856	3.63478	-0.667373	0.547097	-0.546454
PSB5_HUMAN	P28074	5.84333	3.52855	5.40196	3.49	-0.727717	0.614407	-0.630255
USP9X_MOUSE	P70398	5.13169	3.46083	5.11568	3.6045	-0.568314	0.563805	-0.505126
LMNB2_MOUSE	P21619	5.18766	5.86599	3.77126	5.57191	0.177289	-0.63733	0.563127
VPS25_RAT	P0C0A1	6.09495	6.03973	4.04287	6.01682	-0.0131313	-0.579102	0.573619
CCS_HUMAN	O14618	5.76709	5.90011	4.11277	6.08768	0.0328987	-0.52063	0.56578
AIMP2_MOUSE	Q8R010	6.05031	5.72517	3.79695	5.68107	-0.0796909	-0.592477	0.581322
MGST1_MOUSE	Q91VS7	5.17744	5.26897	4.00891	5.26305	0.0252826	-0.394311	0.39269
CLPP_MOUSE	O88696	5.40831	5.65164	3.73236	5.39079	0.0634921	-0.598582	0.530409
CIRBP_MOUSE	P60824	5.84053	5.55166	5.59931	5.38627	-0.0731805	0.0123282	-0.0559622
ARL3_HUMAN	P36405	5.26633	4.99393	3.63846	5.18794	-0.0766223	-0.456847	0.511832
MK03_RAT	P21708	4.86298	5.58521	3.70062	5.56711	0.199771	-0.593844	0.589162
PYC_HUMAN	P11498	4.92633	5.63751	3.69472	4.5255	0.194547	-0.609595	0.292612
ATAD3_RAT	Q3KRE0	5.55023	5.05385	3.87193	3.95789	-0.135165	-0.38433	0.0316778
CEPT1_RAT	Q6AXM5	5.48297	5.29642	3.8554	5.74315	-0.0499387	-0.458139	0.574963
ERMP1_RAT	Q6UPR8	5.25977	3.72069	3.94765	5.09406	-0.499427	0.085423	0.367821
SYMC_HUMAN	P56192	3.71224	3.72895	3.54679	4.91141	0.00648205	-0.0722554	0.469622
DNJC2_MOUSE	P54103	5.45393	3.32857	3.41233	5.97887	-0.712395	0.035858	0.809114
TRXR1_MOUSE	Q9JMH6	5.06576	3.73221	3.84186	4.28874	-0.440748	0.0417733	0.158749
CPNE3_MOUSE	Q8BT60	6.12716	5.58433	5.9644	6.01776	-0.133834	0.0949922	0.0128483
NPL4_MOUSE	P60670	5.66259	5.93736	5.90493	6.07382	0.0683595	-0.00789997	0.0406831
MBB1A_RAT	O35821	6.40085	6.1583	6.23556	6.28501	-0.0557311	0.0179865	0.0113965
LSM3_HUMAN	P62310	6.04187	5.77122	5.64094	6.1554	-0.0661189	-0.03294	0.125916
ADAS_MOUSE	Q8C0I1	5.3431	6.03292	5.79302	5.91762	0.175178	-0.0585412	0.0307023
VATA_BOVIN	P31404	5.46877	5.69269	5.67992	5.76778	0.0578935	-0.00324019	0.0221467
ERLN2_RAT	B5DEH2	5.19112	6.12203	5.92589	6.12133	0.237963	-0.0469768	0.0468129
ADRO_MOUSE	Q61578	3.9449	6.21419	6.11274	6.0288	0.655578	-0.023747	-0.0199486
XPO1_MOUSE	Q6P5F9	5.86651	5.59923	5.44602	5.9286	-0.0672745	-0.0400269	0.122488
VPS29_BOVIN	Q3T0M0	5.81355	5.44171	5.62751	6.17341	-0.0953594	0.0484352	0.133572
CSDE1_RAT	P18395	5.48636	5.37147	5.37428	5.81484	-0.0305324	0.000752816	0.113668
PUR4_HUMAN	O15067	5.47667	5.35934	5.44827	6.19415	-0.0312448	0.0237441	0.185108
SNX27_BOVIN	A5PKA5	5.48829	3.62732	5.46144	5.58227	-0.597451	0.590377	0.031571
SSBP_MOUSE	Q9CYR0	5.61283	5.70319	5.62662	3.9786	0.0230403	-0.0195009	-0.500007
PP1R7_HUMAN	Q15435	5.76772	5.64774	5.63775	3.88022	-0.030327	-0.00255494	-0.538982
ANM3_RAT	O70467	5.64753	5.24355	5.25732	3.85621	-0.107077	0.00378438	-0.447145
DCTN3_MOUSE	Q9Z0Y1	5.66766	5.8776	3.8674	3.66153	0.0524748	-0.603862	-0.0789185
TRA2B_HUMAN	P62995	6.00187	5.68574	5.70254	4.01079	-0.078064	0.00425707	-0.507718
IF4E_HUMAN	P06730	5.55211	5.83745	5.723	4.00333	0.0723018	-0.0285663	-0.515572
NOP56_MOUSE	Q9D6Z1	5.66176	5.86035	5.83085	3.46913	0.0497362	-0.00728023	-0.749134
SAMH1_BOVIN	Q0VCA5	5.37772	5.47575	5.62066	3.72296	0.0260627	0.0376819	-0.594289
UBS3B_MOUSE	Q8BGG7	5.47048	5.85799	5.09112	3.90591	0.0987375	-0.202423	-0.382324
MRT4_HUMAN	Q9UKD2	5.48715	5.66947	5.39672	3.6816	0.0471575	-0.0711314	-0.551749
ACSL3_HUMAN	O95573	5.40962	5.32352	5.29387	3.72531	-0.0231485	-0.00805718	-0.506963
KAP0_BOVIN	P00514	5.06148	5.42729	5.36927	3.48486	0.100675	-0.0155061	-0.623626
UFL1_RAT	B2GV24	5.56967	5.51949	5.06358	3.37272	-0.0130575	-0.124377	-0.586244
PGP_RAT	D3ZDK7	5.74984	5.36448	5.77058	3.58273	-0.100085	0.105278	-0.687658
EIF3C_MOUSE	Q8R1B4	6.06006	5.94955	5.95428	6.10378	-0.0265502	0.00114573	0.0357763
ELP1_MOUSE	Q7TT37	6.04021	5.5955	5.76453	5.71644	-0.11033	0.042935	-0.0120852
SEPT6_BOVIN	Q3SZN0	5.58921	5.68962	5.65054	5.77088	0.0256858	-0.00994153	0.0304017
GALK1_BOVIN	A6H768	5.59714	5.63978	5.63184	5.98024	0.0109485	-0.00203325	0.0865973
NDUV2_RAT	P19234	5.74296	5.6058	5.60418	6.16665	-0.0348733	-0.00041661	0.137983
CBX1_HUMAN	P83916	5.34295	5.83843	5.73806	5.82476	0.127944	-0.0250178	0.0216358
ACL6A_MOUSE	Q9Z2N8	5.35527	5.30035	5.15549	5.63283	-0.0148699	-0.0399799	0.127751
SC23B_MOUSE	Q9D662	5.62313	5.42104	5.38435	5.77581	-0.0528023	-0.009798	0.101252
SPB1_MOUSE	Q9DBE9	5.53863	5.44364	5.02277	5.30426	-0.0249569	-0.11609	0.0786688
SRP54_MOUSE	P14576	5.25026	5.42302	5.41997	5.68327	0.0467079	-0.000811645	0.0684354
SAE1_MOUSE	Q9R1T2	5.2279	5.40866	5.57562	5.30696	0.0490389	0.043862	-0.0712474
QCR2_MOUSE	Q9DB77	5.45472	5.13351	5.51692	5.45782	-0.0875584	0.103916	-0.0155389
SF3A1_MOUSE	Q8K4Z5	5.70875	5.35036	5.40276	5.60299	-0.0935407	0.0140601	0.0525023
MRT4_MOUSE	Q9D0I8	5.78856	5.65213	5.45791	5.90812	-0.0344084	-0.0504471	0.114352
FHL3_MOUSE	Q9R059	5.53029	5.57424	5.64342	5.8941	0.0114188	0.0177955	0.0627003
PSMD7_MOUSE	P26516	5.55801	5.53312	5.53829	3.49649	-0.00647631	0.0013476	-0.663534
ARL2_RAT	O08697	5.34249	5.86438	5.70067	6.10159	0.134467	-0.040846	0.0980528
OSTC_RAT	B0K025	5.6261	5.40744	5.60665	5.72107	-0.057189	0.0521928	0.0291474
BT3L4_PONAB	Q5RC59	4.96398	5.27213	5.30778	6.0152	0.0868887	0.00972179	0.180506
PP1B_PIG	P61292	5.08741	5.52521	5.47005	5.89095	0.119098	-0.0144744	0.106947
IMPA1_MOUSE	O55023	5.19134	5.72364	5.92119	5.5549	0.140826	0.0489559	-0.0921272
DNJC3_MOUSE	Q91YW3	5.3117	5.71719	5.82628	5.55448	0.106132	0.0272693	-0.0689249
SC22B_MOUSE	O08547	5.29491	5.83802	5.59194	5.25489	0.140872	-0.0621284	-0.0896899
SIAS_MOUSE	Q99J77	5.62565	5.90589	5.87403	5.7266	0.0701347	-0.00780301	-0.036672
NNTM_MOUSE	Q61941	5.5693	5.74186	5.66936	5.56098	0.0440223	-0.018333	-0.0278455
DHB4_HUMAN	P51659	5.5891	5.75469	5.46784	5.20717	0.0421204	-0.0737653	-0.0704734
RHOG_HUMAN	P84095	5.49648	5.73444	5.57235	5.42427	0.0611426	-0.0413661	-0.0388563
TTL12_HUMAN	Q14166	5.66182	5.58763	5.2943	6.06805	-0.01903	-0.0777953	0.196793
GNAO_RAT	P59215	5.55235	5.60025	5.64752	5.42244	0.0123935	0.0121265	-0.0586771
APMAP_MOUSE	Q9D7N9	5.11797	5.6188	5.16936	4.87716	0.134692	-0.120277	-0.0839439
GSHB_MOUSE	P51855	5.40682	5.79098	5.8431	5.09008	0.0990267	0.012926	-0.199045
PSME2_HUMAN	Q9UL46	6.0374	5.55084	5.59199	5.83519	-0.121222	0.0106556	0.0614201
DDX23_PONAB	Q5RC67	5.90945	5.62448	5.53239	5.6798	-0.0713061	-0.0238151	0.0379376
NCBP1_MOUSE	Q3UYV9	5.60648	5.30774	5.59867	5.8852	-0.0789962	0.0769857	0.072007
CSK21_RAT	P19139	5.80637	5.39292	5.60542	5.86594	-0.10657	0.055756	0.0655395
EHD4_MOUSE	Q9EQP2	5.32182	5.37973	5.42921	5.50677	0.0156121	0.0132085	0.0204657
ILF2_HUMAN	Q12905	5.33813	5.48491	5.43096	5.79731	0.0391344	-0.0142614	0.0941782
GFPT1_MOUSE	P47856	5.63321	5.47617	5.75272	5.35638	-0.0407901	0.0710787	-0.102987
UGGG1_RAT	Q9JLA3	5.49124	5.51052	5.39795	5.57024	0.00505585	-0.0297777	0.0453301
STX12_MOUSE	Q9ER00	5.41514	5.26133	5.31301	5.49894	-0.0415732	0.0141032	0.0496236
CRK_HUMAN	P46108	5.3061	5.72	5.38929	5.46351	0.108365	-0.0859198	0.0197315
UBA1_MOUSE	Q02053	5.43352	5.23535	5.55343	5.70304	-0.0536035	0.0850951	0.0383511
SYIM_MACFA	Q4R646	5.51983	5.5627	5.70055	5.05922	0.0111627	0.0353152	-0.172187
LMNB2_HUMAN	Q03252	5.54725	5.58828	5.15891	4.98322	0.0106322	-0.115337	-0.0499881
UBP14_HUMAN	P54578	4.95886	5.5991	5.21945	5.58829	0.175186	-0.101296	0.0985087
PSA_MOUSE	Q11011	5.34532	5.44394	5.37476	5.3276	0.0263741	-0.0184511	-0.0127151
SFXN1_PIG	A5A761	5.30708	5.04755	5.319	5.10304	-0.0723361	0.0755714	-0.0597986
LIS1_FELCA	B0LSW3	4.93512	4.93329	5.085	4.97921	-0.000535344	0.0436957	-0.0303289
MIC19_BOVIN	Q5E9D3	4.70047	5.31247	5.16642	5.01648	0.176578	-0.0402164	-0.0424904
CSN3_BOVIN	A6H7B5	5.56686	5.44898	5.14757	5.92266	-0.0308781	-0.0820944	0.202354
BORG5_RAT	A1A5P0	5.20244	5.17917	5.26292	5.38628	-0.00646662	0.0231416	0.0334257
RBM39_HUMAN	Q14498	5.84855	5.54363	5.48454	5.90049	-0.077248	-0.0154611	0.105466
HNRH2_HUMAN	P55795	5.0215	5.39605	5.42145	5.82271	0.103787	0.00677507	0.103012
MCM7_MOUSE	Q61881	6.04609	5.28822	5.40391	6.02412	-0.19322	0.0312221	0.156746
EMD_RAT	Q63190	5.32972	5.2235	5.18952	5.52792	-0.0290439	-0.00941598	0.0911362
CHD4_HUMAN	Q14839	5.41393	5.24585	5.20033	5.31486	-0.0455003	-0.0125728	0.0314291
SPT5H_HUMAN	O00267	5.51734	5.08735	4.98768	5.87494	-0.117058	-0.0285455	0.236204
PPIH_HUMAN	O43447	5.13156	5.08405	5.03892	5.89923	-0.0134183	-0.0128645	0.227413
DNJA1_RAT	P63036	5.19962	5.13442	4.82905	5.297	-0.0182066	-0.0884619	0.133438
TYSY_MOUSE	P07607	5.74735	4.48209	5.00972	5.50306	-0.358724	0.160557	0.135505
PYRG1_MOUSE	P70698	5.99377	5.52669	5.71412	6.00884	-0.117048	0.0481164	0.0725551
CAVN1_MOUSE	O54724	5.75985	5.73533	5.5754	5.65982	-0.00615347	-0.0408001	0.0216787
PSD13_MOUSE	Q9WVJ2	5.68448	5.83081	5.90715	5.99123	0.036669	0.0187662	0.0203881
PBDC1_MOUSE	Q9D0B6	5.73899	5.66416	5.8125	6.11917	-0.0189337	0.037297	0.0741761
CKAP4_MOUSE	Q8BMK4	5.8338	5.59332	5.82574	5.57435	-0.0607313	0.058736	-0.0636369
DKC1_MOUSE	Q9ESX5	5.55375	5.80638	5.72023	6.03069	0.0641772	-0.0215664	0.0762489
CYFP1_MOUSE	Q7TMB8	5.67367	5.69838	5.65084	5.91652	0.0062678	-0.0120844	0.066283
GNAI2_RAT	P04897	5.44732	5.64712	5.78853	5.81209	0.0519682	0.0356811	0.00586047
DYN2_RAT	P39052	5.6297	5.63452	5.4938	5.76354	0.00123401	-0.0364888	0.0691505
BIEA_HUMAN	P53004	5.42499	5.57961	5.26943	5.71686	0.0405449	-0.0825187	0.117576
CUL5_RABIT	Q29425	5.59312	5.43291	5.4525	5.55771	-0.0419288	0.00519163	0.027575
UQCC2_RAT	B5DFN3	5.46639	5.55964	5.54648	5.60367	0.0244023	-0.00341866	0.0148004
DDX42_HUMAN	Q86XP3	5.42576	5.66595	5.38484	5.91026	0.0624924	-0.0734156	0.134318
ABCF2_HUMAN	Q9UG63	5.5295	5.34943	5.15415	5.50285	-0.0477657	-0.0536508	0.0944458
U520_RAT	F1LNJ2	5.70804	5.36322	5.48019	5.85485	-0.0898964	0.0311269	0.0954056
TXNL1_HUMAN	O43396	5.85854	5.55246	5.50985	6.15965	-0.0774139	-0.0111148	0.160837
MGN_HUMAN	P61326	5.67881	5.28037	5.32465	6.12165	-0.104949	0.0120484	0.201233
SAE2_MOUSE	Q9Z1F9	5.50266	5.64682	5.59712	5.17478	0.0373107	-0.0127542	-0.113187
PLEC_CRIGR	Q9JI55	5.63371	5.55143	5.63238	5.5776	-0.0212252	0.020885	-0.0141009
NICA_MOUSE	P57716	5.236	5.81693	5.95386	5.56286	0.151791	0.0335676	-0.0979976
GRB2_HUMAN	P62993	5.0399	5.3526	5.17863	5.4108	0.0868465	-0.0476705	0.0632712
PCH2_HUMAN	Q15645	5.38126	5.23217	5.04144	5.33372	-0.0405336	-0.0535757	0.0813077
SF3B4_HUMAN	Q15427	5.07926	5.30077	4.73013	3.88694	0.0615826	-0.164322	-0.283246
SYMC_MOUSE	Q68FL6	5.24824	5.39262	5.09901	5.17426	0.0391508	-0.0807674	0.0211357
RAB2A_RAT	P05712	5.39762	5.57321	5.4202	5.39206	0.0461851	-0.0401624	-0.00750798
TM258_CANLF	E2RKN8	4.89375	5.34164	4.55671	4.67291	0.126342	-0.229292	0.0363288
IPYR2_MOUSE	Q91VM9	5.30768	5.68249	5.44414	5.6595	0.098442	-0.0618196	0.0559702
SRP68_MOUSE	Q8BMA6	5.17843	5.45659	4.67828	5.53606	0.0754839	-0.222022	0.242881
RRP5_MOUSE	Q6NS46	5.00339	4.70928	5.21431	5.13232	-0.0874002	0.146971	-0.0228672
XPP1_BOVIN	Q1JPJ2	4.90638	5.07376	4.85641	5.03916	0.0483967	-0.0631656	0.0532917
GTPB4_MOUSE	Q99ME9	5.24706	5.21825	5.01565	5.21534	-0.00794294	-0.0571285	0.0563235
SYNC_MOUSE	Q8BP47	5.92121	5.82735	5.907	6.17454	-0.0230521	0.0195861	0.0639054
SRSF5_MOUSE	O35326	6.04412	5.66618	5.73511	6.07963	-0.0931564	0.0174441	0.0841628
HNRL2_MOUSE	Q00PI9	5.59918	5.67831	5.83001	6.08847	0.0202462	0.0380375	0.0625823
PCY1A_RAT	P19836	5.70916	5.76877	5.74864	5.80432	0.0149848	-0.00504192	0.0139058
PFD3_HUMAN	P61758	5.8968	5.58116	5.45649	5.78084	-0.0793684	-0.032592	0.0833074
UBXN7_HUMAN	O94888	5.6216	5.64269	5.68691	6.05755	0.0054041	0.0112603	0.0910913
DD19A_BOVIN	Q3ZBV2	5.77475	5.90929	5.74055	5.57904	0.0332271	-0.0417961	-0.0411709
EIF3D_MOUSE	O70194	5.89802	5.85278	5.79149	5.90768	-0.0111075	-0.0151897	0.0286587
DC1L2_HUMAN	O43237	5.80564	5.89215	5.4824	6.11732	0.02134	-0.103988	0.158092
USO1_MOUSE	Q9Z1Z0	5.34118	5.59189	5.67131	5.95117	0.0661764	0.0203475	0.0694901
VINC_MOUSE	Q64727	5.51469	5.84721	5.57583	5.76181	0.0844691	-0.0685626	0.0473361
GAR1_RAT	Q6AYA1	5.89168	5.9568	5.82093	5.66961	0.0158581	-0.0332868	-0.0379995
SYFB_PONAB	Q5R7F7	5.84276	5.62321	5.661	5.62755	-0.0552562	0.00966371	-0.00855056
PRP8_HUMAN	Q6P2Q9	5.72365	5.70449	5.52867	5.89649	-0.00483958	-0.0451649	0.0929254
CAZA1_RAT	B2GUZ5	5.66008	5.53313	5.57996	5.41223	-0.0327248	0.0121568	-0.0440305
UFD1_HUMAN	Q92890	5.60492	5.68326	5.45465	5.72465	0.0200265	-0.0592343	0.0697031
VPS4B_MOUSE	P46467	5.56507	5.55024	5.56385	5.96663	-0.00384909	0.00353308	0.100832
HSDL2_PONAB	Q5RA68	5.47545	5.9296	5.73092	3.91333	0.114958	-0.0491692	-0.550369
FLOT2_HUMAN	Q14254	5.01471	5.59786	4.84872	5.24532	0.158708	-0.207272	0.113427
PEX14_CRILO	Q9Z2Z3	5.40113	5.83439	5.30766	5.351	0.111321	-0.136507	0.0117335
VPP1_RAT	P25286	5.26208	5.83768	5.70554	5.27255	0.149764	-0.0330321	-0.113862
GPDM_HUMAN	P43304	5.4759	5.81124	5.44871	3.60096	0.0857501	-0.0929328	-0.597531
VPS35_MOUSE	Q9EQH3	5.63261	5.59231	5.4707	5.6052	-0.0103577	-0.0317213	0.0350405
RHG01_MOUSE	Q5FWK3	5.58064	5.6032	5.03448	5.8262	0.00582167	-0.154409	0.210712
TRAP1_MOUSE	Q9CQN1	5.33853	5.51906	4.994	5.70157	0.0479794	-0.144226	0.191164
SNX2_MOUSE	Q9CWK8	5.63993	5.53708	5.53795	5.61188	-0.0265511	0.000227732	0.0191314
MYO1C_RAT	Q63355	5.59304	5.47953	5.3936	5.81355	-0.0295794	-0.022803	0.108171
RALA_SAGOE	P63320	5.61134	5.44828	5.6357	5.82187	-0.0425451	0.048793	0.0468884
CYRIB_BOVIN	Q2KJI3	5.42918	5.43821	5.56933	5.69679	0.00239857	0.0343706	0.0326461
HSP72_RAT	P14659	4.90506	5.53014	5.27244	5.39483	0.173045	-0.0688452	0.0331075
MYG1_RAT	Q641W2	5.62064	5.51537	5.35413	5.5708	-0.0272775	-0.0428038	0.057232
PP1RB_HUMAN	O60927	4.79838	5.73237	5.0008	5.19941	0.256585	-0.196973	0.0561906
LSM8_HUMAN	O95777	5.90602	5.11513	5.16539	5.95934	-0.207417	0.0141061	0.206277
HNRL1_MOUSE	Q8VDM6	5.49747	5.54113	5.41906	6.45719	0.0114123	-0.0321378	0.252864
HCFC1_RAT	D3ZN95	5.27723	5.21343	4.97673	5.98565	-0.017548	-0.067036	0.266311
GRSF1_MOUSE	Q8C5Q4	5.80928	5.38633	5.50752	5.98536	-0.109056	0.0321006	0.120035
TBB6_MOUSE	Q922F4	5.50437	5.31103	5.23268	5.23069	-0.0515862	-0.0214397	-0.000551105
DEK_RAT	Q6AXS3	5.0744	5.14245	5.31939	5.61146	0.0192201	0.048803	0.077116
GRPE1_RAT	P97576	4.88677	5.42934	5.49136	5.79385	0.151896	0.016387	0.0773597
VINEX_MOUSE	Q9R1Z8	5.26938	5.33913	5.28834	3.76207	0.0189713	-0.0137893	-0.491287
LEMD2_MOUSE	Q6DVA0	3.2323	5.27959	3.34883	5.34823	0.707864	-0.656767	0.675401
BRD4_HUMAN	O60885	4.97742	5.40589	4.85943	5.54303	0.119135	-0.153747	0.18989
DECR_RAT	Q64591	4.68413	5.14193	4.60216	5.01205	0.134529	-0.160001	0.12309
MAP1B_HUMAN	P46821	5.3385	5.3521	5.12566	5.52485	0.00367034	-0.062368	0.108198
CSK2B_BOVIN	P67868	5.42709	5.30521	4.79961	5.442	-0.0327703	-0.144491	0.181218
SNX6_PONAB	Q5R613	4.73007	5.08054	5.20655	3.25343	0.103119	0.0353478	-0.678367
PIMT_BOVIN	P15246	5.36834	5.54677	5.31235	3.53726	0.0471736	-0.0622975	-0.58672
TBG1_MOUSE	P83887	5.09208	5.43516	5.10873	5.51077	0.0940673	-0.0893568	0.109288
TPR_RAT	F1MA98	5.07881	5.35463	5.06397	5.18913	0.0762981	-0.0805201	0.0352253
CE170_MOUSE	Q6A065	4.8931	5.05272	4.82053	5.07356	0.0463095	-0.0678685	0.0738068
OTUB1_RAT	B2RYG6	5.34366	5.10496	5.01294	5.39835	-0.0659275	-0.0262417	0.106861
SEC13_RAT	Q5XFW8	5.15787	5.53641	4.87216	3.44757	0.102173	-0.184388	-0.498982
BIEA_MOUSE	Q9CY64	5.24674	5.45359	5.2703	3.51982	0.0557854	-0.0493221	-0.582381
VATH_BOVIN	O46563	4.65863	5.1031	5.24098	2.86881	0.13147	0.0384609	-0.869383
SYYM_RAT	Q5I0L3	5.24572	5.56818	5.45408	2.99359	0.0860649	-0.0298689	-0.86546
H1X_HUMAN	Q92522	5.00511	5.45576	5.1588	5.5491	0.124379	-0.0807444	0.105218
CIAO1_MOUSE	Q99KN2	5.47107	5.70275	5.3254	2.05748	0.0598347	-0.0987661	-1.37201
ZO2_MOUSE	Q9Z0U1	5.78787	5.75436	5.60535	3.57219	-0.00837639	-0.0378513	-0.649997
ABI1_MOUSE	Q8CBW3	5.68531	5.31982	5.42497	3.58175	-0.0958622	0.0282388	-0.598949
FLOT1_MOUSE	O08917	4.88973	5.39678	5.59751	3.22596	0.142343	0.0526859	-0.795055
BRD2_HUMAN	P25440	5.3108	5.70034	5.63312	5.81332	0.102118	-0.0171139	0.0454268
PROF2_HUMAN	P35080	5.38984	5.57069	5.54155	3.78175	0.0476142	-0.0075655	-0.551235
GSTM4_RAT	Q5BK56	5.13446	5.43355	5.35631	3.48975	0.0816818	-0.020655	-0.618116
PLOD3_HUMAN	O60568	4.94426	5.46802	5.11902	3.42362	0.145263	-0.0951502	-0.580344
STT3B_MOUSE	Q3TDQ1	5.65356	5.30222	5.55773	3.60922	-0.0925637	0.067899	-0.622807
ARMC1_BOVIN	Q3ZBE1	4.81759	5.59268	5.47419	3.49042	0.215227	-0.0308934	-0.649243
NDUV1_HUMAN	P49821	5.02364	5.50418	5.27465	3.39427	0.131793	-0.0614518	-0.635973
RRAGC_MOUSE	Q99K70	5.21444	5.36939	5.46436	3.58082	0.0422466	0.025293	-0.609762
PLAP_MOUSE	P27612	5.38682	5.21113	5.39243	3.70361	-0.047839	0.0493391	-0.542
PSD12_MOUSE	Q9D8W5	5.51142	5.14073	5.12831	3.51017	-0.100449	-0.00349051	-0.546942
NDUS3_BOVIN	P23709	5.2949	5.52203	5.82676	3.59734	0.0605972	0.0774943	-0.695764
PA1B2_RAT	O35264	5.49315	5.66772	5.62448	2.5895	0.0451338	-0.0110468	-1.11905
NFS1_PONAB	Q5RDE7	4.81288	5.39142	3.77072	3.5048	0.163766	-0.515826	-0.105509
WBP2_MOUSE	P97765	5.65086	5.32153	3.46425	3.67112	-0.0866305	-0.619297	0.0836782
CP20A_HUMAN	Q6UW02	5.37638	5.61289	4.0123	3.61442	0.0621089	-0.484313	-0.150665
NDUAD_MOUSE	Q9ERS2	3.75851	5.54939	3.72952	3.80492	0.562167	-0.573338	0.0288751
NDUS2_HUMAN	O75306	5.26389	5.687	3.71587	5.33953	0.111538	-0.613968	0.523012
PARN_MOUSE	Q8VDG3	5.24949	5.63012	3.36551	3.32853	0.100989	-0.742338	-0.0159398
AL1A1_MESAU	P86886	5.26125	5.45194	3.83613	3.69859	0.0513661	-0.507121	-0.0526729
MDR1_CRIGR	P21448	3.56527	5.5031	5.57362	3.78903	0.626232	0.0183709	-0.556786
STK24_RAT	B0LT89	5.17892	5.60554	5.50569	3.86243	0.114201	-0.0259298	-0.511413
TIM14_BOVIN	Q3ZBN8	5.2864	5.49509	3.72006	4.92308	0.0558588	-0.562817	0.404233
CD47_RAT	P97829	4.90279	5.25553	5.21716	5.04888	0.100235	-0.0105723	-0.0473002
ACSF2_MOUSE	Q8VCW8	4.50741	4.9759	5.01342	5.10285	0.142658	0.0108368	0.0255093
COX15_BOVIN	Q08DG6	5.06264	5.42363	5.45146	5.60695	0.0993685	0.00738412	0.0405729
TM9S3_MOUSE	Q9ET30	5.10321	5.3907	5.65484	3.36041	0.079068	0.0690134	-0.750847
GNPI1_BOVIN	A4FV08	5.23909	5.65655	5.61899	1.94979	0.110606	-0.00961001	-1.52699
MYH9_RAT	Q62812	5.33483	5.33161	5.24199	1.55687	-0.000868908	-0.0244582	-1.75146
GT251_BOVIN	A5PK45	5.14775	5.35164	5.55057	1.61031	0.0560396	0.0526543	-1.7853
NFIC_MOUSE	P70255	5.75772	5.01839	5.00276	1.43861	-0.198273	-0.00450146	-1.79805
AP2B1_RAT	P62944	5.33322	5.07993	5.11651	3.78827	-0.0701981	0.0103508	-0.433623
NEUA_RAT	P69060	4.25579	4.97022	5.02517	1.58207	0.223883	0.0158614	-1.66735
MA2A1_MOUSE	P27046	4.7076	5.25062	5.4381	2.99851	0.157494	0.0506153	-0.858857
MA2A1_HUMAN	Q16706	5.23353	5.00924	5.05286	3.40992	-0.0631908	0.0125064	-0.56736
HSP74_PONAB	Q5RDM4	3.2505	4.68823	4.76693	3.35527	0.528381	0.0240187	-0.506632
EI2BE_RABIT	P47823	5.49433	5.56468	5.40537	3.7887	0.0183559	-0.0419062	-0.512692
PDCD6_RAT	G3V7W1	5.33735	5.52141	5.55635	3.34714	0.0489157	0.00909951	-0.731207
MYDGF_HUMAN	Q969H8	4.98326	5.02598	3.24851	3.55948	0.0123175	-0.62963	0.131889
ISOC1_RAT	Q6I7R3	5.16752	5.28085	5.2442	3.27741	0.0312978	-0.0100472	-0.678165
LNP_PONAB	Q5R891	4.98576	5.50397	5.62791	3.57781	0.142658	0.0321275	-0.653524
RM24_BOVIN	Q3SYS0	4.75996	5.00657	4.90829	3.23228	0.0728707	-0.0286006	-0.60267
NAA25_MOUSE	Q8BWZ3	5.41073	5.27828	4.96011	3.4758	-0.0357568	-0.0896936	-0.513026
STK10_RAT	E9PTG8	5.07224	5.53984	4.72551	3.33564	0.127224	-0.229376	-0.502506
TIAR_MOUSE	P70318	5.44623	5.19258	3.17153	1.72466	-0.0688062	-0.711273	-0.878866
FPRP_RAT	Q62786	4.92296	5.18468	4.63679	3.17442	0.0747273	-0.161128	-0.546633
ACSL1_RAT	P18163	5.11834	5.19014	5.20457	3.43423	0.0200971	0.00400498	-0.59979
CBPD_MOUSE	O89001	4.88321	5.18495	5.06043	3.62877	0.0864983	-0.0350694	-0.479777
CHP1_MOUSE	P61022	4.89186	5.40017	4.97965	3.42486	0.142624	-0.116962	-0.539998
TMEDA_MESAU	O35587	5.05421	4.95725	5.20886	3.21087	-0.0279451	0.0714265	-0.698002
BACH_MOUSE	Q91V12	5.0212	4.99892	4.95112	4.61079	-0.00641628	-0.0138609	-0.102739
TEN1_HUMAN	Q9UKZ4	4.94677	3.44401	5.01293	3.11067	-0.522399	0.541567	-0.688431
RTCA_MOUSE	Q9D7H3	5.30327	5.03704	4.99779	3.28004	-0.074305	-0.0112876	-0.607576
RALB_HUMAN	P11234	4.9598	5.19132	5.14309	5.10733	0.0658217	-0.0134686	-0.0100658
AATF_HUMAN	Q9NY61	4.40154	5.15925	4.78632	3.30183	0.229153	-0.108246	-0.53565
ARFG2_RAT	Q3MID3	5.62641	5.28526	4.87124	5.7282	-0.0902426	-0.117685	0.233793
FA98B_MOUSE	Q80VD1	5.83778	5.92816	2.04762	5.39389	0.0221651	-1.53363	1.39738
TMCO1_CANLF	A0A8I3PI99	5.34196	5.75947	3.92695	3.71145	0.108568	-0.552527	-0.0814276
RAGP1_HUMAN	P46060	4.12745	3.11392	3.81478	3.86973	-0.406522	0.292871	0.0206295
PURB_MOUSE	O35295	3.92643	4.02128	5.88005	1.92054	0.034437	0.548174	-1.61432
DDX54_MOUSE	Q8K4L0	5.8583	6.08137	5.38454	3.44757	0.0539121	-0.175573	-0.643243
SRPK1_MOUSE	O70551	5.55249	5.31184	5.40131	3.37154	-0.0639219	0.0240982	-0.679903
HDGR2_MOUSE	Q3UMU9	4.07606	5.66744	5.66995	2.04473	0.47552	0.000638326	-1.47142
COA7_MOUSE	Q921H9	5.15195	1.81287	3.28087	3.65574	-1.50684	0.855808	0.156083
LARP4_MOUSE	Q8BWW4	5.79034	4.01796	3.67922	4.02179	-0.527185	-0.127066	0.128441
EXOS7_MOUSE	Q9D0M0	6.00982	3.55039	5.43804	5.9582	-0.759344	0.615109	0.131789
MGN2_BOVIN	Q0VC92	5.71427	4.58931	5.27667	3.67378	-0.316293	0.201352	-0.522361
RBP2_PANTR	H2QII6	5.47313	5.37945	5.37228	5.2374	-0.024908	-0.00192468	-0.0366831
DHX8_MOUSE	A2A4P0	3.33099	4.75878	3.56156	5.35216	0.514641	-0.418085	0.587612
DDX10_HUMAN	Q13206	5.3077	5.08771	5.12761	3.32007	-0.0610691	0.0112708	-0.627073
CDK2_CRIGR	O55076	5.76008	3.60907	5.39963	6.00851	-0.674464	0.581236	0.154145
PP4C_BOVIN	A6H772	5.60743	5.33549	5.33356	5.39492	-0.0717177	-0.00052142	0.0165025
ATX10_RAT	Q9ER24	5.44019	4.90384	5.08733	5.16384	-0.149745	0.0529976	0.0215344
ARF5_RAT	P84083	4.97373	5.14485	5.26356	5.59789	0.0487998	0.0329115	0.0888436
CCDC6_MOUSE	D3YZP9	4.89452	5.30417	5.02773	5.66327	0.115962	-0.07722	0.171728
NSUN5_MOUSE	Q8K4F6	5.30508	5.33081	5.54991	3.55885	0.00698002	0.0581097	-0.641053
FUCO_RAT	P17164	5.06242	5.03724	4.82235	3.30725	-0.00719356	-0.0628983	-0.544102
SMHD1_MOUSE	Q6P5D8	5.23706	5.00512	5.03192	3.39433	-0.0653539	0.0077036	-0.56798
T2FB_HUMAN	P13984	4.80882	4.7613	5.04981	3.40349	-0.014327	0.0848734	-0.569215
MVP_RAT	Q62667	5.39457	5.35669	3.33876	3.42693	-0.0101672	-0.68203	0.0376078
NCLN_RAT	Q5XIA1	5.00922	5.19972	4.7582	4.69109	0.0538462	-0.128018	-0.020493
IF2P_MOUSE	Q05D44	5.29211	5.24465	5.30481	3.46572	-0.0129975	0.0164533	-0.614145
SBDS_MOUSE	P70122	5.46388	5.5801	5.38793	3.75871	0.0303664	-0.0505595	-0.519494
MTAP_MACMU	F6RQL9	4.53311	5.02882	5.14793	3.60246	0.149721	0.0337719	-0.515013
UBE3A_MOUSE	O08759	5.3991	5.45575	5.61337	3.57915	0.0150581	0.0410895	-0.649249
ELP3_BOVIN	Q2KJ61	5.68715	5.17718	5.40748	3.75006	-0.13554	0.0627894	-0.528042
TWF1_MOUSE	Q91YR1	5.35327	5.66335	5.30347	3.4972	0.0812331	-0.0947186	-0.600734
BASI_CRIGR	Q99PA3	4.81873	5.46844	5.06153	2.84202	0.182477	-0.111556	-0.832656
EMC1_PONAB	Q5R7K6	4.76238	4.27284	5.2506	3.58563	-0.156485	0.297285	-0.550257
ELP2_RAT	Q496Z0	5.46812	5.63933	5.48022	1.85323	0.0444778	-0.0412909	-1.56419
RRAGA_BOVIN	Q3SX43	5.29555	3.33677	5.13272	1.71241	-0.666327	0.621272	-1.5837
CPSF7_MOUSE	Q8BTV2	5.32689	5.02057	5.06662	1.84556	-0.0854427	0.0131725	-1.45696
PGAM5_RAT	Q562B5	5.14035	5.27584	4.77618	1.5501	0.0375345	-0.143543	-1.6235
SPTB2_HUMAN	Q01082	5.15298	4.53499	4.75392	1.53402	-0.184309	0.0680196	-1.6318
HTSF1_HUMAN	O43719	3.23578	4.83733	5.04575	1.75375	0.580099	0.0608571	-1.52463
PSMD5_MOUSE	Q8BJY1	5.57287	5.32603	5.45803	5.78352	-0.0653602	0.035318	0.0835685
AMPB_RAT	O09175	5.57583	5.55263	5.71358	5.47795	-0.00601496	0.0412245	-0.0607602
GNL3_MOUSE	Q8CI11	5.65363	5.74539	5.05559	5.52605	0.0232278	-0.184526	0.128371
ACSL5_RAT	O88813	5.20749	5.63936	3.70028	5.64636	0.114943	-0.607899	0.609689
DAZP1_MOUSE	Q9JII5	4.64044	5.20489	5.07133	5.58289	0.165605	-0.0375009	0.138647
NID1_MOUSE	P10493	4.73024	4.90345	4.9512	5.18632	0.051885	0.0139792	0.0669332
SYFA_MOUSE	Q8C0C7	5.47603	4.97807	5.36251	5.80246	-0.137544	0.107321	0.113757
LIMS1_HUMAN	P48059	5.18369	5.26707	5.46365	5.43943	0.0230197	0.0528644	-0.00640938
ACSA_MOUSE	Q9QXG4	5.09524	5.29851	5.07054	5.57675	0.0564365	-0.0634487	0.137286
MAOX_MOUSE	P06801	5.64366	4.82577	5.11972	5.09246	-0.225873	0.0853083	-0.00770268
NOP2_MOUSE	Q922K7	5.80688	5.7472	5.49829	5.44314	-0.014904	-0.0638761	-0.014544
PAPS1_MOUSE	Q60967	5.61182	5.50701	5.35776	5.57059	-0.0272009	-0.0396396	0.0562016
PSMD6_MOUSE	Q99JI4	5.86883	5.61443	5.6021	5.56008	-0.0639343	-0.00317076	-0.0108628
LSM2_MOUSE	O35900	5.81861	5.43233	5.62649	5.24319	-0.0991037	0.050663	-0.10179
2AAB_RAT	Q4QQT4	5.49702	5.0976	5.32497	5.70206	-0.10883	0.0629554	0.0987099
CPSF5_HUMAN	O43809	5.46418	5.18646	5.44742	5.6949	-0.0752552	0.070822	0.0640986
BUB3_HUMAN	O43684	5.6573	4.83285	5.17809	5.23461	-0.227239	0.0995452	0.0156624
GNL3_RAT	Q811S9	5.38465	5.51812	5.2843	5.5657	0.0353246	-0.0624639	0.0748505
PSB3_BOVIN	P33672	5.56761	5.28214	5.10273	5.3074	-0.0759362	-0.0498548	0.0567359
TIM23_HUMAN	O14925	5.18178	5.22538	5.50099	5.74689	0.0120894	0.0741548	0.0630901
SYLC_MOUSE	Q8BMJ2	5.14953	5.34423	5.14549	4.95374	0.053543	-0.0546756	-0.0547882
CALD1_RAT	Q62736	5.13254	5.02353	5.27496	5.6742	-0.0309708	0.0704584	0.105258
THUM1_MOUSE	Q99J36	5.27107	3.49723	5.29293	5.70652	-0.591883	0.597855	0.108544
EFTS_BOVIN	P43896	5.50253	5.64574	5.62728	5.56847	0.0370676	-0.00472623	-0.0151569
ANTR2_MOUSE	Q6DFX2	4.94318	5.59081	5.52365	3.79711	0.177617	-0.0174337	-0.540721
ACAD9_MOUSE	Q8JZN5	5.10588	5.44106	5.5669	5.26457	0.0917277	0.0329876	-0.0805602
ACADV_HUMAN	P49748	5.2065	5.35853	5.26026	5.43595	0.0415219	-0.0267023	0.0473979
NIBA1_RAT	Q9ESN0	4.80685	5.37565	5.18311	5.06252	0.161348	-0.0526219	-0.0339614
EPHA2_MOUSE	Q03145	5.04589	5.39961	5.20609	5.23507	0.0977461	-0.0526525	0.00800781
ERGI1_HUMAN	Q969X5	4.81915	5.23038	5.18926	4.93955	0.118137	-0.0113872	-0.0711495
RAB23_HUMAN	Q9ULC3	4.86029	4.99483	5.3103	4.8343	0.0393923	0.0883596	-0.135486
SRP72_CANLF	P33731	4.78103	4.89832	4.92903	4.87664	0.0349662	0.00901604	-0.0154166
PGM2_HUMAN	Q96G03	4.68055	5.01251	5.33215	4.6466	0.0988533	0.0891838	-0.198542
MICA1_RAT	D3ZBP4	4.52052	5.29512	5.02681	5.09508	0.228175	-0.0750181	0.0194593
PTN11_MOUSE	P35235	5.18166	5.49291	5.588	3.84674	0.0841578	0.0247594	-0.538695
CSN6_BOVIN	A6QQ21	5.77903	5.65445	5.44398	3.86379	-0.0314399	-0.054727	-0.494646
ESTD_MOUSE	Q9R0P3	5.92911	5.28099	5.40527	4.03058	-0.167009	0.0335588	-0.423379
GMFB_HUMAN	P60983	3.34842	4.7417	5.08055	3.6865	0.501925	0.0995822	-0.462733
GALM_MOUSE	Q8K157	5.09545	5.4265	5.34769	3.17967	0.0908129	-0.0211047	-0.750041
IMDH1_RAT	D3ZLZ7	4.8313	5.07695	5.09246	3.46064	0.0715502	0.00440182	-0.557325
CHIP_HUMAN	Q9UNE7	5.11033	5.49833	5.52589	3.82305	0.105575	0.0072135	-0.531484
SFXN3_MOUSE	Q91V61	4.99759	5.64109	5.31078	3.63887	0.174743	-0.0870509	-0.545434
DNPEP_MOUSE	Q9Z2W0	4.36912	5.22428	5.18856	3.19791	0.257889	-0.00989796	-0.698203
GAPD1_MOUSE	Q6PAR5	5.02599	5.18483	5.38913	1.50294	0.0448885	0.0557565	-1.84227
CHM4B_MOUSE	Q9D8B3	5.01971	4.47179	5.33825	4.34628	-0.166749	0.255514	-0.296586
EFGM_MOUSE	Q8K0D5	5.5039	4.3223	4.92395	3.5501	-0.348653	0.188015	-0.471955
CARM1_RAT	Q4AE70	5.13912	5.34182	4.83991	3.4892	0.0558107	-0.142353	-0.472083
CDK6_HUMAN	Q00534	5.76926	5.35396	5.16409	3.80046	-0.107781	-0.0520907	-0.442339
VAMP3_MOUSE	P63024	5.04986	4.71716	4.67272	3.33899	-0.0983259	-0.0136552	-0.48485
LC7L2_MOUSE	Q7TNC4	5.68453	5.41952	5.00328	3.19248	-0.0688776	-0.115289	-0.648196
NOMO1_MOUSE	Q6GQT9	4.95224	5.22119	5.07234	2.99069	0.0762986	-0.0417265	-0.762174
DDX46_MOUSE	Q569Z5	5.19632	5.50169	4.86375	3.51085	0.0823857	-0.177805	-0.470251
PUR2_HUMAN	P22102	5.22933	4.92175	5.00961	3.64199	-0.0874548	0.0255264	-0.459968
GGA2_HUMAN	Q9UJY4	3.34047	5.23998	4.73862	3.66414	0.64951	-0.145094	-0.370992
UBA6_MOUSE	Q8C7R4	4.90768	5.23355	5.2327	5.28371	0.0927492	-0.000235501	0.0139952
HEM2_RAT	P06214	5.08919	4.85994	5.28868	4.69839	-0.0664984	0.121969	-0.170741
AP2A2_MOUSE	P17427	4.53273	5.3072	4.98004	5.17806	0.227569	-0.0917918	0.0562527
DJC11_MOUSE	Q5U458	5.07134	5.62016	5.053	6.05964	0.148245	-0.15347	0.262091
WDR5_HUMAN	P61964	5.1754	5.20538	4.95806	5.41917	0.00833298	-0.0702271	0.128294
TXLNA_HUMAN	P40222	4.74928	5.05687	4.61928	5.24676	0.0905373	-0.130578	0.18376
PRC2C_MOUSE	Q3TLH4	5.07109	5.16628	5.02905	5.02531	0.0268315	-0.0388417	-0.00107268
MUTA_MOUSE	P16332	4.71931	4.91645	4.97802	5.09835	0.0590423	0.0179552	0.0344567
WASF2_MOUSE	Q8BH43	4.81019	5.002	4.16687	5.25166	0.0564099	-0.263541	0.333809
REQU_MOUSE	Q61103	5.18967	5.11806	4.76532	5.87592	-0.0200476	-0.103024	0.302243
HOOK3_HUMAN	Q86VS8	5.06371	5.19838	4.58988	0	0.0378675	-0.179605	infinite_decrease
EMC10_RAT	Q6AYH6	4.754	5.34362	5.16046	3.38931	0.168676	-0.0503181	-0.606508
PPM1A_BOVIN	O62829	5.57621	6.58181	6.28462	1.24769	0.239199	-0.0666586	-2.33256
CLIP1_MOUSE	Q922J3	4.98967	4.81671	4.79583	0	-0.0508968	-0.00626638	infinite_decrease
CSN4_PIG	A7Y521	4.95857	4.61737	4.76915	1.66126	-0.102852	0.0466609	-1.52145
PURA_MOUSE	P42669	5.00377	5.35555	5.33914	1.93863	0.098018	-0.00442739	-1.46157
ERO1A_MOUSE	Q8R180	4.71986	5.15318	5.14956	3.39914	0.126718	-0.00101452	-0.599277
ARF6_HUMAN	P62330	5.29446	5.17684	5.26189	3.28698	-0.0324119	0.0235099	-0.678819
RHEB_MOUSE	Q921J2	5.04341	5.09273	4.89315	3.39186	0.014039	-0.0576738	-0.528687
JIP4_HUMAN	O60271	4.73237	5.20186	5.23769	3.18145	0.136464	0.00990243	-0.719247
GBRL2_BOVIN	P60519	4.97842	5.0367	5.01564	2.99523	0.0167916	-0.00604584	-0.743767
RAB34_RAT	Q5U1Y1	4.32799	5.26204	5.08235	3.33062	0.281927	-0.0501264	-0.609708
PGM1_RAT	P38652	4.54473	5.3637	5.22556	3.36622	0.239032	-0.0376419	-0.634455
BOP1_MOUSE	P97452	5.46427	5.30826	5.22725	3.45042	-0.0417886	-0.0221867	-0.599281
ADK_CRIGR	P55262	5.13441	5.07048	5.28704	3.19611	-0.0180765	0.0603388	-0.726145
ULA1_MOUSE	Q8VBW6	5.03242	5.17539	5.0033	3.45441	0.0404159	-0.0487885	-0.534441
STAT1_PIG	Q764M5	5.03484	5.1998	5.02613	3.20547	0.0465119	-0.0490081	-0.648912
OPA1_MOUSE	P58281	4.82388	4.86387	4.82237	3.28067	0.0119105	-0.0123609	-0.555753
KIF2A_HUMAN	O00139	5.03596	5.0331	4.90919	3.37139	-0.000818231	-0.0359632	-0.54214
BLMH_RAT	P70645	4.85224	5.16898	5.05399	3.22883	0.0912293	-0.0324567	-0.646411
ACSL3_RAT	Q63151	4.80746	5.08977	5.04262	3.37979	0.0823261	-0.0134283	-0.577237
XPOT_HUMAN	O43592	5.60827	5.05278	4.6926	3.57311	-0.150479	-0.106688	-0.393206
DBNL_MOUSE	Q62418	4.77676	5.11209	4.53592	2.76074	0.0978796	-0.172517	-0.716341
UBP7_RAT	Q4VSI4	4.74093	4.99689	4.65938	1.72635	0.075859	-0.100891	-1.43241
DNJB1_HUMAN	P25685	4.30455	4.78488	4.71203	4.77287	0.152621	-0.0221355	0.0185077
RT22_BOVIN	P82649	4.82192	4.81203	4.42505	3.05614	-0.00296001	-0.120953	-0.533983
CBL_MOUSE	P22682	4.38709	4.7682	4.30892	2.89556	0.120182	-0.146121	-0.573481
RAB18_MOUSE	P35293	4.35935	4.81201	4.62608	2.56295	0.142527	-0.0568498	-0.851981
NUCKS_BOVIN	Q29S11	3.04599	4.77734	4.16352	3.03563	0.649298	-0.198405	-0.455806
ADAS_HUMAN	O00116	4.32245	4.74482	4.51212	2.79466	0.134503	-0.0725464	-0.691134
DCTN1_RAT	P28023	4.24095	4.85779	4.6738	2.94811	0.195912	-0.0557045	-0.664807
LKHA4_MOUSE	P24527	4.97954	4.7637	4.91814	3.38645	-0.0639313	0.0460313	-0.538341
ARI1_BOVIN	A2VEA3	4.82058	4.86747	4.80361	2.91575	0.0139651	-0.0190537	-0.720252
LGMN_MOUSE	O89017	4.48597	4.52184	4.57931	3.43474	0.0114885	0.0182207	-0.414928
TBL2_MOUSE	Q9R099	3.07289	4.6835	4.269	3.0442	0.60799	-0.13369	-0.487833
PIPNA_RAT	P16446	3.87359	4.65167	4.42087	3.0278	0.264077	-0.0734171	-0.546062
TMED4_HUMAN	Q7Z7H5	4.31102	4.41041	4.60019	1.41019	0.0328838	0.0607797	-1.70581
STK39_RAT	O88506	4.46488	4.86905	4.72759	1.4047	0.125021	-0.0425369	-1.75085
SNX5_RAT	B1H267	3.09733	4.62705	4.55308	1.55527	0.579065	-0.0232505	-1.54968
RWDD4_RAT	Q569B7	4.54441	4.08165	4.29429	2.77462	-0.154942	0.073269	-0.63013
VP26B_HUMAN	Q4G0F5	4.40829	4.86771	4.98777	3.3077	0.143026	0.0351512	-0.592565
SYQ_RAT	Q66H61	4.5798	5.46822	5.12125	5.19643	0.255788	-0.0945752	0.0210247
ANXA5_RAT	P14668	3.11076	5.11393	5.03936	5.43069	0.717163	-0.0211923	0.107897
TFG_HUMAN	Q92734	5.38398	3.54759	4.96604	5.53309	-0.601834	0.485257	0.15599
COG3_HUMAN	Q96JB2	4.48741	4.29671	4.31865	5.40534	-0.0626506	0.00734953	0.323804
RRP15_BOVIN	Q3T062	4.66643	4.9395	4.75937	5.30889	0.0820449	-0.0535942	0.15764
SPT4A_MOUSE	P63271	5.59943	5.17263	5.01099	5.521	-0.114381	-0.045803	0.139833
SNF8_RAT	Q5RK19	4.82544	4.96692	5.18776	5.20532	0.0416919	0.0627608	0.00487384
KINH_RAT	Q2PQA9	5.13062	4.94796	5.06279	5.34715	-0.0522985	0.033096	0.0788389
CCAR2_PONAB	Q5R8S0	4.63655	4.55864	4.3185	5.04697	-0.0244481	-0.0780732	0.224885
EPS15_MOUSE	P42567	4.58195	4.59878	4.79377	5.09462	0.00528861	0.0599093	0.087816
CDC73_RAT	Q4V8C8	4.8773	4.53386	4.90193	5.60715	-0.105344	0.11261	0.193917
SMCA4_MOUSE	Q3TKT4	5.16046	4.67486	4.40326	5.27713	-0.142577	-0.0863521	0.261181
TBL3_RAT	Q5U2W5	4.9724	4.75003	4.77102	5.31259	-0.0660059	0.00636174	0.155117
UBQL2_MOUSE	Q9QZM0	5.36683	4.83919	5.06057	5.63126	-0.149306	0.0645366	0.154156
RPAB1_RAT	B0BNE2	5.0654	4.98243	4.98417	4.92344	-0.0238253	0.000502966	-0.0176875
XPO5_MOUSE	Q924C1	5.1841	4.60772	4.78871	5.32627	-0.17004	0.0555825	0.153489
GSTA3_HUMAN	Q16772	4.98424	4.77717	4.31737	5.7079	-0.0612171	-0.146004	0.402807
PDS5A_RAT	A4L9P7	5.05057	4.51959	4.36314	4.91637	-0.160253	-0.0508276	0.172228
KS6A3_MOUSE	P18654	4.75692	3.07577	4.97623	5.05754	-0.629079	0.694105	0.0233838
AP2A1_MOUSE	P17426	5.23276	4.68574	4.91626	5.41852	-0.159297	0.0692862	0.140338
UFC1_BOVIN	Q5E953	5.11493	4.82651	5.02631	5.49196	-0.0837353	0.0585197	0.127822
FEN1_MOUSE	P39749	5.7419	5.26856	3.62233	5.70964	-0.124118	-0.540492	0.656483
RAB9A_RAT	Q99P75	4.9571	4.47124	2.90109	4.18894	-0.148822	-0.624081	0.529989
HPF1_MOUSE	Q8CFE2	4.85839	4.4515	4.41142	5.39491	-0.126187	-0.0130484	0.290356
NUMA1_MOUSE	E9Q7G0	4.73982	5.17518	3.83068	3.393	0.126776	-0.434007	-0.175039
PIPNB_HUMAN	P48739	4.96355	4.76651	4.77622	4.93468	-0.0584405	0.00293576	0.0470867
RBM25_MOUSE	B2RY56	4.9787	5.1012	5.10931	5.43395	0.0350686	0.00229112	0.0888714
SMC2_HUMAN	O95347	5.14553	4.5823	4.50307	5.13539	-0.167246	-0.0251655	0.189566
PMVK_PIG	Q29081	5.01506	4.48913	4.05797	5.26387	-0.15983	-0.145677	0.375364
STX4_MOUSE	P70452	4.97961	4.88886	3.16333	5.298	-0.0265344	-0.628054	0.744002
CTBL1_RAT	Q4V8K2	4.8331	4.98886	4.80638	5.43374	0.0457618	-0.0537593	0.176992
RPIA_MOUSE	P47968	4.8314	4.87755	4.373	5.63481	0.0137173	-0.157535	0.365743
PFD5_PONAB	Q5RAY0	5.02483	4.89261	4.74989	5.40526	-0.0384706	-0.0427088	0.186468
SPS1_HUMAN	P49903	4.33954	4.67071	4.47435	5.22657	0.1061	-0.0619631	0.224184
YMEL1_MOUSE	O88967	4.8117	5.01671	4.54038	5.07758	0.0601963	-0.143929	0.161327
P4HA1_HUMAN	P13674	4.9967	4.58128	4.83624	5.36901	-0.125226	0.0781369	0.15077
ADDA_RAT	Q63028	4.98673	3.26314	4.78032	5.32856	-0.611833	0.550847	0.156638
MTREX_HUMAN	P42285	5.33603	3.36805	4.95531	5.5867	-0.663855	0.557061	0.173022
COCA1_MOUSE	Q60847	4.74378	3.1285	4.87788	4.67705	-0.600567	0.640782	-0.0606549
UBR4_MOUSE	A2AN08	4.65209	3.13639	4.88845	4.62731	-0.568772	0.640269	-0.0792016
RM01_BOVIN	A6QPQ5	5.0185	3.28714	5.25451	5.14676	-0.610425	0.676724	-0.0298907
KCC2D_RABIT	O77708	4.70931	5.10448	4.9286	4.67083	0.116249	-0.0505858	-0.0775
ITB1_CAMBA	A5Z1X6	4.58485	4.92468	4.97006	4.88644	0.103155	0.0132323	-0.0244795
SNX4_HUMAN	O95219	4.5668	4.88014	4.77349	4.75369	0.0957385	-0.0318788	-0.0059962
EPN4_BOVIN	A7Z035	4.39243	4.72666	4.80537	4.22732	0.105802	0.0238246	-0.184904
HYI_HUMAN	Q5T013	4.46656	4.19799	4.32262	4.53837	-0.0894637	0.0422081	0.0702673
CKAP5_MOUSE	A2AGT5	4.64512	4.71918	4.52913	4.99727	0.0228184	-0.0593018	0.141908
AAKG1_HUMAN	P54619	4.32338	4.54173	5.08511	2.98407	0.0710833	0.163038	-0.768999
ROCK2_HUMAN	O75116	4.40108	4.49135	4.55612	2.98363	0.0292903	0.0206562	-0.610734
DHPR_HUMAN	P09417	4.34988	4.87009	3.09006	3.0167	0.162974	-0.656315	-0.0346628
ATG3_BOVIN	Q0VCL3	4.64557	3.14597	4.10719	1.30518	-0.56235	0.384648	-1.6539
RAB32_MOUSE	Q9CZE3	4.4513	4.40152	3.97054	3.64726	-0.0162264	-0.148664	-0.122522
4F2_MOUSE	P10852	5.31012	5.65037	5.66858	6.10039	0.0896015	0.00464242	0.105915
SMAP_HUMAN	O00193	5.1508	5.51673	5.21899	5.34757	0.0990147	-0.0800409	0.0351116
CP51A_RAT	Q64654	5.80088	5.31627	5.46154	6.14867	-0.125856	0.0388934	0.170965
RPP30_MOUSE	O88796	5.932	5.21852	5.10358	6.15318	-0.184878	-0.0321319	0.269822
UCK2_MOUSE	Q99PM9	5.53814	5.20644	4.9994	4.01805	-0.0891055	-0.0585416	-0.315259
DAB2_MOUSE	P98078	5.38736	5.34912	3.68173	5.87813	-0.0102764	-0.538917	0.674972
WASL_HUMAN	O00401	5.51699	5.50928	3.4389	5.44224	-0.00201682	-0.679918	0.662254
STAU1_MOUSE	Q9Z108	5.12645	5.30611	4.68476	5.62686	0.0496957	-0.179681	0.264354
TLN1_HUMAN	Q9Y490	5.06429	5.50396	5.5116	5.80663	0.12011	0.00200128	0.075228
BAG3_HUMAN	O95817	5.23737	5.63168	5.27772	5.62415	0.104723	-0.0936496	0.0917199
S2513_HUMAN	Q9UJS0	5.35933	5.40838	5.33217	5.54874	0.0131427	-0.0204722	0.0574366
MTA2_MOUSE	Q9R190	5.24352	5.43411	5.34481	5.48078	0.0515079	-0.0239053	0.0362432
DNJA2_HUMAN	O60884	5.38191	5.39381	5.34856	5.7521	0.0031879	-0.0121543	0.104937
MATR3_HUMAN	P43243	5.04042	5.09786	5.03938	5.50573	0.0163472	-0.0166463	0.127689
MAP1B_MOUSE	P14873	5.21827	5.20425	5.20089	5.5894	-0.0038826	-0.000930414	0.103935
LAMC1_MOUSE	P02468	5.21598	5.11808	5.22933	5.63479	-0.0273366	0.0310224	0.107737
SHLB1_BOVIN	Q32LM0	5.26879	5.34911	5.14315	5.38189	0.0218269	-0.0566464	0.0654625
ASGL1_RAT	Q8VI04	5.1193	5.2755	5.32224	5.41012	0.043361	0.0127264	0.0236274
BST2_CRIGR	Q6WRU0	4.95674	5.27385	5.38983	5.35174	0.0894646	0.0313827	-0.0102303
PESC_MOUSE	Q9EQ61	5.14981	5.29565	4.96792	5.19104	0.0402896	-0.092166	0.0633805
ZC3HF_RAT	Q6U6G5	5.26685	5.27441	4.95387	5.47008	0.00206878	-0.0904537	0.143007
TPP2_MOUSE	Q64514	5.18655	5.29677	4.48615	5.21995	0.0303389	-0.239637	0.21856
PAK1_MOUSE	O88643	4.88597	5.41952	4.83651	4.86115	0.149521	-0.164198	0.00732934
MIX23_HUMAN	Q4VC31	2.88432	5.15336	4.72172	5.54373	0.837281	-0.126201	0.231543
TOM20_BOVIN	A6H7B1	0	3.46248	4.39313	5.35652	infinite_increase	0.343444	0.286046
PTMS_RAT	P04550	4.80224	5.88333	5.13582	6.24659	0.292926	-0.196039	0.282474
SBSN_BOVIN	A6QQF6	4.88007	5.51503	5.22091	3.82378	0.176467	-0.0790667	-0.449301
GLRX5_MOUSE	Q80Y14	3.06811	4.46669	4.73103	4.79679	0.541855	0.0829495	0.0199136
TOM22_RAT	Q75Q41	5.47928	5.0694	3.43151	6.08489	-0.112171	-0.562971	0.826386
MGDP1_MOUSE	Q9D967	5.32969	5.49541	3.50846	5.3007	0.0441753	-0.647389	0.595346
ELP5_RAT	Q6IUP3	4.63567	4.93584	3.00199	5.8041	0.09052	-0.717378	0.951155
RFA3_MOUSE	Q9CQ71	5.10924	3.34104	2.99873	4.93061	-0.612811	-0.15595	0.717417
TIM13_MOUSE	P62075	3.66266	5.02995	3.26483	3.7519	0.457654	-0.623538	0.200615
ZC11A_MOUSE	Q6NZF1	3.16272	4.64308	2.90752	4.39906	0.553915	-0.675296	0.597407
RM37_RAT	Q6AXT0	4.99999	5.18615	5.19628	5.51135	0.0527379	0.00281549	0.0849275
FLII_MOUSE	Q9JJ28	4.90137	5.20593	4.99892	5.17543	0.0869694	-0.0585373	0.0500613
PDLI5_RAT	Q62920	4.79416	4.90698	4.93248	4.59294	0.0335587	0.0074779	-0.102894
BCLF1_HUMAN	Q9NYF8	4.81146	5.16692	4.97441	4.95965	0.102829	-0.0547778	-0.00428767
LRC47_MOUSE	Q505F5	5.05425	5.29932	4.89573	5.06252	0.0683081	-0.114282	0.0483322
VATG1_HUMAN	O75348	4.49622	5.34202	5.24072	5.28254	0.248671	-0.0276207	0.0114688
RPR1B_MOUSE	Q9CSU0	4.79004	5.02234	4.57004	5.34885	0.0683214	-0.136153	0.227022
EZRI_MOUSE	P26040	5.22672	4.88556	5.06879	5.29891	-0.0973826	0.0531179	0.0640543
SRRM1_MOUSE	Q52KI8	5.18679	4.78793	5.0208	5.31453	-0.115439	0.0685138	0.0820248
PP1R8_HUMAN	Q12972	5.03996	4.85834	4.82006	5.44009	-0.0529472	-0.0114136	0.174581
CSTF3_MOUSE	Q99LI7	4.74638	4.78313	4.34665	5.41585	0.0111251	-0.13805	0.317284
EDF1_HUMAN	O60869	5.25006	5.08576	4.40662	4.82883	-0.0458687	-0.20679	0.131998
PFD4_BOVIN	Q2TBR6	4.59055	4.4367	4.2803	3.82512	-0.0491779	-0.0517769	-0.162207
NC2B_HUMAN	Q01658	4.96023	4.71397	4.40945	3.29511	-0.0734637	-0.0963451	-0.420272
TMOD3_MOUSE	Q9JHJ0	4.10993	4.49091	4.83453	5.23117	0.127894	0.106369	0.113756
EIF2A_MOUSE	Q8BJW6	4.67422	5.18916	5.17459	5.71804	0.150776	-0.00405837	0.144078
RANB3_MOUSE	Q9CT10	4.94809	4.76001	4.66511	5.32094	-0.0559059	-0.0290549	0.189771
YTHD2_BOVIN	Q0VCZ3	4.94236	4.64769	4.6886	5.4979	-0.0886856	0.0126418	0.229725
SNW1_MOUSE	Q9CSN1	5.12822	4.76808	4.28336	6.21759	-0.105048	-0.154665	0.537611
FIP1_RAT	Q5U317	4.94924	4.86648	2.54056	3.61545	-0.0243285	-0.937728	0.509028
TRIR_MOUSE	Q9D735	5.74414	5.91108	3.63452	3.95751	0.0413308	-0.701656	0.122827
RBM22_BOVIN	Q3B7L8	5.28279	4.95213	3.30056	3.35776	-0.0932507	-0.585339	0.0247901
MCM6_HUMAN	Q14566	5.86404	4.74909	4.79323	6.0886	-0.304245	0.0133495	0.345111
MCM5_MOUSE	P49718	6.08484	5.23468	5.22882	6.16861	-0.217118	-0.00161609	0.238461
IMA1_HUMAN	P52292	6.31739	3.64837	4.73479	6.11497	-0.792077	0.37605	0.369044
TXD17_MOUSE	Q9CQM5	3.59518	1.86957	4.93253	3.81295	-0.943358	1.39962	-0.371419
ATF1_BOVIN	Q08DA8	1.75937	0	5.47993	6.30884	infinite_decrease	infinite_increase	0.203218
RRP5_HUMAN	Q14690	5.21936	5.16019	4.8886	6.1174	-0.0164502	-0.0780017	0.323496
KTHY_MOUSE	P97930	5.63129	3.66836	3.4544	6.00614	-0.618331	-0.0867006	0.798005
ZRAB2_RAT	O35986	5.51138	5.74459	3.51381	4.22525	0.0597917	-0.709166	0.265999
THTR_CRIGR	P46635	5.69015	5.95475	3.81265	6.36643	0.065575	-0.643248	0.739693
AACS_MOUSE	Q9D2R0	5.31227	3.26227	3.39438	3.55809	-0.703455	0.0572737	0.0679547
TF2B_MOUSE	P62915	4.92273	3.49177	3.05799	3.43859	-0.495501	-0.191375	0.169233
TPPC3_MOUSE	O55013	4.87638	3.27012	2.79099	5.03543	-0.576468	-0.228566	0.85134
UBXN1_RAT	Q499N6	5.10849	3.15207	4.92164	3.3736	-0.696597	0.642838	-0.544848
IMP3_BOVIN	Q3T0M3	4.39368	2.79722	2.90618	5.08143	-0.651435	0.0551287	0.806109
PIR_HUMAN	O00625	4.46716	3.0057	3.0053	4.87102	-0.571654	-0.000194491	0.696714
FRIH_RAT	P19132	5.20287	3.83668	3.42263	6.43897	-0.439451	-0.164752	0.911725
RL1D1_MOUSE	Q8BVY0	3.72263	3.61025	3.4785	1.86951	-0.044225	-0.0536338	-0.895807
CLU_MOUSE	Q5SW19	5.2782	3.06141	2.87995	1.66051	-0.785848	-0.0881536	-0.794421
EPDR1_BOVIN	A6QLI0	5.04033	3.37878	1.9164	3.68611	-0.577016	-0.818103	0.943702
ITPA_RAT	D3ZW55	1.65527	3.33727	4.90369	0	1.01161	0.555198	infinite_decrease
SMAD2_RAT	O70436	5.01298	2.70581	3.2629	1.35602	-0.889608	0.270094	-1.26678
NDRG1_MOUSE	Q62433	0	3.55423	5.18577	3.6051	infinite_increase	0.54502	-0.524516
F136A_RAT	B0BN94	1.92764	4.08451	2.09584	4.1867	1.08333	-0.962635	0.998287
CUL1_HUMAN	Q13616	5.85563	3.38074	1.65658	3.17437	-0.792485	-1.02913	0.938265
NOLC1_RAT	P41777	5.23347	3.1235	4.72066	1.76182	-0.744606	0.595826	-1.42192
PAF1_RAT	Q4V886	4.89204	4.65522	4.63904	5.23965	-0.0715856	-0.00502358	0.175646
AIP_HUMAN	O00170	5.02229	4.62909	2.92565	5.48479	-0.117617	-0.661971	0.90668
RAVR1_RAT	Q5XI28	3.34675	4.75828	5.22948	4.46032	0.507679	0.136228	-0.22952
CC137_BOVIN	Q17QR4	4.80536	4.65294	1.74359	4.78297	-0.0465018	-1.41608	1.45584
RTF1_MOUSE	A2AQ19	4.7144	4.90512	2.82334	1.75858	0.0572116	-0.796883	-0.682992
NUP62_RAT	P17955	4.4811	4.83952	4.68794	3.26089	0.11101	-0.0459072	-0.523691
SPF30_HUMAN	O75940	4.40503	3.13985	4.60466	4.63107	-0.488457	0.552399	0.00825316
NUP35_MOUSE	Q8R4R6	4.21344	4.70885	2.55664	5.35438	0.160376	-0.881127	1.06647
PP14B_MOUSE	Q62084	4.12756	4.83027	2.40773	4.52418	0.226813	-1.00443	0.909984
F107B_MOUSE	Q3TGF2	3.71999	4.4326	4.16388	4.94696	0.252853	-0.0902241	0.248614
BAIP2_CRIGR	Q60437	5.08595	4.35285	4.45164	3.49873	-0.224556	0.0323769	-0.347505
RBM10_RAT	P70501	4.62466	2.93683	4.15949	4.89649	-0.655085	0.502146	0.235339
UBF1_HUMAN	P17480	4.99801	4.78238	2.9235	4.54604	-0.0636254	-0.710029	0.636913
SNF5_HUMAN	Q12824	4.44398	4.50457	4.77708	5.03703	0.019538	0.0847372	0.0764468
CADM1_RAT	Q6AYP5	3.03305	4.10681	4.34673	3.36311	0.43725	0.0819098	-0.370133
UBE2O_MOUSE	Q6ZPJ3	4.71847	4.61997	2.95862	3.97637	-0.0304352	-0.642958	0.426527
FAF1_MOUSE	P54731	4.01491	5.13692	4.43828	2.70335	0.355534	-0.210901	-0.715252
SON_MOUSE	Q9QX47	3.02188	3.12405	1.48338	4.75241	0.0479681	-1.07452	1.67977
NUP98_RAT	P49793	5.53242	5.36044	5.3751	1.77203	-0.0455594	0.00394135	-1.60089
FRDA_RAT	D3ZYW7	1.5536	3.08699	3.00446	3.43919	0.990582	-0.0390958	0.194964
CHM2A_MOUSE	Q9DB34	3.02261	4.72525	3.13842	0	0.644598	-0.590353	infinite_decrease
BAF_HUMAN	O75531	2.9549	4.94195	2.73636	0	0.741971	-0.852823	infinite_decrease
PALM_MOUSE	Q9Z0P4	4.19425	3.98084	4.4159	0	-0.0753407	0.149635	infinite_decrease
DYL2_BOVIN	Q3MHR3	4.55473	4.88939	4.92544	2.91287	0.10229	0.0105965	-0.757809
SMAD3_HUMAN	P84022	2.81909	4.39848	4.50518	3.1642	0.641775	0.0345791	-0.509745
SYWC_HUMAN	P23381	4.26003	4.50668	4.03986	4.33991	0.0812016	-0.15776	0.103358
THOC2_DASNO	C1FXW9	4.62943	4.97897	4.17766	5.07633	0.105011	-0.253152	0.281091
WASC2_CRIGR	Q91Y25	4.03156	4.5141	3.22413	2.80233	0.163099	-0.48553	-0.20228
SPF45_MOUSE	Q8JZX4	4.07913	3.4532	3.54678	0.551181	-0.240329	0.0385748	-2.68591
ZO1_HUMAN	Q07157	4.51632	4.49421	4.07583	2.84464	-0.00707991	-0.140976	-0.518848
ARCH_MOUSE	Q505B7	2.72799	4.58543	3.84541	2.37019	0.749221	-0.253922	-0.698132
TAGL2_RAT	Q5XFX0	4.22152	5.90766	6.09705	1.86763	0.484824	0.045526	-1.70691
DOPD_MOUSE	O35215	4.21094	5.36269	6.20885	1.49984	0.348815	0.21137	-2.04952
TM9S4_PONAB	Q5RDY2	5.02	5.84067	5.61532	1.80125	0.218447	-0.0567664	-1.64037
PLGT3_RAT	Q566E5	5.64407	6.26239	3.90494	3.8367	0.149977	-0.681411	-0.0254361
AP2S1_HUMAN	P53680	2.02268	3.90323	3.94872	1.83948	0.948397	0.016719	-1.10209
NDKA_CANLF	Q50KA9	3.77547	3.68362	5.58391	3.64165	-0.0355301	0.60015	-0.616681
TPM1_RAT	P04692	3.82176	5.54794	5.36452	3.10081	0.537713	-0.0485031	-0.790804
UBP5_MOUSE	P56399	5.22985	3.4123	5.44455	3.78475	-0.616026	0.674068	-0.524617
LSS_MOUSE	Q8BLN5	3.99375	3.62026	5.54422	3.60233	-0.141651	0.614889	-0.622053
ETHE1_MOUSE	Q9DCM0	4.03415	4.29971	6.27247	3.92607	0.0919748	0.544795	-0.675949
HTRA1_RAT	Q9QZK5	5.02691	5.81113	4.21115	1.36624	0.209146	-0.464605	-1.624
LAMP2_RAT	P17046	1.85219	3.72802	3.58445	1.74581	1.00918	-0.0566604	-1.03785
PPIF_RAT	P29117	2.09494	6.18576	3.99719	0	1.56204	-0.629964	infinite_decrease
CCD66_MOUSE	Q6NS45	1.81353	5.45042	3.6316	0	1.58756	-0.585762	infinite_decrease
AL9A1_HUMAN	P49189	3.76454	5.52625	3.87431	1.80662	0.553825	-0.51236	-1.10065
NB5R1_BOVIN	Q3MHW9	3.33078	5.40007	3.95694	0	0.697119	-0.448592	infinite_decrease
ASPH_HUMAN	Q12797	3.41085	5.12225	3.64093	1.71736	0.586647	-0.492471	-1.08411
OFUT2_MOUSE	Q8VHI3	3.22504	4.56466	3.59738	1.81612	0.501193	-0.343562	-0.986086
RT16_BOVIN	P82915	3.69075	1.88786	3.44334	1.85168	-0.967165	0.867059	-0.894971
MPPB_HUMAN	O75439	1.49816	1.95317	3.9134	3.87427	0.382623	1.00261	-0.0145
VATF_RAT	P50408	3.16075	3.3067	3.61183	0	0.0651253	0.127335	infinite_decrease
RLA1_HUMAN	P05386	3.90813	3.70808	3.31744	1.22802	-0.0758047	-0.160601	-1.43373
MTPN_MOUSE	P62774	1.65773	3.0594	1.8027	1.71879	0.884036	-0.763089	-0.0687628
MECR_MOUSE	Q9DCS3	3.33252	4.92834	5.06554	1.78211	0.56449	0.0396143	-1.50713
DHB12_MACFA	Q4R5G7	3.11234	3.20003	3.2776	1.64874	0.0400861	0.0345513	-0.991275
TRNT1_MOUSE	Q8K1J6	3.30533	3.05632	4.81509	3.04323	-0.113	0.655766	-0.661958
RLP24_BOVIN	Q3SZ12	3.60931	4.82721	4.68187	2.97128	0.419468	-0.0441053	-0.656001
NUCB2_MOUSE	P81117	3.19066	3.19653	4.91874	2.91728	0.00265125	0.621783	-0.753666
FKB10_BOVIN	Q2HJ89	4.39683	5.19923	4.98225	1.61032	0.241832	-0.0614995	-1.62945
GNAQ_MOUSE	P21279	4.47403	4.87463	4.48305	1.27621	0.123717	-0.120813	-1.81261
HGS_MOUSE	Q99LI8	4.67477	5.20682	4.91909	1.6835	0.155508	-0.0820114	-1.54693
SAE2_HUMAN	Q9UBT2	3.78879	3.675	5.16738	3.71382	-0.0439959	0.491691	-0.476529
MATR3_RAT	P43244	3.7388	5.37704	5.20894	3.8939	0.524237	-0.0458213	-0.419775
RCAF1_CANLF	A0A8I3S9V6	3.6881	3.53016	5.52063	1.91853	-0.0631459	0.645099	-1.52483
ATE1_MACFA	Q2PFX0	3.68292	4.97456	5.07997	1.81276	0.433716	0.0302513	-1.48663
ADPPT_PONAB	Q5NVE1	3.68891	3.06095	3.61908	1.69601	-0.269218	0.241645	-1.09348
SPCS1_MOUSE	Q9D958	4.47382	6.97244	4.61363	6.66143	0.640158	-0.595762	0.52993
KGUA_PIG	P31006	4.09305	5.94184	5.64179	3.81621	0.537734	-0.0747577	-0.564013
SAP_RAT	P10960	1.9748	6.86295	6.40572	3.79402	1.79712	-0.0994686	-0.755632
RIFK_MOUSE	Q8CFV9	3.84855	5.91856	5.83712	4.00249	0.62093	-0.0199901	-0.544358
SEC62_PONAB	Q5R4Q3	3.40617	5.54262	5.77396	3.79154	0.702416	0.0589945	-0.606779
PIN1_HUMAN	Q13526	3.40104	5.33262	5.14302	5.36946	0.648868	-0.0522282	0.0621617
NDUA8_PONAB	P0CB91	3.39643	4.87324	3.44106	3.66957	0.520863	-0.50203	0.0927615
ADA_MOUSE	P03958	3.17296	5.68787	4.8991	5.19909	0.84206	-0.215371	0.0857419
ZBT7A_MOUSE	O88939	0	6.56296	9.11096	2.7984	infinite_increase	0.473256	-1.703
APC4_MOUSE	Q91W96	3.08812	5.12453	2.94764	2.05562	0.73069	-0.79786	-0.519988
RER1_BOVIN	A5PJ65	1.63987	3.4413	3.2796	1.67827	1.06937	-0.0694325	-0.966544
MYO1C_MOUSE	Q9WTI7	5.98463	3.6527	3.70056	1.81323	-0.712297	0.0187809	-1.02918
ZNT7_HUMAN	Q8NEW0	1.8934	5.12065	3.80001	3.21202	1.43535	-0.430324	-0.242524
ZNG1_RAT	Q99MB4	4.94825	3.68494	5.43667	3.71588	-0.425278	0.561081	-0.54902
GRAP1_HUMAN	Q4V328	2.44388	3.11031	1.77361	1.87185	0.347881	-0.810369	0.077777
PALLD_HUMAN	Q8WX93	1.41683	5.20127	2.41103	0	1.8762	-1.10922	infinite_decrease
VPS16_BOVIN	Q5E9L7	1.41483	5.10788	1.38058	2.9145	1.8521	-1.88745	1.07797
ITAV_HUMAN	P06756	1.84371	5.23519	3.36974	2.86471	1.50563	-0.635603	-0.234252
NFIP1_MOUSE	Q8R0W6	5.04763	4.87773	5.47347	1.98701	-0.0493969	0.166246	-1.46186
CLPT1_HUMAN	O96005	2.96094	4.56118	4.62305	1.59545	0.623354	0.0194382	-1.53488
S2513_RAT	F1LZW6	1.66369	5.60949	5.36303	3.77741	1.75348	-0.0648226	-0.505649
SCRB1_CRIGR	Q60417	1.5665	3.27523	5.21915	3.48766	1.06405	0.672218	-0.581555
THOC3_BOVIN	Q29RH4	1.58177	4.89439	4.91589	3.31283	1.62959	0.00632384	-0.569388
PXDN_MOUSE	Q3UQ28	1.41773	4.66593	4.56723	2.49265	1.71858	-0.0308425	-0.873641
MP2K2_RAT	P36506	4.48662	4.93439	4.91778	2.83442	0.137242	-0.00486548	-0.794953
AKAP2_MOUSE	O54931	1.73102	4.92869	4.72032	0	1.50958	-0.06232	infinite_decrease
TINAL_MOUSE	Q99JR5	2.52592	2.71214	4.69089	0	0.102623	0.79043	infinite_decrease
NRBP_MOUSE	Q99J45	3.23733	3.27747	3.72491	0	0.0177781	0.184622	infinite_decrease
EMC3_PONAB	Q5R7C1	2.56544	2.8488	4.61813	2.56212	0.151145	0.696955	-0.84997
MYOF_HUMAN	Q9NZM1	3.10576	4.56225	5.02676	3.37546	0.554802	0.139881	-0.574543
PIGS_BOVIN	Q3SZL5	3.2848	4.70064	4.8984	2.97682	0.517053	0.0594521	-0.718538
GBA1_MOUSE	P17439	3.92148	4.58819	4.80954	0	0.226526	0.0679732	infinite_decrease
CD166_RAT	O35112	4.29036	4.79624	4.50919	0	0.160804	-0.0890357	infinite_decrease
LPP_RAT	Q5XI07	4.65187	4.55284	4.49465	1.49784	-0.0310432	-0.018557	-1.58533
T106B_MOUSE	Q80X71	2.84353	4.48903	5.041	1.76156	0.658723	0.167306	-1.51686
PAIP1_MOUSE	Q8VE62	2.85126	4.23348	4.89365	2.44691	0.570244	0.209066	-0.99995
VWA5A_RAT	Q75WE7	4.37964	4.58769	1.42021	1.42654	0.0669544	-1.69166	0.00641796
ACADM_MOUSE	P45952	1.68505	4.46166	3.09793	1.32078	1.40479	-0.526276	-1.22992
ECSIT_RAT	Q5XIC2	3.473	5.20507	5.36491	2.2499	0.583736	0.0436361	-1.2537
SPRY7_BOVIN	Q2T9X3	1.22286	2.51361	2.87411	1.39096	1.0395	0.193355	-1.04703
OCRL_RAT	D3ZGS3	2.44544	4.56476	4.61084	0	0.900444	0.0144898	infinite_decrease
OCTC_RAT	P11466	2.8275	5.19908	3.3082	1.64585	0.87873	-0.652209	-1.00721
MRP5_HUMAN	O15440	4.90853	5.20015	3.70394	1.74859	0.0832612	-0.489492	-1.08287
UBA3_PONAB	Q5R4A0	5.12005	6.00067	3.46311	1.86006	0.228967	-0.793055	-0.896723
TARA_MOUSE	Q99KW3	3.66383	3.61875	3.59929	1.8322	-0.0178606	-0.00778083	-0.974138
NUDT5_RAT	Q6AY63	5.23861	5.01206	3.5964	5.26821	-0.0637803	-0.478849	0.550758
ARFG1_RAT	Q62848	4.80342	5.31755	3.23222	3.89607	0.146701	-0.718237	0.269494
GOT1B_BOVIN	Q2YDE3	1.45369	5.38502	3.5611	4.96983	1.88923	-0.596626	0.480871
PEPD_MOUSE	Q11136	5.22986	3.53152	3.08365	0	-0.566483	-0.19565	infinite_decrease
RPB3_MOUSE	P97760	5.07467	3.38609	3.42978	3.54174	-0.583692	0.0184947	0.0463416
LYAR_MOUSE	Q08288	5.52362	5.15803	3.21041	1.87663	-0.098794	-0.684065	-0.774613
TP53B_HUMAN	Q12888	2.87983	4.61957	2.82189	0	0.681774	-0.711096	infinite_decrease
XRCC1_CRIGR	O54935	5.69942	3.5223	3.18144	0	-0.694297	-0.146838	infinite_decrease
DHX30_RAT	Q5BJS0	4.93785	5.22261	3.42989	5.35894	0.0808854	-0.606609	0.643787
COPG1_RAT	Q4AEF8	4.81946	4.96763	3.11032	5.02641	0.0436868	-0.675493	0.692465
CFA20_BOVIN	Q6B857	4.90805	4.96506	3.04325	3.03572	0.0166604	-0.706201	-0.00357028
GNL1_MOUSE	P36916	4.83938	3.27401	2.97365	3.21822	-0.563764	-0.13882	0.114025
HNRLL_MOUSE	Q921F4	3.40841	4.49336	3.22026	3.25552	0.398697	-0.480619	0.015712
GNA11_MOUSE	P21278	4.28492	3.26966	3.2247	2.99656	-0.390129	-0.0199741	-0.105856
GORS2_MOUSE	Q99JX3	5.01546	5.23747	3.44934	3.41506	0.0624875	-0.602549	-0.01441
PLOD1_BOVIN	O77588	4.79358	5.02976	4.99683	3.16668	0.0693885	-0.00947683	-0.658041
NDUAA_RAT	Q561S0	4.84256	4.6797	3.35087	2.89608	-0.049354	-0.481881	-0.210432
CDIPT_HUMAN	O14735	4.8265	5.06736	3.46342	1.75337	0.0702557	-0.549038	-0.982064
TS101_MOUSE	Q61187	4.20357	4.9414	3.4163	3.23293	0.233307	-0.532486	-0.079591
NTM1A_RAT	Q5BJX0	4.79124	4.90667	3.22267	3.24927	0.0343453	-0.606487	0.0118577
FACE1_MOUSE	Q80W54	4.99428	5.27617	3.27968	3.34987	0.0792128	-0.685933	0.0305465
SDF2L_BOVIN	Q3T083	5.13352	5.02231	3.89724	1.76783	-0.0315976	-0.365898	-1.14047
GDS1_MOUSE	E9Q912	5.12255	5.02248	3.296	1.62389	-0.0284644	-0.607682	-1.02126
GTPB1_RAT	D2XV59	3.38012	4.68956	3.01884	1.78242	0.472381	-0.63546	-0.760159
PP2BB_HUMAN	P16298	4.69425	5.08574	3.33307	3.30656	0.115562	-0.609607	-0.0115191
ARMX3_RAT	Q5XID7	4.82482	5.05974	3.1036	3.29496	0.0685873	-0.705123	0.0863191
PDK3_HUMAN	Q15120	3.38972	4.62087	3.08761	3.0138	0.447	-0.581672	-0.0349102
PTGR1_HUMAN	Q14914	3.14247	4.59349	3.47071	1.19197	0.547694	-0.40436	-1.54189
SYIC_HUMAN	P41252	3.44323	4.88095	3.33203	3.32913	0.503399	-0.550762	-0.00125336
UBP15_MOUSE	Q8R5H1	3.27712	4.78864	2.83247	1.74581	0.547189	-0.757556	-0.69816
GOLP3_MOUSE	Q9CRA5	4.6361	5.25422	4.80065	1.50842	0.180566	-0.130247	-1.67019
DIC_RAT	O89035	4.79213	4.97913	3.50987	3.1325	0.0552276	-0.504475	-0.164103
DOCK7_MOUSE	Q8R1A4	4.90703	4.91806	3.54057	0	0.00324136	-0.47411	infinite_decrease
RNZ2_RAT	Q8CGS5	4.87842	4.73501	3.10107	1.69798	-0.0430439	-0.610601	-0.868948
PPIL1_BOVIN	Q5E992	4.75769	4.79996	3.12897	1.69749	0.0127613	-0.617336	-0.882284
SNR40_BOVIN	Q2HJH6	5.04148	4.68723	3.17293	1.77609	-0.105111	-0.562923	-0.837111
SCOT1_HUMAN	P55809	4.71102	3.55033	3.24896	1.65516	-0.408089	-0.127975	-0.973004
ARFP1_MOUSE	G5E8V9	4.72313	4.71157	3.30285	1.15622	-0.0035341	-0.512498	-1.51429
GMDS_HUMAN	O60547	3.02307	5.23032	3.39795	4.76757	0.790887	-0.622234	0.488589
NEUL_BOVIN	A2VDQ5	3.54382	5.57669	3.58873	3.67987	0.654102	-0.635935	0.0361795
REPS1_MOUSE	O54916	3.34115	5.02585	3.27108	3.28477	0.589022	-0.6196	0.00602536
U3IP2_MOUSE	Q91WM3	3.18765	5.27665	3.44253	3.59083	0.727126	-0.616151	0.060849
MAFG_HUMAN	O15525	5.32746	5.52581	3.5904	3.70909	0.0527379	-0.62204	0.0469188
GOSR1_CRIGR	O08522	2.95649	5.41018	3.30606	1.58092	0.871791	-0.710564	-1.06435
LTOR1_MOUSE	Q9CQ22	3.26204	4.96273	3.49461	3.34399	0.60536	-0.506003	-0.0635602
NENF_RAT	Q6IUR5	2.73149	4.78717	2.75208	2.85213	0.809484	-0.798649	0.0515167
RAB12_MOUSE	P35283	2.91825	5.1245	3.33126	1.49957	0.812308	-0.621344	-1.15152
OFUT1_CRIGR	P83337	0	4.6932	3.05545	1.30947	infinite_increase	-0.619189	-1.2224
RPF2_MOUSE	Q9JJ80	4.63819	4.88057	2.99961	0	0.0734861	-0.702274	infinite_decrease
SHLB2_BOVIN	Q08DK5	3.628	4.65448	2.94185	2.64226	0.359444	-0.661898	-0.154947
SQOR_MOUSE	Q9R112	3.2326	4.63126	3.30863	2.45491	0.518709	-0.485172	-0.430563
RRP1B_MOUSE	Q91YK2	4.96007	4.58436	3.03163	3.26421	-0.11364	-0.596626	0.106638
TRI25_MOUSE	Q61510	4.83074	4.65951	4.61396	3.16722	-0.0520645	-0.0141742	-0.542789
PDE12_RAT	Q6AXQ5	2.64827	3.08683	3.10795	3.09099	0.221077	0.00983569	-0.00789368
YTHD1_MOUSE	P59326	3.11448	4.77219	2.99852	1.58999	0.615661	-0.670401	-0.915234
SCAM1_HUMAN	O15126	1.16341	4.44672	2.82909	5.03948	1.93438	-0.652403	0.832936
CP4B1_RAT	P15129	4.63028	4.65907	3.28373	3.24248	0.00894242	-0.504706	-0.0182343
UTP20_HUMAN	O75691	5.03895	4.05137	2.88225	3.62762	-0.314713	-0.491212	0.331824
SCAM3_MOUSE	O35609	4.66277	4.52303	2.99357	3.41487	-0.0438991	-0.595424	0.189966
FKBP8_MOUSE	O35465	3.92894	4.33756	2.84555	3.55944	0.142744	-0.608178	0.322944
SCOT1_RAT	B2GV06	2.7302	4.55579	2.91878	3.5243	0.738697	-0.642336	0.27197
ESYT1_RAT	Q9Z1X1	5.78407	3.5968	3.82237	5.54024	-0.685371	0.0877526	0.535483
HIP1_MOUSE	Q8VD75	4.22026	3.12514	4.74958	4.70209	-0.433413	0.603881	-0.0144983
AAAS_MOUSE	P58742	5.12785	3.16624	3.19259	3.08233	-0.695583	0.0119569	-0.0507048
DDX6_HUMAN	P26196	5.04029	3.39625	5.40577	3.1077	-0.569563	0.670555	-0.798651
NDUS2_RAT	Q641Y2	4.56197	5.06231	3.3976	1.64152	0.15014	-0.57528	-1.04949
GSTA1_RABIT	Q08863	5.23214	3.43886	3.00797	1.71057	-0.605471	-0.193141	-0.814317
ERI3_BOVIN	A6QLH5	3.56547	3.59141	5.21626	3.66126	0.0104572	0.538465	-0.510676
ARPIN_BOVIN	Q17QU3	2.65699	4.87953	3.30592	0	0.876947	-0.561692	infinite_decrease
RIDA_RAT	P52759	3.10227	5.04188	5.37403	0	0.700637	0.0920408	infinite_decrease
CTBP1_MOUSE	O88712	4.94819	3.31762	3.15055	1.70908	-0.576754	-0.074545	-0.882385
SRS10_HUMAN	O75494	5.33673	3.57442	3.03167	1.39804	-0.578246	-0.237598	-1.1167
CD11B_MOUSE	P24788	5.08997	3.09597	4.86057	1.72929	-0.717266	0.650736	-1.49094
RAB10_CANLF	P24409	4.71546	3.50518	3.53213	1.84394	-0.42791	0.0110512	-0.937747
MTA3_BOVIN	A6QL72	4.33988	3.1137	3.21708	3.08781	-0.479024	0.0471194	-0.0591652
MAP1_PONAB	Q5RBF3	5.27699	3.09288	4.42342	1.57519	-0.770767	0.516212	-1.48963
GSTM2_RAT	P08010	5.19542	3.08999	4.82378	1.37827	-0.749637	0.642561	-1.80731
HEM6_RAT	Q3B7D0	4.9775	3.20792	3.2428	2.97193	-0.633786	0.0156047	-0.125841
AAPK1_RAT	P54645	4.45788	3.1098	3.07019	1.27174	-0.519537	-0.0184931	-1.27152
KTN1_HUMAN	Q86UP2	3.082	3.22133	4.65566	2.8924	0.0637883	0.531329	-0.686721
FA98A_MOUSE	Q3TJZ6	3.87068	3.36477	4.40322	5.32191	-0.202077	0.38805	0.273386
LSG1_HUMAN	Q9H089	5.50053	3.08611	4.78263	3.10532	-0.833783	0.632015	-0.623062
ARP5L_RAT	A1L108	5.04104	3.24349	4.53941	1.88236	-0.636173	0.484955	-1.26996
PSPC1_RAT	Q4KLH4	4.2543	4.32201	4.91908	5.30418	0.02278	0.186689	0.108739
ABCD3_RAT	P16970	4.65517	4.86403	4.81074	1.60026	0.0633207	-0.0158941	-1.58796
CUL3_RAT	B5DF89	5.44115	4.6491	4.42108	1.63918	-0.226959	-0.0725518	-1.43142
SEC63_PONAB	Q5R660	4.51527	4.3769	4.6431	1.37264	-0.0449037	0.0851775	-1.75813
ANXA6_RAT	P48037	4.2273	4.75805	4.80453	3.02416	0.170633	0.0140239	-0.66786
MYO6_MOUSE	Q64331	4.4421	4.23848	4.25799	1.4571	-0.0676938	0.0066262	-1.54707
TMED5_BOVIN	Q2KJ84	4.59087	5.2973	4.91911	1.51087	0.206491	-0.106861	-1.70302
SAC1_RAT	Q9ES21	3.33056	4.60551	4.80553	2.89481	0.467597	0.0613335	-0.731224
ZPR1_MOUSE	Q62384	3.08805	4.77354	4.5027	1.51005	0.628363	-0.0842692	-1.57619
COBL1_MOUSE	Q3UMF0	4.70444	4.1902	4.43324	2.97325	-0.167006	0.081344	-0.576324
MACF1_RAT	D3ZHV2	3.69995	4.29002	4.35212	1.66862	0.213481	0.0207314	-1.38306
AHSA2_MOUSE	Q8N9S3	5.32328	4.73382	3.14407	3.33802	-0.16931	-0.590372	0.0863605
NDUS7_PONAB	P0CB83	5.07792	5.08241	3.66693	3.49734	0.00127557	-0.470939	-0.0683145
ALG5_MOUSE	Q9DB25	4.6609	4.84469	4.81126	2.63946	0.0557938	-0.00998922	-0.866174
D2HDH_RAT	P84850	4.66044	4.8986	4.83204	3.2425	0.0719027	-0.0197349	-0.575525
TCPG_RAT	Q6P502	5.17608	4.56419	3.3084	3.21034	-0.1815	-0.464226	-0.0434075
SPCS2_HUMAN	Q15005	4.56195	2.71019	2.89108	3.27552	-0.751257	0.0932142	0.180118
SEPT5_MOUSE	Q9Z2Q6	4.23308	4.38589	2.86137	3.20838	0.0511589	-0.616161	0.165137
FERM2_MOUSE	Q8CIB5	4.22347	4.80091	2.88289	2.82299	0.184881	-0.735794	-0.0302895
EMC2_RAT	B0BNG0	4.10193	4.68816	3.00583	1.38373	0.192718	-0.641258	-1.1192
DRG2_MOUSE	Q9QXB9	3.12808	4.91146	5.25058	3.22667	0.650872	0.096325	-0.702429
NEK9_MOUSE	Q8K1R7	1.31226	4.39797	2.87647	3.08315	1.74479	-0.612538	0.100104
C19L1_MOUSE	Q8CI33	3.19474	4.79568	2.86434	1.53562	0.586038	-0.743533	-0.899379
MY18A_RAT	D3ZFD0	2.80306	4.65433	1.39444	3.02054	0.731568	-1.73889	1.11513
BYST_HUMAN	Q13895	5.12405	4.96505	3.0957	1.67311	-0.045476	-0.681545	-0.887734
ABR_BOVIN	A6QNS3	4.88872	4.55543	3.41142	1.27066	-0.101868	-0.417217	-1.4248
HMGCL_RAT	P97519	2.50834	4.39545	2.87952	0.825733	0.809278	-0.610181	-1.80208
RRAS_HUMAN	P10301	2.70037	4.26613	3.12255	2.35172	0.65977	-0.450203	-0.409009
MK67I_MOUSE	Q91VE6	4.21815	4.18184	2.72661	1.38912	-0.0124733	-0.61703	-0.972934
ARHG6_HUMAN	Q15052	3.62295	4.43041	2.69309	1.57911	0.290276	-0.718177	-0.770155
OSB11_HUMAN	Q9BXB4	3.7949	3.94041	2.8477	1.434	0.0542831	-0.468547	-0.989754
LSM12_BOVIN	Q0VCF9	3.39845	4.21838	2.93369	1.50658	0.311812	-0.523975	-0.961435
ABCB7_RAT	Q704E8	4.84178	4.45224	4.62677	3.06082	-0.121007	0.0554734	-0.596087
RPB2_HUMAN	P30876	5.15851	5.19152	4.92042	3.2739	0.00920286	-0.0773736	-0.587774
IMA7_MOUSE	O35345	4.84138	2.93916	2.88833	3.18974	-0.720013	-0.0251702	0.143203
PSB8_MOUSE	P28063	4.63885	4.48104	5.10976	3.53702	-0.0499357	0.189424	-0.530721
METH_RAT	Q9Z2Q4	5.15863	4.74166	2.92639	1.83633	-0.121598	-0.69627	-0.672295
MCA3_HUMAN	O43324	4.85346	4.27164	4.84358	1.64524	-0.184222	0.181283	-1.55777
PCY2_HUMAN	Q99447	4.93655	4.31102	4.54414	1.49327	-0.195475	0.0759789	-1.60553
PDC10_RAT	Q6NX65	4.51626	4.81251	4.91255	1.49333	0.0916611	0.0296835	-1.71794
RL6_CHILA	Q6QMZ4	4.24647	5.74828	5.73812	0	0.436867	-0.00255272	infinite_decrease
PRC2A_RAT	Q6MG48	2.87746	5.27277	4.50859	1.65611	0.873765	-0.225884	-1.44487
IMA3_HUMAN	O00629	4.42353	4.23614	4.55085	1.07163	-0.0624498	0.103388	-2.08633
IF4B_MOUSE	Q8BGD9	2.78648	2.76161	4.07909	2.92882	-0.0129389	0.56274	-0.477927
LTOR2_BOVIN	Q3T132	1.49501	4.66722	3.07762	1.45329	1.6424	-0.600749	-1.08249
ZMAT2_HUMAN	Q96NC0	4.31563	4.88707	4.74886	1.77022	0.179398	-0.04139	-1.42365
RRP44_MOUSE	Q9CSH3	5.05566	4.88791	5.18943	3.45176	-0.0486832	0.0863574	-0.588242
DDX18_MOUSE	Q8K363	5.14561	5.17834	4.71093	3.44972	0.00914793	-0.136478	-0.449533
PEBB_HUMAN	Q13951	5.06756	4.76526	4.97797	3.75943	-0.0887349	0.063001	-0.405041
PLCG1_RAT	P10686	5.03556	4.73572	4.75573	3.58744	-0.088566	0.00608257	-0.406711
TSN_CRIGR	P97891	5.14477	4.44061	4.95628	3.42661	-0.212348	0.1585	-0.532475
GGT1_RAT	P07314	4.6851	4.82167	4.36583	3.2059	0.0414519	-0.143276	-0.445526
CGBP1_HUMAN	Q9UFW8	4.34065	4.58043	4.51271	3.3977	0.0775724	-0.021489	-0.409436
A16A1_RAT	Q3T1L0	4.01442	4.68157	4.45921	1.34468	0.2218	-0.0702045	-1.72952
ILKAP_BOVIN	Q0IIF0	5.30689	4.39694	4.26419	1.51975	-0.271367	-0.0442285	-1.48844
DDX56_MOUSE	Q9D0R4	4.72859	4.33985	4.18728	2.95747	-0.123764	-0.0516305	-0.501648
SF3B6_MOUSE	P59708	4.67874	4.73646	4.43799	2.9185	0.0176879	-0.0939021	-0.604677
TOP2B_CRILO	Q64399	4.27655	4.51821	4.2225	2.86719	0.0793039	-0.0976552	-0.55846
BCL7C_MOUSE	O08664	5.05652	5.04819	4.92934	3.3863	-0.00238093	-0.0343711	-0.541686
RIR2_MESAU	Q60561	5.06003	3.15771	3.47548	3.45528	-0.680268	0.138335	-0.00840776
MO4L2_PANTR	A5A6J5	3.55332	3.12674	3.51088	1.84315	-0.184506	0.167172	-0.929656
UBP47_MOUSE	Q8BY87	4.61046	4.21522	3.73449	3.12766	-0.129301	-0.174697	-0.255828
MCMBP_RAT	B1H268	4.65393	4.15797	3.83845	1.35168	-0.162572	-0.115353	-1.50577
SMU1_HUMAN	Q2TAY7	4.46336	2.96107	4.93956	1.47049	-0.592011	0.738261	-1.74808
UCHL5_MOUSE	Q9WUP7	4.85922	4.37691	2.62636	1.47553	-0.150811	-0.736848	-0.831832
PUM1_HUMAN	Q14671	3.71837	4.20624	3.5953	2.83665	0.177858	-0.226417	-0.341925
NUP54_HUMAN	Q7Z3B4	4.53635	4.67553	4.29505	4.13546	0.0435974	-0.122453	-0.0546282
P4R3A_HUMAN	Q6IN85	4.54756	4.55689	4.59958	1.36967	0.00295651	0.013453	-1.74767
CUL4B_MOUSE	A2A432	4.73829	4.32479	4.57089	1.58118	-0.131737	0.0798463	-1.53147
RPAB3_HUMAN	P52434	4.50896	2.5787	4.53597	3.15646	-0.80615	0.814766	-0.523104
TRM61_BOVIN	A6H791	2.74329	2.47458	4.04352	3.04129	-0.148723	0.708426	-0.410926
XPOT_MOUSE	Q9CRT8	4.64026	3.04435	4.63449	3.28605	-0.608072	0.606276	-0.496057
ATPA_RAT	P15999	2.65035	4.38174	4.85033	3.24349	0.725322	0.146577	-0.580535
NPS3B_MOUSE	Q9CQE1	1.52576	3.28744	4.23515	1.71632	1.10744	0.365448	-1.3031
RM14_RAT	Q7M0E7	3.09331	2.67021	4.14665	1.60122	-0.212197	0.634992	-1.37278
LUZP1_RAT	Q9ESV1	4.24943	2.6553	4.27672	0	-0.678393	0.68763	infinite_decrease
NDUF7_BOVIN	Q2KHV5	3.82847	3.90707	4.51706	0	0.0293196	0.209298	infinite_decrease
TRXR2_MOUSE	Q9JLT4	4.42779	4.57256	3.72037	1.43179	0.046417	-0.297558	-1.37762
OSGEP_MOUSE	Q8BWU5	1.45276	4.81866	3.79035	1.24954	1.72984	-0.346303	-1.60094
NVL_MOUSE	Q9DBY8	4.17344	4.57857	4.01015	2.55451	0.133661	-0.19124	-0.650612
CLPB_BOVIN	Q5E9N5	4.38814	4.40409	4.74648	3.35219	0.00523249	0.108014	-0.501753
EI2BB_MOUSE	Q99LD9	4.23554	4.31525	3.91017	4.99766	0.0268962	-0.14221	0.354019
HMOX2_MOUSE	O70252	2.99602	4.43581	4.39699	3.15717	0.56615	-0.0126805	-0.477884
GEPH_RAT	Q03555	3.6231	3.87025	2.94783	0.990453	0.0951998	-0.392775	-1.57349
UBE4B_MOUSE	Q9ES00	3.84169	3.07507	3.95076	4.78341	-0.321121	0.361511	0.275907
PARVA_MOUSE	Q9EPC1	2.53399	4.70586	4.39484	3.02005	0.893048	-0.0986464	-0.541239
IQGA2_HUMAN	Q13576	2.89734	4.25741	4.2584	1.34371	0.555248	0.000336226	-1.66409
DNJB6_MOUSE	O54946	2.85978	2.9263	3.98892	2.90954	0.0331716	0.446921	-0.455207
VWA8_HUMAN	A3KMH1	2.34	3.88201	3.87007	2.96971	0.730294	-0.00444559	-0.382038
LEG3_HUMAN	P17931	4.13444	4.35084	4.38518	0	0.0736041	0.0113402	infinite_decrease
ATPO_RHIFE	B2B9A1	4.00447	4.62691	4.38671	2.05085	0.208436	-0.076909	-1.09692
PSMD8_MOUSE	Q9CX56	6.92638	4.50975	4.51682	4.67641	-0.619053	0.00225802	0.0500943
EMAL4_MOUSE	Q3UMY5	5.75379	5.97253	3.97019	0	0.0538303	-0.589136	infinite_decrease
KAP2_MOUSE	P12367	6.2916	6.42024	6.09399	0	0.0291998	-0.0752401	infinite_decrease
PGM2L_PONAB	Q5R979	6.91782	6.29185	2.76927	4.67423	-0.136834	-1.18398	0.755225
EIF3B_BOVIN	A7MB16	4.4149	6.10657	4.22724	0	0.46798	-0.530647	infinite_decrease
RENR_RAT	Q6AXS4	4.03109	5.66374	3.79887	4.36998	0.490584	-0.576185	0.202056
PI4KA_MOUSE	E9Q3L2	6.03752	5.59956	3.58921	3.24809	-0.108643	-0.641644	-0.144077
PLEC_MOUSE	Q9QXS1	5.57657	3.70094	3.63202	1.83677	-0.591488	-0.02712	-0.983602
IKIP_RAT	Q5EAJ6	1.93638	6.1695	3.9058	4.29588	1.67179	-0.659535	0.137334
SAM50_BOVIN	Q2HJ55	5.50399	3.60753	3.92335	3.55158	-0.609467	0.121076	-0.143624
VMP1_BOVIN	Q0VCK9	4.86421	3.44621	4.56833	4.80203	-0.497198	0.406659	0.0719769
ATPMK_BOVIN	Q3ZBI7	5.86554	1.85032	3.8024	3.26382	-1.66449	1.03914	-0.220351
RBBP9_HUMAN	O75884	3.67081	4.31384	4.26434	1.90758	0.232877	-0.0166504	-1.16058
OCAD1_BOVIN	Q5E948	5.39786	4.87579	1.66856	1.5438	-0.146751	-1.54703	-0.11212
MPPA_RAT	P20069	5.29698	5.19878	1.73593	3.54736	-0.0269949	-1.58247	1.03104
NDUF3_RAT	O08776	3.55488	5.34234	0	1.71706	0.587672	infinite_decrease	infinite_increase
FCSK_MOUSE	Q7TMC8	1.9395	5.46896	3.58367	1.47849	1.49558	-0.60983	-1.27731
DC1I2_MOUSE	O88487	1.93683	3.41195	3.53975	1.9418	0.8169	0.05305	-0.866255
NUP37_MOUSE	Q9CWU9	5.1337	4.69688	3.17267	3.10889	-0.128296	-0.566005	-0.0292957
PPME1_RAT	Q4FZT2	4.6	4.99875	3.27921	3.21048	0.119935	-0.608219	-0.0305595
PCYOX_RAT	Q99ML5	2.72094	3.14919	3.38631	1.59503	0.210874	0.104735	-1.08613
PFKAM_HUMAN	P08237	4.6984	4.34597	2.88052	2.42233	-0.112494	-0.593347	-0.249932
CAVN3_RAT	Q9Z1H9	3.50146	3.62784	3.36019	1.8592	0.0511541	-0.110568	-0.853861
ROA0_MOUSE	Q9CX86	3.38631	3.4388	3.12738	1.69895	0.0221934	-0.136951	-0.880311
MSI2H_MOUSE	Q920Q6	0	3.61233	3.78771	1.69744	infinite_increase	0.0683934	-1.15797
QCR7_MOUSE	Q9D855	0.88536	4.00868	3.62509	1.81037	2.17879	-0.145113	-1.00173
SC5D_RAT	Q9EQS5	3.71106	3.52173	3.25171	1.91033	-0.0755469	-0.115088	-0.767374
CISD1_RAT	B0K020	3.71529	5.17654	3.95103	3.709	0.478512	-0.389757	-0.0911986
LAP4A_MACFA	Q4R4I5	3.34445	3.45856	3.61793	1.8043	0.0483996	0.0649941	-1.00372
SYDC_BOVIN	Q3SYZ4	3.77743	3.86941	3.76004	1.859	0.0347074	-0.041365	-1.01622
TXTP_RAT	P32089	3.44828	3.58459	3.62629	1.81105	0.0559289	0.0166879	-1.00167
SUCB2_BOVIN	Q3MHX5	1.80822	3.73055	3.89148	1.78141	1.04482	0.0609314	-1.1273
NPM3_HUMAN	O75607	3.47513	3.36996	4.72925	1.74612	-0.0443355	0.48888	-1.43746
ASH2L_HUMAN	Q9UBL3	4.57359	3.3252	3.06833	4.08296	-0.459885	-0.115991	0.412164
EI2BA_HUMAN	Q14232	3.19707	3.65555	2.17998	1.18262	0.193339	-0.745776	-0.88233
ASPG_HUMAN	P20933	3.50079	3.65605	1.85807	1.72996	0.0626072	-0.976483	-0.103066
PFKAL_RAT	P30835	5.86877	2.01555	1.94159	2.12055	-1.54188	-0.0539361	0.127201
ARL15_PONAB	Q5RFN0	1.5507	3.44036	3.60073	2.9714	1.14964	0.065731	-0.277147
PDIA5_RAT	Q5I0H9	1.662	2.84855	3.58485	0	0.777306	0.331684	infinite_decrease
VATA_PIG	Q29048	1.64107	3.32401	1.99315	3.2482	1.01829	-0.737879	0.704591
QOR_BOVIN	O97764	3.01459	3.34065	1.53342	1.60183	0.14817	-1.12338	0.0629749
RAB5A_RAT	M0RC99	2.77007	2.85297	3.16152	0	0.0425447	0.14815	infinite_decrease
GCDH_MOUSE	Q60759	1.20347	1.76948	1.571	1.60176	0.556127	-0.171642	0.0279755
ASGL1_MOUSE	Q8C0M9	1.82539	3.62221	3.81506	1.89515	0.988664	0.0748344	-1.00939
AT5F1_RAT	P19511	2.16413	3.36073	3.45079	1.78059	0.634992	0.038152	-0.954572
CATZ_RAT	Q9R1T3	1.41161	3.04374	3.40576	1.54634	1.1085	0.16213	-1.13912
ARL1_HUMAN	P40616	2.84461	4.43614	3.25738	1.64513	0.641076	-0.445594	-0.985512
RT23_BOVIN	Q2NL27	4.03517	5.00333	3.04118	1.09981	0.310259	-0.71826	-1.46738
KPRB_RAT	O08618	1.55448	4.40213	3.24	1.26328	1.50177	-0.442206	-1.35882
DJC10_RAT	Q498R3	2.83672	3.01346	3.05775	1.34235	0.087199	0.0210517	-1.18771
UB2L3_HUMAN	P68036	2.6751	3.02341	3.03484	1.28166	0.176584	0.00544392	-1.24361
MBB1A_MOUSE	Q7TPV4	3.31217	3.32004	3.21583	1.49218	0.00342131	-0.0460066	-1.10777
WDR12_BOVIN	Q0VC24	3.21658	2.94991	3.0009	0	-0.124852	0.0247245	infinite_decrease
THIKB_RAT	P07871	3.48377	2.39127	2.95946	0	-0.542874	0.30756	infinite_decrease
SRSF9_RAT	Q5PPI1	0	3.2841	4.51337	2.98691	infinite_increase	0.458705	-0.595551
[truncated: 959 more rows]

## Sheet: 1_to_4_increase
Accession	Uniprot	D1	D4	Day 4 compared to Day 1
CD44_CRIGR	P20944	3.94511	5.58098	0.500454
AT131_MOUSE	Q9EPE9	2.46395	3.48636	0.500753
OFUT2_MOUSE	Q8VHI3	3.22504	4.56466	0.501193
GMFB_HUMAN	P60983	3.34842	4.7417	0.501925
SYIC_HUMAN	P41252	3.44323	4.88095	0.503399
HXK1_HUMAN	P19367	4.10232	5.82089	0.504801
CIP4_RAT	P97531	1.19323	1.69359	0.505207
RAVR1_RAT	Q5XI28	3.34675	4.75828	0.507679
TB182_MOUSE	P58871	3.24703	4.61998	0.508765
NU153_RAT	P49791	1.19099	1.6959	0.509893
RT17_BOVIN	P82916	2.55323	3.63616	0.510091
ACOT8_HUMAN	O14734	3.24685	4.62755	0.511209
DHX8_MOUSE	A2A4P0	3.33099	4.75878	0.514641
PIGS_BOVIN	Q3SZL5	3.2848	4.70064	0.517053
CASP1_MOUSE	P29452	2.42957	3.47818	0.517632
SQOR_MOUSE	Q9R112	3.2326	4.63126	0.518709
NDUA8_PONAB	P0CB91	3.39643	4.87324	0.520863
MATR3_RAT	P43244	3.7388	5.37704	0.524237
HSP74_PONAB	Q5RDM4	3.2505	4.68823	0.528381
MO4L1_MOUSE	P60762	2.86371	4.14038	0.531878
TMX1_MOUSE	Q8VBT0	1.1296	1.63772	0.535874
NELFD_PIG	A5GFY4	0.681165	0.988074	0.536616
ELOV1_HUMAN	Q9BW60	2.32989	3.38111	0.537236
TPM1_RAT	P04692	3.82176	5.54794	0.537713
KGUA_PIG	P31006	4.09305	5.94184	0.537734
ACOX1_MOUSE	Q9R0H0	2.47159	3.59511	0.540594
WIPF1_HUMAN	O43516	3.73631	5.43883	0.541683
GLRX5_MOUSE	Q80Y14	3.06811	4.46669	0.541855
SCYL1_BOVIN	A6QLH6	2.83078	4.12287	0.542447
RPR1A_BOVIN	Q0P5J9	1.24048	1.80989	0.54501
UBP15_MOUSE	Q8R5H1	3.27712	4.78864	0.547189
PTGR1_HUMAN	Q14914	3.14247	4.59349	0.547694
ORN_HUMAN	Q9Y3B8	4.58707	6.71807	0.550475
NOG2_HUMAN	Q13823	2.39212	3.50948	0.552968
AL9A1_HUMAN	P49189	3.76454	5.52625	0.553825
ZC11A_MOUSE	Q6NZF1	3.16272	4.64308	0.553915
MYOF_HUMAN	Q9NZM1	3.10576	4.56225	0.554802
IQGA2_HUMAN	Q13576	2.89734	4.25741	0.555248
GCDH_MOUSE	Q60759	1.20347	1.76948	0.556127
NADAP_HUMAN	Q9BWU0	3.16074	4.65189	0.557554
NDUAD_MOUSE	Q9ERS2	3.75851	5.54939	0.562167
MECR_MOUSE	Q9DCS3	3.33252	4.92834	0.56449
HMOX2_MOUSE	O70252	2.99602	4.43581	0.56615
RIN1_MOUSE	Q921Q7	3.16031	4.68752	0.568758
RM43_HUMAN	Q8N983	3.13408	4.65229	0.569898
PAIP1_MOUSE	Q8VE62	2.85126	4.23348	0.570244
SNX5_RAT	B1H267	3.09733	4.62705	0.579065
HTSF1_HUMAN	O43719	3.23578	4.83733	0.580099
T2EB_HUMAN	P29084	1.02142	1.52716	0.580278
ECSIT_RAT	Q5XIC2	3.473	5.20507	0.583736
ATG4B_RAT	A0A0G2QC33	3.3655	5.04778	0.584826
C19L1_MOUSE	Q8CI33	3.19474	4.79568	0.586038
ASPH_HUMAN	Q12797	3.41085	5.12225	0.586647
NDUF3_RAT	O08776	3.55488	5.34234	0.587672
REPS1_MOUSE	O54916	3.34115	5.02585	0.589022
ATX2L_MOUSE	Q7TQH0	3.94703	5.96457	0.59565
TF2AA_RAT	O08949	3.85364	5.83723	0.599063
NEK7_RAT	D3ZBE5	3.04686	4.63139	0.604124
LTOR1_MOUSE	Q9CQ22	3.26204	4.96273	0.60536
TBL2_MOUSE	Q9R099	3.07289	4.6835	0.60799
TFP11_RAT	Q5U2Y6	2.71743	4.15408	0.612287
YTHD1_MOUSE	P59326	3.11448	4.77219	0.615661
SRPRA_CANLF	P06625	1.4891	2.28802	0.619655
SMCE1_MOUSE	O54941	1.5942	2.44993	0.619911
RIFK_MOUSE	Q8CFV9	3.84855	5.91856	0.62093
ADNP_HUMAN	Q9H2P0	2.39414	3.68386	0.621711
CLPT1_HUMAN	O96005	2.96094	4.56118	0.623354
OARD1_BOVIN	Q1LZ74	1.74256	2.68873	0.625722
E41L2_MOUSE	O70318	2.31708	3.57628	0.62615
MDR1_CRIGR	P21448	3.56527	5.5031	0.626232
ZPR1_MOUSE	Q62384	3.08805	4.77354	0.628363
GYS1_MOUSE	Q9Z1E4	2.83054	4.38448	0.631328
P4K2A_HUMAN	Q9BTU6	1.63606	2.53552	0.632057
TBB4A_HUMAN	P04350	1.5608	2.419	0.632121
ECI2_HUMAN	O75521	3.07881	4.77435	0.632933
AT5F1_RAT	P19511	2.16413	3.36073	0.634992
SPCS1_MOUSE	Q9D958	4.47382	6.97244	0.640158
ARL1_HUMAN	P40616	2.84461	4.43614	0.641076
GAPR1_MOUSE	Q9CYL5	1.58464	2.47153	0.64125
SMAD3_HUMAN	P84022	2.81909	4.39848	0.641775
TXD12_HUMAN	O95881	1.66728	2.60222	0.642248
CHM2A_MOUSE	Q9DB34	3.02261	4.72525	0.644598
HOGA1_MOUSE	Q9DCU9	0.920893	1.44241	0.647375
PIN1_HUMAN	Q13526	3.40104	5.33262	0.648868
NUCKS_BOVIN	Q29S11	3.04599	4.77734	0.649298
GGA2_HUMAN	Q9UJY4	3.34047	5.23998	0.64951
DRG2_MOUSE	Q9QXB9	3.12808	4.91146	0.650872
NEUL_BOVIN	A2VDQ5	3.54382	5.57669	0.654102
ADRO_MOUSE	Q61578	3.9449	6.21419	0.655578
GIPC1_HUMAN	O14908	1.91426	3.02003	0.657777
T106B_MOUSE	Q80X71	2.84353	4.48903	0.658723
RRAS_HUMAN	P10301	2.70037	4.26613	0.65977
EMC4_MOUSE	Q9CZX9	2.74758	4.37652	0.671625
MEMO1_BOVIN	Q2HJH7	1.43286	2.28723	0.674708
VNN1_MOUSE	Q9Z0K8	4.07813	6.53433	0.680131
TP53B_HUMAN	Q12888	2.87983	4.61957	0.681774
EEA1_MOUSE	Q8BL66	2.70957	4.35736	0.685393
AAK1_BOVIN	F1MH24	2.72828	4.39287	0.687172
MYL6B_MOUSE	Q8CI43	2.23128	3.61349	0.695521
NB5R1_BOVIN	Q3MHW9	3.33078	5.40007	0.697119
RIDA_RAT	P52759	3.10227	5.04188	0.700637
SEC62_PONAB	Q5R4Q3	3.40617	5.54262	0.702416
SNP23_MOUSE	O09044	1.42743	2.32497	0.703786
LEMD2_MOUSE	Q6DVA0	3.2323	5.27959	0.707864
GULP1_HUMAN	Q9UBP9	1.62191	2.65044	0.708535
VAT1_MOUSE	Q62465	1.48829	2.44621	0.71689
ANXA5_RAT	P14668	3.11076	5.11393	0.717163
FINC_MOUSE	P11276	3.84632	6.33086	0.718922
NUMA1_HUMAN	Q14980	1.38	2.27996	0.724336
ATPA_RAT	P15999	2.65035	4.38174	0.725322
U3IP2_MOUSE	Q91WM3	3.18765	5.27665	0.727126
VWA8_HUMAN	A3KMH1	2.34	3.88201	0.730294
APC4_MOUSE	Q91W96	3.08812	5.12453	0.73069
SPRY4_RAT	Q4FZT8	3.02388	5.01995	0.731271
MY18A_RAT	D3ZFD0	2.80306	4.65433	0.731568
PP6R3_MOUSE	Q922D4	1.79121	2.97445	0.731691
NDUF7_RAT	Q5XI79	1.70549	2.83928	0.735343
SCOT1_RAT	B2GV06	2.7302	4.55579	0.738697
BAF_HUMAN	O75531	2.9549	4.94195	0.741971
ADX_HUMAN	P10109	2.60292	4.36223	0.744931
ADA10_HUMAN	O14672	3.01431	5.06143	0.74772
ARCH_MOUSE	Q505B7	2.72799	4.58543	0.749221
THTM_RAT	P97532	1.43632	2.42218	0.753926
SNG2_RAT	O54980	3.52053	5.96633	0.76105
CNPY3_MOUSE	Q9DAU1	3.66411	6.21738	0.762845
DCTN5_PIG	A0A286ZK88	2.00682	3.41629	0.767515
CLCB_BOVIN	P04975	3.05674	5.22606	0.773731
PDIA5_RAT	Q5I0H9	1.662	2.84855	0.777306
TSR1_MOUSE	Q5SWD9	1.70602	2.93622	0.783321
CTCF_MOUSE	Q61164	2.25929	3.89309	0.785045
ARHG1_MOUSE	Q61210	2.62353	4.52384	0.78604
GMDS_HUMAN	O60547	3.02307	5.23032	0.790887
SRGP2_RAT	D4A208	2.60064	4.50178	0.791626
AIMP1_MOUSE	P31230	3.12532	5.41275	0.792357
VIGLN_HUMAN	Q00341	0.854067	1.48572	0.798739
MFN2_HUMAN	O95140	1.95063	3.39965	0.801445
IGBP1_MOUSE	Q61249	2.92131	5.09725	0.803105
ARMC8_PONAB	Q5R6S3	1.32433	2.31742	0.807259
HMGCL_RAT	P97519	2.50834	4.39545	0.809278
NENF_RAT	Q6IUR5	2.73149	4.78717	0.809484
PP1G_HUMAN	P36873	1.72193	3.02191	0.811433
RAB12_MOUSE	P35283	2.91825	5.1245	0.812308
DC1I2_MOUSE	O88487	1.93683	3.41195	0.8169
SPF27_HUMAN	O75934	1.20926	2.13403	0.819451
TTC1_BOVIN	Q3ZBR5	2.59758	4.58529	0.819844
CC50A_PONAB	Q5R6C0	1.93535	3.41666	0.819989
LIPB1_HUMAN	Q86W92	1.64534	2.90564	0.820471
BDH_RAT	P29147	1.50416	2.65902	0.821936
NDUB6_HUMAN	O95139	0.383011	0.677224	0.822247
UFO_MOUSE	Q00993	2.31377	4.12226	0.83319
NCK1_HUMAN	P16333	1.34266	2.39749	0.836431
PTPA_MOUSE	P58389	1.56701	2.79843	0.836598
MIX23_HUMAN	Q4VC31	2.88432	5.15336	0.837281
ADA_MOUSE	P03958	3.17296	5.68787	0.84206
FINC_HUMAN	P02751	4.13964	7.43695	0.845206
PTCD3_MOUSE	Q14C51	1.83644	3.31112	0.850404
GEMI2_MOUSE	Q9CQQ4	1.91716	3.46458	0.853709
DJC13_HUMAN	O75165	0.309138	0.560068	0.857351
FERM2_HUMAN	Q96AC1	0.992772	1.80677	0.863881
RU1C_RAT	D3ZCL3	2.47292	4.50246	0.864497
NCPR_MOUSE	P37040	1.72108	3.13988	0.867399
MAP4_MOUSE	P27546	1.89551	3.45918	0.867848
SP1_MOUSE	O89090	1.46941	2.68624	0.87035
GOSR1_CRIGR	O08522	2.95649	5.41018	0.871791
PRC2A_RAT	Q6MG48	2.87746	5.27277	0.873765
WDR26_RAT	F1LTR1	1.94296	3.56255	0.87465
ITM2B_MOUSE	O89051	3.28859	6.03837	0.876692
ARPIN_BOVIN	Q17QU3	2.65699	4.87953	0.876947
STIM1_MOUSE	P70302	1.0589	1.94501	0.877209
OCTC_RAT	P11466	2.8275	5.19908	0.87873
EPS8_HUMAN	Q12929	2.13018	3.92759	0.882669
MTPN_MOUSE	P62774	1.65773	3.0594	0.884036
VASP_CANLF	P50551	1.41719	2.6234	0.88841
HSP72_HUMAN	P54652	1.6248	3.00861	0.888834
TKFC_MOUSE	Q8VC30	1.19721	2.21956	0.890601
PARVA_MOUSE	Q9EPC1	2.53399	4.70586	0.893048
THOC6_MOUSE	Q5U4D9	1.381	2.5654	0.893472
OCRL_RAT	D3ZGS3	2.44544	4.56476	0.900444
LS14B_MOUSE	Q8CGC4	1.15437	2.1574	0.902189
DNPEP_BOVIN	Q2HJH1	2.46584	4.63061	0.909126
NU160_MOUSE	Q9Z0W3	1.73422	3.27278	0.916225
NAA15_PONAB	Q5R4J9	1.7367	3.27794	0.916439
LMAN1_MOUSE	Q9D0F3	1.35384	2.55904	0.918549
BOLA2_MOUSE	Q8BGS2	2.57343	4.89995	0.929076
NXN_HUMAN	Q6DKJ4	1.09743	2.0936	0.931866
DLG1_HUMAN	Q12959	1.51035	2.88147	0.931923
ZDH20_HUMAN	Q5W0Z9	1.79094	3.41898	0.932849
SPT6H_MOUSE	Q62383	1.60379	3.07495	0.939074
YIPF4_RAT	Q5M7T4	2.34635	4.50252	0.940312
DCAKD_BOVIN	Q3ZBS0	1.55485	2.98445	0.940689
RN114_BOVIN	Q4U5R4	1.27995	2.46224	0.943878
AP2S1_HUMAN	P53680	2.02268	3.90323	0.948397
FAF2_MOUSE	Q3TDN2	1.34566	2.61659	0.959378
ZFR_RAT	Q562A2	1.50798	2.9342	0.96035
WRIP1_RAT	Q8CG07	1.9788	3.88793	0.974374
PAI1_RAT	P20961	1.61608	3.18148	0.977201
WDR3_MOUSE	Q8BHB4	1.39552	2.75628	0.981915
DCTN2_RAT	Q6AYH5	1.3578	2.68603	0.984205
ASGL1_MOUSE	Q8C0M9	1.82539	3.62221	0.988664
FRDA_RAT	D3ZYW7	1.5536	3.08699	0.990582
FABD_MOUSE	Q8R3F5	1.27578	2.54117	0.994115
YAP1_HUMAN	P46937	1.74246	3.47393	0.995439
SELB_HUMAN	P57772	1.69024	3.38248	1.00085
RISC_MOUSE	Q920A5	1.03696	2.07703	1.00217
CCNK_HUMAN	O75909	1.41515	2.83957	1.00471
LAMP2_RAT	P17046	1.85219	3.72802	1.00918
JIP4_MOUSE	Q58A65	1.60003	3.22319	1.01039
ITPA_RAT	D3ZW55	1.65527	3.33727	1.01161
HACL1_RAT	Q8CHM7	1.76605	3.56174	1.01206
TRI47_MOUSE	Q8C0E3	1.74288	3.52019	1.01418
VATA_PIG	Q29048	1.64107	3.32401	1.01829
CDK5_MOUSE	P49615	1.39075	2.82096	1.02032
ATG9A_RAT	Q5FWU3	1.29656	2.63002	1.02039
PARVB_MOUSE	Q9ES46	1.40086	2.85722	1.0283
UBE2H_HUMAN	P62256	1.45709	2.97632	1.03044
TOIP1_BOVIN	F1N4E5	1.46611	2.99631	1.0312
TRM1_MOUSE	Q3TX08	1.69462	3.47043	1.03415
STX12_PONAB	Q5RBW6	1.16854	2.4	1.03833
SPRY7_BOVIN	Q2T9X3	1.22286	2.51361	1.0395
SNX1_RAT	Q99N27	1.47497	3.04097	1.04385
SUCB2_BOVIN	Q3MHX5	1.80822	3.73055	1.04482
TGFR2_HUMAN	P37173	0.865848	1.78965	1.04749
STAT1_MOUSE	P42225	1.2934	2.67466	1.04818
LEG3_RAT	P08699	2.19043	4.56829	1.06044
SCRB1_CRIGR	Q60417	1.5665	3.27523	1.06405
RER1_BOVIN	A5PJ65	1.63987	3.4413	1.06937
KDM1A_HUMAN	O60341	1.23479	2.59619	1.07213
TPR_HUMAN	P12270	1.4852	3.12888	1.07499
EMC8_HUMAN	O43402	1.63635	3.454	1.07779
NDUS8_HUMAN	O00217	1.50624	3.18597	1.08079
F136A_RAT	B0BN94	1.92764	4.08451	1.08333
DCTN4_PIG	A0A4X1TB62	1.88233	4.00598	1.08964
MFA1A_MOUSE	C0HKD8	1.53574	3.27043	1.09054
AP1G1_HUMAN	O43747	1.44008	3.06979	1.09199
SYDM_MOUSE	Q8BIP0	1.51323	3.24414	1.1002
ICLN_CANLF	P35521	1.73775	3.72704	1.10081
NPS3B_MOUSE	Q9CQE1	1.52576	3.28744	1.10744
CATZ_RAT	Q9R1T3	1.41161	3.04374	1.1085
DCTN2_BOVIN	Q3ZCF0	1.39355	3.00786	1.10997
RWDD1_RAT	Q99ND9	1.35359	2.94095	1.11949
TMX2_BOVIN	Q2TBU2	1.51033	3.33636	1.14341
THOC5_HUMAN	Q13769	1.42999	3.16675	1.14699
ARL15_PONAB	Q5RFN0	1.5507	3.44036	1.14964
XRN2_MOUSE	Q9DBR1	1.01568	2.26617	1.15781
RM11_BOVIN	Q2YDI0	1.17742	2.63099	1.15997
TOLIP_RAT	A2RUW1	1.1212	2.51927	1.16796
TYB10_RAT	P63312	2.44806	5.50472	1.16903
DCNL1_HUMAN	Q96GG9	0.638545	1.43679	1.16998
NF2IP_MOUSE	O09130	1.20968	2.78731	1.20425
UBP48_MOUSE	Q3V0C5	1.44046	3.32153	1.20532
PTN23_MOUSE	Q6PB44	1.2383	2.86661	1.21098
MYO1E_MOUSE	E9Q634	1.06698	2.47731	1.21523
SCMC1_MOUSE	Q8BMD8	1.34999	3.15096	1.22284
PYRD_RAT	Q63707	1.26169	3.00117	1.25017
FAAH1_MOUSE	O08914	1.59416	3.79996	1.25318
SIA4A_MOUSE	P54751	1.31964	3.2219	1.28776
ACTN4_HUMAN	O43707	1.54862	3.78674	1.28997
GSH1_RAT	P19468	0.736412	1.8204	1.30567
CA2D1_MOUSE	O08532	1.29494	3.22006	1.3142
PCCB_HUMAN	P05166	1.34275	3.38931	1.3358
TRUB1_RAT	Q5M934	1.57716	3.99444	1.34066
LARP4_HUMAN	Q71RC2	1.50917	3.83872	1.34687
RAB13_MESAU	Q5KTJ6	1.14009	2.92277	1.35819
BUD31_RAT	O70454	0.976504	2.50602	1.3597
HPCL1_SHEEP	B3VSB7	1.19011	3.06269	1.36371
TLN2_HUMAN	Q9Y4G6	1.32181	3.435	1.37779
VATD_MOUSE	P57746	1.59067	4.13802	1.37931
EDC3_PONAB	Q5RDU9	1.80889	4.72498	1.38521
PWP2_MOUSE	Q8BU03	0.819723	2.16079	1.39835
CO040_RAT	Q505I4	1.11861	2.95765	1.40274
DHB8_MOUSE	P50171	1.21246	3.20851	1.40396
ACADM_MOUSE	P45952	1.68505	4.46166	1.40479
RASK_HUMAN	P01116	1.71411	4.61329	1.42834
ZNT7_HUMAN	Q8NEW0	1.8934	5.12065	1.43535
YLPM1_RAT	P0CB49	0.937248	2.54133	1.43908
NCK2_HUMAN	O43639	1.39072	3.7783	1.4419
KAP3_RAT	P12369	0.96384	2.62741	1.44678
ERAL1_AILME	D2GU20	1.60068	4.38205	1.45292
GPC1_RAT	P35053	1.55418	4.28074	1.4617
PA24A_MOUSE	P47713	1.02418	2.83938	1.47111
PSMD1_RAT	O88761	0.476852	1.33374	1.48386
RPE_MOUSE	Q8VEE0	1.48992	4.17859	1.48778
APLP2_RAT	P15943	1.51898	4.27521	1.49289
FCSK_MOUSE	Q7TMC8	1.9395	5.46896	1.49558
NUFP2_MOUSE	Q5F2E7	1.64221	4.63327	1.49639
KPRB_RAT	O08618	1.55448	4.40213	1.50177
JUPI1_BOVIN	Q3T0T5	1.29645	3.6781	1.5044
ITAV_HUMAN	P06756	1.84371	5.23519	1.50563
PHOCN_PONAB	Q5RDB1	1.17458	3.34154	1.50837
AKAP2_MOUSE	O54931	1.73102	4.92869	1.50958
AEDO_MOUSE	Q6PDY2	1.70727	4.89302	1.51903
KAD2_RAT	P29410	2.22971	6.41611	1.52485
PININ_MOUSE	O35691	1.8543	5.34103	1.52625
LS14A_BOVIN	Q3MHF8	1.55643	4.49877	1.53129
ABI2_MOUSE	P62484	1.50599	4.39945	1.54661
PLTP_MOUSE	P55065	2.02353	5.94582	1.555
EF2K_RAT	P70531	1.14872	3.38105	1.55745
PPIF_RAT	P29117	2.09494	6.18576	1.56204
GPDM_MESAU	A7DZP8	0.840877	2.49205	1.56737
FYCO1_MOUSE	Q8VDC1	0.889952	2.64574	1.57187
CCD66_MOUSE	Q6NS45	1.81353	5.45042	1.58756
TAP2_MOUSE	P36371	0.697431	2.10043	1.59056
SYWC_MOUSE	P32921	1.7357	5.22753	1.59061
TPIS_RABIT	P00939	0.75435	2.30655	1.61243
PLIN2_HUMAN	Q99541	2.01939	6.19481	1.61714
MAOM_HUMAN	P23368	1.15254	3.56468	1.62896
THOC3_BOVIN	Q29RH4	1.58177	4.89439	1.62959
S12A4_RABIT	Q28677	1.52408	4.72697	1.63297
LTOR2_BOVIN	Q3T132	1.49501	4.66722	1.6424
GBF1_CRIGR	Q9R1D7	1.60399	5.03765	1.65108
CD2B2_HUMAN	O95400	1.42326	4.49502	1.65913
DHRS9_MOUSE	Q58NB6	1.16318	3.68595	1.66396
IKIP_RAT	Q5EAJ6	1.93638	6.1695	1.67179
SUN2_MOUSE	Q8BJS4	1.30916	4.2723	1.70638
QCR6_MACFA	Q8SPH5	1.41419	4.64808	1.71666
PXDN_MOUSE	Q3UQ28	1.41773	4.66593	1.71858
OSGEP_MOUSE	Q8BWU5	1.45276	4.81866	1.72984
GGYF2_HUMAN	Q6Y7W6	1.06164	3.52686	1.7321
MINP1_RAT	O35217	1.05689	3.53776	1.74301
NEK9_MOUSE	Q8K1R7	1.31226	4.39797	1.74479
S2513_RAT	F1LZW6	1.66369	5.60949	1.75348
MCUB_HUMAN	Q9NWR8	0.756715	2.57396	1.76617
RBM33_MOUSE	Q9CXK9	1.28008	4.3614	1.76855
ENAH_MOUSE	Q03173	1.60467	5.50366	1.77812
AMD_RAT	P14925	1.16643	4.0154	1.78345
SAP_RAT	P10960	1.9748	6.86295	1.79712
CSKP_HUMAN	O14936	0.814728	2.88373	1.82354
MTA1_RAT	Q62599	1.05914	3.77275	1.83273
GSK3B_RAT	P18266	0.452463	1.61666	1.83715
VPS16_BOVIN	Q5E9L7	1.41483	5.10788	1.8521
NDRG3_BOVIN	A7MB28	0.423961	1.53852	1.85954
EYA3_HUMAN	Q99504	1.30725	4.7625	1.86518
PALLD_HUMAN	Q8WX93	1.41683	5.20127	1.8762
GOT1B_BOVIN	Q2YDE3	1.45369	5.38502	1.88923
PHLB1_MOUSE	Q6PDH0	1.09963	4.11533	1.904
SNAG_BOVIN	P81127	1.19213	4.48251	1.91076
SCAM1_HUMAN	O15126	1.16341	4.44672	1.93438
RT11_BOVIN	P82911	1.04629	4.10247	1.97121
PLIN3_MOUSE	Q9DBG5	1.1226	4.43415	1.98181
ARHGC_MOUSE	Q8R4H2	1.25262	5.00614	1.99875
MOV10_MOUSE	P23249	1.32846	5.34316	2.00794
QCR7_MOUSE	Q9D855	0.88536	4.00868	2.17879
PALM_RAT	Q920Q0	0.997648	5.28765	2.40602
BAX_RAT	Q63690	0.806871	4.94513	2.6156
RT09_MOUSE	Q9D7N3	0.338148	2.72261	3.00926
TOM20_BOVIN	A6H7B1	0	3.46248	infinite_increase
NDRG1_MOUSE	Q62433	0	3.55423	infinite_increase
ZBT7A_MOUSE	O88939	0	6.56296	infinite_increase
OFUT1_CRIGR	P83337	0	4.6932	infinite_increase
MSI2H_MOUSE	Q920Q6	0	3.61233	infinite_increase
SRSF9_RAT	Q5PPI1	0	3.2841	infinite_increase
STRN_HUMAN	O43815	0	2.88814	infinite_increase
RM19_BOVIN	Q2HJI0	0	2.85109	infinite_increase
SYVN1_HUMAN	Q86TM6	0	1.63193	infinite_increase
TBCA_MOUSE	P48428	0	3.18446	infinite_increase
RGAP1_MOUSE	Q9WVM1	0	3.16748	infinite_increase
TIM8B_MOUSE	P62077	0	3.13045	infinite_increase
TYB4_BOVIN	P62326	0	2.14057	infinite_increase
TR112_MOUSE	Q9DCG9	0	1.37181	infinite_increase
CNO10_MACFA	Q4R350	0	2.26657	infinite_increase
MD1L1_CRIGR	Q80YF0	0	1.39664	infinite_increase
XRCC6_MOUSE	P23475	0	2.51012	infinite_increase
SPSY_HUMAN	P52788	0	2.3472	infinite_increase
DPP9_HUMAN	Q86TI2	0	1.29159	infinite_increase
DNLI1_HUMAN	P18858	0	2.04283	infinite_increase
AR6P4_RAT	Q4V8I5	0	1.27161	infinite_increase
MAGT1_HUMAN	Q9H0U3	0	2.86065	infinite_increase
ICT1_MOUSE	Q8R035	0	4.87937	infinite_increase
AFG32_BOVIN	Q2KJI7	0	1.45459	infinite_increase
CC115_MOUSE	Q8VE99	0	3.30561	infinite_increase
ULK3_RAT	D3ZHP7	0	3.34175	infinite_increase
PREB_RAT	Q9WTV0	0	4.1422	infinite_increase
P3H1_MOUSE	Q3V1T4	0	3.51556	infinite_increase
NCEH1_RAT	B2GV54	0	4.92193	infinite_increase
TAP1_RAT	P36370	0	3.09458	infinite_increase
S2512_RAT	F1LX07	0	2.55759	infinite_increase
SEM3B_HUMAN	Q13214	0	2.9427	infinite_increase
CSK22_MOUSE	O54833	0	3.30321	infinite_increase
GOSR2_RAT	O35165	0	3.47187	infinite_increase
ENDD1_HUMAN	O94919	0	2.52318	infinite_increase
CLCC1_RAT	Q9WU61	0	1.53474	infinite_increase
ILEUC_MOUSE	Q5SV42	0	1.60758	infinite_increase
PLXB2_HUMAN	O15031	0	1.70667	infinite_increase
ARHG7_RAT	O55043	0	3.90506	infinite_increase
MMSA_MOUSE	Q9EQ20	0	3.42139	infinite_increase
CDC23_BOVIN	A1A4R8	0	3.1735	infinite_increase
FOXK1_MOUSE	P42128	0	3.42002	infinite_increase
WDR81_RAT	D4A929	0	1.57807	infinite_increase
KI20B_HUMAN	Q96Q89	0	3.57168	infinite_increase
LZIC_RAT	Q5PQN7	0	1.69418	infinite_increase
MTCH1_MOUSE	Q791T5	0	2.90154	infinite_increase
UBFD1_HUMAN	O14562	0	1.21819	infinite_increase
NDUBB_PONPY	Q0MQJ3	0	1.63662	infinite_increase
GAMT_MOUSE	O35969	0	3.32218	infinite_increase
ASAH1_BOVIN	Q17QB3	0	2.73663	infinite_increase
THTPA_RAT	Q8CGV7	0	2.62112	infinite_increase
RBM15_MOUSE	Q0VBL3	0	2.81829	infinite_increase
ADPRS_BOVIN	Q3SYV9	0	3.15872	infinite_increase
PON2_RAT	Q6AXM8	0	1.16268	infinite_increase
PELP1_MOUSE	Q9DBD5	0	2.43272	infinite_increase
DHB4_RAT	P97852	0	2.58689	infinite_increase
ZN622_HUMAN	Q969S3	0	1.19105	infinite_increase
RIDA_CAPHI	P80601	0	1.9757	infinite_increase
VPS11_HUMAN	Q9H270	0	1.21416	infinite_increase
LYRIC_HUMAN	Q86UE4	0	1.14524	infinite_increase
TMT1A_HUMAN	Q9H8H3	0	1.51791	infinite_increase
S35B2_PONAB	Q5R9A1	0	1.68626	infinite_increase
PLIN3_HUMAN	O60664	0	2.68787	infinite_increase
PPT1_MOUSE	O88531	0	2.95499	infinite_increase
SEM3C_BOVIN	A7MB70	0	1.80036	infinite_increase
WFS1_MOUSE	P56695	0	1.4452	infinite_increase
HACD3_HUMAN	Q9P035	0	3.0315	infinite_increase
DECR2_PONAB	Q5RBV3	0	1.53584	infinite_increase
AL4A1_BOVIN	A7YWE4	0	1.77576	infinite_increase
PAHX_MOUSE	O35386	0	1.47085	infinite_increase
NAGAB_RAT	Q66H12	0	4.19092	infinite_increase
AT11B_MOUSE	Q6DFW5	0	2.14448	infinite_increase
UBA5_BOVIN	A7MAZ3	0	2.603	infinite_increase
ATPF1_HUMAN	Q5TC12	0	2.44039	infinite_increase
LPCT4_HUMAN	Q643R3	0	3.51658	infinite_increase
BROX_RAT	Q4V8K5	0	3.14689	infinite_increase
H1BP3_MOUSE	Q3TC93	0	2.98985	infinite_increase
DERPC_RAT	B2RYL1	0	2.60079	infinite_increase
ABHD6_BOVIN	Q1LZ86	0	2.90325	infinite_increase
PRUN2_MOUSE	Q52KR3	0	4.11028	infinite_increase
CREL1_RAT	Q4V7F2	0	2.11419	infinite_increase
STXB1_MOUSE	O08599	0	3.6589	infinite_increase
SEPT3_BOVIN	Q08DM7	0	3.38984	infinite_increase
AKCL2_RAT	Q5U1Y4	0	2.39447	infinite_increase
COGA1_MOUSE	Q8BLX7	0	1.58056	infinite_increase
EXOC7_MOUSE	O35250	0	2.77506	infinite_increase
PCCA_PIG	P0DTA4	0	2.43529	infinite_increase
CO5A1_MOUSE	O88207	0	3.06679	infinite_increase
OCTC_MOUSE	Q9DC50	0	1.34493	infinite_increase
ZPR1_BOVIN	Q2TBX0	0	2.54985	infinite_increase
VATC1_MOUSE	Q9Z1G3	0	2.33018	infinite_increase
LRC57_HUMAN	Q8N9N7	0	1.37305	infinite_increase
BCAT1_HUMAN	P54687	0	1.57541	infinite_increase
CETN2_MOUSE	Q9R1K9	0	2.86095	infinite_increase
VP13C_HUMAN	Q709C8	0	1.74108	infinite_increase
BAG2_HUMAN	O95816	0	2.51316	infinite_increase
KCC1A_HUMAN	Q14012	0	2.37672	infinite_increase
ATG5_BOVIN	Q3MQ24	0	1.33426	infinite_increase
AP1B1_RAT	P52303	0	2.19314	infinite_increase
FAAH1_HUMAN	O00519	0	1.86087	infinite_increase
HTRA2_BOVIN	A0JNK3	0	1.44215	infinite_increase
TI17B_HUMAN	O60830	0	1.31045	infinite_increase
TNPO3_HUMAN	Q9Y5L0	0	2.75311	infinite_increase
FIS1_RAT	P84817	0	2.59254	infinite_increase
ALG13_RAT	Q5I0K7	0	1.88376	infinite_increase
ANR17_HUMAN	O75179	0	1.09233	infinite_increase
TM209_RAT	Q68FR5	0	3.24	infinite_increase
MRP4_HUMAN	O15439	0	1.30696	infinite_increase
NECP1_BOVIN	Q3T093	0	2.69913	infinite_increase
EXOC5_HUMAN	O00471	0	3.91858	infinite_increase
GAPD1_HUMAN	Q14C86	0	2.48202	infinite_increase
ANO6_MOUSE	Q6P9J9	0	4.15921	infinite_increase
PSN1_HUMAN	P49768	0	3.5889	infinite_increase
SRS11_HUMAN	Q05519	0	2.95465	infinite_increase
RBM5_RAT	B2GV05	0	1.39364	infinite_increase
MIEN1_MOUSE	Q9CQ86	0	3.03697	infinite_increase
RAB31_HUMAN	Q13636	0	2.81921	infinite_increase
ARHG2_RAT	Q5FVC2	0	1.60147	infinite_increase
ZCH18_MOUSE	Q0P678	0	1.63287	infinite_increase
GPAT4_MOUSE	Q8K2C8	0	1.10436	infinite_increase
RETR2_RAT	Q3MHU5	0	1.67824	infinite_increase
DRS7B_MOUSE	Q99J47	0	0.995948	infinite_increase
FGFR1_HUMAN	P11362	0	0.994332	infinite_increase
RM23_MOUSE	O35972	0	2.20973	infinite_increase
NOC2L_MOUSE	Q9WV70	0	2.71569	infinite_increase
PLPP3_HUMAN	O14495	0	2.53012	infinite_increase
STAM2_MOUSE	O88811	0	1.19779	infinite_increase
K319L_PONAB	Q5RFR6	0	0.968956	infinite_increase
FBP1L_RAT	Q2HWF0	0	1.27126	infinite_increase
LAMA5_MOUSE	Q61001	0	1.77493	infinite_increase
VAMP8_MOUSE	O70404	0	1.06209	infinite_increase
TSN7_MOUSE	Q62283	0	1.04138	infinite_increase
TMTC3_HUMAN	Q6ZXV5	0	1.55408	infinite_increase
DCMC_HUMAN	O95822	0	3.16784	infinite_increase
SIL1_RAT	Q6P6S4	0	1.11827	infinite_increase
VANG1_MOUSE	Q80Z96	0	1.47681	infinite_increase
CTR1_MOUSE	Q09143	0	1.68945	infinite_increase
VAS1_MOUSE	Q9R1Q9	0	0.759498	infinite_increase
SYAC_RAT	P50475	0	1.81261	infinite_increase
RPN2_MOUSE	Q9DBG6	0	2.57845	infinite_increase
EF1G_RABIT	P29694	0	0.998103	infinite_increase
FKBP4_HUMAN	Q02790	0	1.37677	infinite_increase
PGPS1_CRIGR	Q9Z2Z7	0	1.37519	infinite_increase
TSN3_HUMAN	O60637	0	0.494117	infinite_increase
GPAT3_RAT	Q4V8J4	0	1.37802	infinite_increase
HXK2_MOUSE	O08528	0	0.981755	infinite_increase
LRBA_HUMAN	P50851	0	2.18851	infinite_increase
TSR2_BOVIN	Q3T090	0	4.05559	infinite_increase
RM45_MOUSE	Q9D0Q7	0	0.995897	infinite_increase
THIOM_MOUSE	P97493	0	1.1016	infinite_increase
MPI_PANTR	A5A6K3	0	0.664991	infinite_increase
SEPT9_RAT	Q9QZR6	0	1.1915	infinite_increase
YIF1B_RAT	Q6PEC3	0	0.559992	infinite_increase
NIT2_BOVIN	Q2T9R6	0	0.926477	infinite_increase
NUDT3_BOVIN	A2VE79	0	1.28179	infinite_increase
PLPP6_BOVIN	Q58DI5	0	0.748237	infinite_increase
CAPAM_MOUSE	P59114	0	1.81142	infinite_increase
IYD1_HUMAN	Q6PHW0	0	2.52869	infinite_increase
ROCK2_RAT	Q62868	0	1.79629	infinite_increase
COG7_RAT	Q3T1G7	0	0.914728	infinite_increase
TENS1_MOUSE	E9Q0S6	0	1.28503	infinite_increase
EFNMT_BOVIN	A5PK19	0	1.22588	infinite_increase
5NT3A_MOUSE	Q9D020	0	0.733499	infinite_increase
OSBP1_MOUSE	Q3B7Z2	0	1.41498	infinite_increase
EXOS3_BOVIN	Q3T0E1	0	2.17792	infinite_increase
ADDG_HUMAN	Q9UEY8	0	0.847817	infinite_increase
TSN6_HUMAN	O43657	0	1.68264	infinite_increase
RBGPR_RAT	Q5U1Z0	0	0.224741	infinite_increase
RBM6_HUMAN	P78332	0	1.41199	infinite_increase
MA7D1_MOUSE	A2AJI0	0	1.08802	infinite_increase
CNOT9_BOVIN	A7MB47	0	2.35159	infinite_increase
IRS1_HUMAN	P35568	0	1.06448	infinite_increase
NOP14_MOUSE	Q8R3N1	0	1.32971	infinite_increase
TADA1_BOVIN	A6QR06	0	1.26036	infinite_increase
TF3C3_HUMAN	Q9Y5Q9	0	1.87995	infinite_increase
HDHD2_MOUSE	Q3UGR5	0	1.13421	infinite_increase
RAP2B_HUMAN	P61225	0	1.29405	infinite_increase
LTN1_HUMAN	O94822	0	1.59207	infinite_increase
CTL1_MOUSE	Q6X893	0	0.817765	infinite_increase
PGS1_CANLF	O02678	0	1.73845	infinite_increase
VPS18_MOUSE	Q8R307	0	1.30357	infinite_increase
NKAP_HUMAN	Q8N5F7	0	1.20163	infinite_increase
DGCR8_BOVIN	A6QR44	0	1.25155	infinite_increase
CSRP2_MOUSE	P97314	0	1.35159	infinite_increase
ARMT1_MOUSE	A6H630	0	0.961162	infinite_increase
INPP_BOVIN	P21327	0	0.0972263	infinite_increase
T11L1_MOUSE	Q8BTG3	0	0.70386	infinite_increase

## Sheet: 1_to_4_increase_reactome
https://reactome.org/PathwayBrowser/#/DTAB=AN&ANALYSIS=MjAyNDA4MTMxMTI3MDlfMTA0MTQ%253D&FILTER=resource:UNIPROT$pValue:0.05$species:9606,10090,10116
Pathway identifier	Pathway name	#Entities found	#Entities total	Entities ratio	Entities pValue	Entities FDR	#Reactions found	#Reactions total	Reactions ratio	Species identifier	Species name	Submitted entities found	Mapped entities	Found reaction identifiers
R-HSA-1839120	Signaling by FGFR1 amplification mutants	2	2	0.000169	0.00387355	0.76438	5	5	0.000342	9606	Homo sapiens	P11362	P11362-19;P11362-1	R-HSA-5654544;R-HSA-5654545;R-HSA-2023462;R-HSA-1982066;R-HSA-1982065
R-HSA-112412	SOS-mediated signalling	3	8	0.000676	0.00606857	0.76438	2	2	0.000137	9606	Homo sapiens	P01116;P35568	P01116-1;P01116-2;P35568	R-HSA-74736;R-HSA-109817
R-HSA-390247	Beta-oxidation of very long chain fatty acids	3	11	0.00093	0.0142837	0.76438	3	11	0.000752	9606	Homo sapiens	O95822;O75521;O14734	O75521-2;O14734;O95822-2	R-HSA-6809808;R-HSA-977317;R-HSA-5690042
R-HSA-373753	Nephrin family interactions	4	23	0.00194421	0.0216812	0.76438	4	13	0.000889	9606	Homo sapiens	P16333;O14936;O43707;O43639	P16333;O14936;O43707;O43639	R-HSA-532603;R-HSA-373724;R-HSA-451403;R-HSA-373722
R-RNO-74182	Ketone body metabolism	3	10	0.00114653	0.0246117	0.970428	4	11	0.00132818	10116	Rattus norvegicus	P29147;B2GV06;P97519	P29147;B2GV06;P97519	R-RNO-74177;R-RNO-73920;R-RNO-73912;R-RNO-74180
R-RNO-77108	Utilization of Ketone Bodies	2	4	0.000459	0.0257443	0.970428	2	3	0.000362	10116	Rattus norvegicus	P29147;B2GV06	P29147;B2GV06	R-RNO-74177;R-RNO-73920
R-HSA-5654688	SHC-mediated cascade:FGFR1	4	25	0.00211327	0.0282366	0.76438	4	4	0.000274	9606	Homo sapiens	P11362;P01116	P11362-19;P11362-1;P01116-1;P01116-2	R-HSA-5654582;R-HSA-5654597;R-HSA-5654573;R-HSA-5654600
R-HSA-3656532	TGFBR1 KD Mutants in Cancer	2	6	0.000507	0.0309574	0.76438	1	1	6.84e-05	9606	Homo sapiens	P37173;P84022	P37173;P84022	R-HSA-3656523
R-HSA-3304356	SMAD2/3 Phosphorylation Motif Mutants in Cancer	2	6	0.000507	0.0309574	0.76438	1	1	6.84e-05	9606	Homo sapiens	P37173;P84022	P37173;P84022	R-HSA-3304394
R-HSA-1169092	Activation of RAS in B cells	2	6	0.000507	0.0309574	0.76438	1	2	0.000137	9606	Homo sapiens	P01116	P01116-1;P01116-2	R-HSA-1168636
R-HSA-5654693	FRS-mediated FGFR1 signaling	4	26	0.0021978	0.0319101	0.76438	9	9	0.000616	9606	Homo sapiens	P11362;P01116	P11362-19;P11362-1;P01116-1;P01116-2	R-HSA-5654578;R-HSA-5654575;R-HSA-5654586;R-HSA-5654587;R-HSA-5654571;R-HSA-5654392;R-HSA-5654584;R-HSA-8941623;R-HSA-5654569
R-HSA-5655302	Signaling by FGFR1 in disease	5	41	0.00346576	0.0407026	0.76438	21	35	0.00239365	9606	Homo sapiens	P11362;P01116	P11362;P11362-19;P11362-1;P01116-1;P01116-2	R-HSA-1839100;R-HSA-2023455;R-HSA-2023451;R-HSA-1839098;R-HSA-5654544;R-HSA-5654545;R-HSA-5655326;R-HSA-5655263;R-HSA-1839094;R-HSA-8853325;R-HSA-1982066;R-HSA-5655290;R-HSA-8853322;R-HSA-1982065;R-HSA-5655269;R-HSA-5655266;R-HSA-5655278;R-HSA-2023462;R-HSA-2023460;R-HSA-5655240;R-HSA-2023456
R-HSA-3656534	Loss of Function of TGFBR1 in Cancer	2	7	0.000592	0.0409153	0.76438	2	2	0.000137	9606	Homo sapiens	P37173;P84022	P37173;P84022	R-HSA-3656382;R-HSA-3656523
R-HSA-3304349	Loss of Function of SMAD2/3 in Cancer	2	7	0.000592	0.0409153	0.76438	2	2	0.000137	9606	Homo sapiens	P37173;P84022	P37173;P84022	R-HSA-3304394;R-HSA-3315483
R-HSA-9634635	Estrogen-stimulated signaling through PRKCZ	2	7	0.000592	0.0409153	0.76438	3	6	0.00041	9606	Homo sapiens	P01116	P01116-1;P01116-2	R-HSA-9632918;R-HSA-9632906;R-HSA-9632910
R-MMU-1614558	Degradation of cysteine and homocysteine	3	13	0.0014189	0.0419899	0.904593	4	19	0.00221471	10090	Mus musculus	P97493;Q6PDY2;Q9R112	P97493;Q6PDY2;Q9R112	R-MMU-9035484;R-MMU-6814153;R-MMU-9035227;R-MMU-1614605
R-HSA-5619056	Defective HK1 causes hexokinase deficiency (HK deficiency)	1	1	8.45e-05	0.04438	0.76438	1	1	6.84e-05	9606	Homo sapiens	P19367	P19367	R-HSA-5621888
R-MMU-77346	Beta oxidation of decanoyl-CoA to octanoyl-CoA-CoA	2	6	0.000655	0.049031	0.904593	2	5	0.000583	10090	Mus musculus	P45952;Q9DCS3	P45952;Q9DCS3	R-MMU-77345;R-MMU-8952873
R-HSA-3304351	Signaling by TGF-beta Receptor Complex in Cancer	2	8	0.000676	0.0518978	0.76438	7	7	0.000479	9606	Homo sapiens	P37173;P84022	P37173;P84022	R-HSA-3645780;R-HSA-3311014;R-HSA-3304394;R-HSA-3315483;R-HSA-3656382;R-HSA-3656523;R-HSA-3642203
R-HSA-190370	FGFR1b ligand binding and activation	2	8	0.000676	0.0518978	0.76438	2	2	0.000137	9606	Homo sapiens	P11362;O14908	P11362-19;O14908	R-HSA-190245;R-HSA-190427
R-HSA-6802953	RAS signaling downstream of NF1 loss-of-function variants	2	8	0.000676	0.0518978	0.76438	1	1	6.84e-05	9606	Homo sapiens	P01116	P01116-1;P01116-2	R-HSA-6802837
R-HSA-9839389	TGFBR3 regulates TGF-beta signaling	2	8	0.000676	0.0518978	0.76438	6	8	0.000547	9606	Homo sapiens	P37173;O14908	P37173;O14908	R-HSA-9839378;R-HSA-9839363;R-HSA-9839358;R-HSA-9839390;R-HSA-9839402;R-HSA-9839401
R-HSA-186763	Downstream signal transduction	4	31	0.00262046	0.0543012	0.76438	2	16	0.00109424	9606	Homo sapiens	P16333;P01116;O43639	P16333;P01116-1;P01116-2;O43639	R-HSA-186834;R-HSA-382058
R-HSA-9034015	Signaling by NTRK3 (TRKC)	3	19	0.00160609	0.0566765	0.76438	3	19	0.00129941	9606	Homo sapiens	P01116;P35568	P01116-1;P01116-2;P35568	R-HSA-9036970;R-HSA-9603445;R-HSA-9603437
R-RNO-1855231	Synthesis of IPs in the ER lumen	1	1	0.000115	0.0597147	0.970428	3	3	0.000362	10116	Rattus norvegicus	O35217	O35217	R-RNO-1855225;R-RNO-1855200;R-RNO-1855163
R-HSA-9613354	Lipophagy	2	9	0.000761	0.0637945	0.76438	5	5	0.000342	9606	Homo sapiens	O60664;Q99541	O60664;Q99541	R-HSA-9613666;R-HSA-9613530;R-HSA-9613352;R-HSA-9613513;R-HSA-9613565
R-HSA-190242	FGFR1 ligand binding and activation	3	20	0.00169062	0.0640039	0.76438	6	7	0.000479	9606	Homo sapiens	P11362;O14908	P11362-19;O14908;P11362-1	R-HSA-190256;R-HSA-191062;R-HSA-190245;R-HSA-190427;R-HSA-190268;R-HSA-190429
R-HSA-442982	Ras activation upon Ca2+ influx through NMDA receptor	3	21	0.00177515	0.0717441	0.76438	2	2	0.000137	9606	Homo sapiens	Q12959;P01116	Q12959;P01116-1;P01116-2	R-HSA-442732;R-HSA-442760
R-HSA-9671555	Signaling by PDGFR in disease	3	21	0.00177515	0.0717441	0.76438	4	24	0.00164136	9606	Homo sapiens	P01116;O43815	P01116-1;P01116-2;O43815	R-HSA-9672163;R-HSA-9672170;R-HSA-9673757;R-HSA-9673756
R-HSA-9034864	Activated NTRK3 signals through RAS	2	10	0.000845	0.0765031	0.76438	1	4	0.000274	9606	Homo sapiens	P01116	P01116-1;P01116-2	R-HSA-9036970
R-HSA-2179392	EGFR Transactivation by Gastrin	2	10	0.000845	0.0765031	0.76438	1	6	0.00041	9606	Homo sapiens	P01116	P01116-1;P01116-2	R-HSA-2179407
R-HSA-5654687	Downstream signaling of activated FGFR1	4	35	0.00295858	0.0769861	0.76438	23	24	0.00164136	9606	Homo sapiens	P11362;P01116	P11362-19;P11362-1;P01116-1;P01116-2	R-HSA-5654582;R-HSA-5654167;R-HSA-5654165;R-HSA-5654578;R-HSA-5654591;R-HSA-5654586;R-HSA-5654587;R-HSA-5654392;R-HSA-5654584;R-HSA-5654692;R-HSA-5654596;R-HSA-5654597;R-HSA-5654149;R-HSA-5654594;R-HSA-5654690;R-HSA-5656064;R-HSA-5654592;R-HSA-5654575;R-HSA-5654573;R-HSA-5654571;R-HSA-5654600;R-HSA-8941623;R-HSA-5654569
R-MMU-446388	Regulation of cytoskeletal remodeling and cell spreading by IPP complex components	2	8	0.000873	0.0808537	0.904593	4	5	0.000583	10090	Mus musculus	Q9ES46;Q9EPC1	Q9ES46;Q9EPC1	R-MMU-446322;R-MMU-446372;R-MMU-430308;R-MMU-432946
R-HSA-3642279	TGFBR2 MSI Frameshift Mutants in Cancer	1	2	0.000169	0.086794	0.76438	1	1	6.84e-05	9606	Homo sapiens	P37173	P37173	R-HSA-3642203
R-RNO-77111	Synthesis of Ketone Bodies	2	8	0.000917	0.0878823	0.970428	2	8	0.000966	10116	Rattus norvegicus	P29147;P97519	P29147;P97519	R-RNO-73912;R-RNO-74180
R-HSA-9013700	NOTCH4 Activation and Transmission of Signal to the Nucleus	2	11	0.00093	0.0899284	0.76438	2	5	0.000342	9606	Homo sapiens	O14672;P49768	O14672;P49768	R-HSA-9604294;R-HSA-9604264
R-HSA-9026519	Activated NTRK2 signals through RAS	2	11	0.00093	0.0899284	0.76438	1	4	0.000274	9606	Homo sapiens	P01116	P01116-1;P01116-2	R-HSA-9026891
R-MMU-77286	mitochondrial fatty acid beta-oxidation of saturated fatty acids	2	9	0.000982	0.0985846	0.904593	3	28	0.00326378	10090	Mus musculus	P45952;Q9DCS3	P45952;Q9DCS3	R-MMU-77345;R-MMU-77338;R-MMU-8952873
R-HSA-1839122	Signaling by activated point mutants of FGFR1	2	12	0.00101437	0.103982	0.76438	4	4	0.000274	9606	Homo sapiens	P11362	P11362;P11362-1	R-HSA-2023455;R-HSA-2023451;R-HSA-2023460;R-HSA-2023456
R-HSA-9700645	ALK mutants bind TKIs	2	12	0.00101437	0.103982	0.76438	1	1	6.84e-05	9606	Homo sapiens	O43815;P02751	O43815;P02751	R-HSA-9700131
R-HSA-8851805	MET activates RAS signaling	2	12	0.00101437	0.103982	0.76438	3	10	0.000684	9606	Homo sapiens	P01116	P01116-1;P01116-2	R-HSA-8851877;R-HSA-8851827;R-HSA-8851899
R-HSA-2428933	SHC-related events triggered by IGF1R	2	12	0.00101437	0.103982	0.76438	1	5	0.000342	9606	Homo sapiens	P01116	P01116-1;P01116-2	R-HSA-5686318
R-HSA-9028731	Activated NTRK2 signals through FRS2 and FRS3	2	12	0.00101437	0.103982	0.76438	1	7	0.000479	9606	Homo sapiens	P01116	P01116-1;P01116-2	R-HSA-9032067
R-HSA-9634285	Constitutive Signaling by Overexpressed ERBB2	2	12	0.00101437	0.103982	0.76438	1	8	0.000547	9606	Homo sapiens	P01116	P01116-1;P01116-2	R-HSA-9634418
R-HSA-5655291	Signaling by FGFR4 in disease	2	12	0.00101437	0.103982	0.76438	1	15	0.00102585	9606	Homo sapiens	P01116	P01116-1;P01116-2	R-HSA-5655347
R-RNO-389887	Beta-oxidation of pristanoyl-CoA	2	9	0.00103187	0.106963	0.970428	3	10	0.00120744	10116	Rattus norvegicus	P97852;P11466	P97852;P11466	R-RNO-389986;R-RNO-389995;R-RNO-390281
R-HSA-112399	IRS-mediated signalling	5	55	0.0046492	0.107903	0.76438	4	9	0.000616	9606	Homo sapiens	P11362;P01116;P35568	P11362-19;P11362-1;P01116-1;P01116-2;P35568	R-HSA-74737;R-HSA-74736;R-HSA-109699;R-HSA-109817
R-MMU-111995	phospho-PLA2 pathway	1	2	0.000218	0.110625	0.904593	3	3	0.00035	10090	Mus musculus	P47713	P47713	R-MMU-111898;R-MMU-111883;R-MMU-111881
R-HSA-5654736	Signaling by FGFR1	5	56	0.00473373	0.114031	0.76438	33	48	0.00328272	9606	Homo sapiens	P11362;O14908;P01116	P11362-19;O14908;P11362-1;P01116-1;P01116-2	R-HSA-5654167;R-HSA-5654165;R-HSA-5654672;R-HSA-5654673;R-HSA-5654596;R-HSA-5654597;R-HSA-5654149;R-HSA-5654594;R-HSA-191062;R-HSA-5656064;R-HSA-5654592;R-HSA-190427;R-HSA-5654600;R-HSA-190429;R-HSA-5654582;R-HSA-5654578;R-HSA-5654514;R-HSA-190245;R-HSA-5654591;R-HSA-5654586;R-HSA-5654587;R-HSA-5654392;R-HSA-5654584;R-HSA-190256;R-HSA-5654692;R-HSA-5654690;R-HSA-5654560;R-HSA-5654575;R-HSA-565457…
R-RNO-114294	Activation, translocation and oligomerization of BAX	1	2	0.000229	0.11587	0.970428	4	4	0.000483	10116	Rattus norvegicus	Q63690	Q63690	R-RNO-139917;R-RNO-114264;R-RNO-168849;R-RNO-114275
R-RNO-8849175	Threonine catabolism	1	2	0.000229	0.11587	0.970428	1	2	0.000241	10116	Rattus norvegicus	P52759	P52759	R-RNO-9014641
R-HSA-9648002	RAS processing	3	26	0.0021978	0.116059	0.76438	16	21	0.00143619	9606	Homo sapiens	P01116	P01116-1;P01116;P01116-2	R-HSA-9653585;R-HSA-9654523;R-HSA-9653595;R-HSA-9647994;R-HSA-9654521;R-HSA-9653592;R-HSA-9647999;R-HSA-9653503;R-HSA-9654525;R-HSA-9654533;R-HSA-9649733;R-HSA-9649732;R-HSA-9647978;R-HSA-9647977;R-HSA-9647982;R-HSA-9647980
R-HSA-2173788	Downregulation of TGF-beta receptor signaling	3	26	0.0021978	0.116059	0.76438	18	28	0.00191492	9606	Homo sapiens	P37173;P84022;P36873	P37173;P84022;P36873	R-HSA-178178;R-HSA-2128994;R-HSA-2187401;R-HSA-178218;R-HSA-2187368;R-HSA-173483;R-HSA-173512;R-HSA-2127562;R-HSA-2187405;R-HSA-2187375;R-HSA-178189;R-HSA-2187382;R-HSA-2169046;R-HSA-2187355;R-HSA-2179291;R-HSA-2169050;R-HSA-2179293;R-HSA-2187358
R-HSA-428540	Activation of RAC1	2	13	0.0010989	0.118582	0.76438	4	4	0.000274	9606	Homo sapiens	P16333;O43639	P16333;O43639	R-HSA-428535;R-HSA-428515;R-HSA-428531;R-HSA-428511
R-HSA-2046106	alpha-linolenic acid (ALA) metabolism	2	13	0.0010989	0.118582	0.76438	2	14	0.000957	9606	Homo sapiens	Q9BW60;O14734	Q9BW60;O14734	R-HSA-2066779;R-HSA-2046088
R-HSA-9673770	Signaling by PDGFRA extracellular domain mutants	2	13	0.0010989	0.118582	0.76438	1	7	0.000479	9606	Homo sapiens	P01116	P01116-1;P01116-2	R-HSA-9672163
R-HSA-9673767	Signaling by PDGFRA transmembrane, juxtamembrane and kinase domain mutants	2	13	0.0010989	0.118582	0.76438	1	7	0.000479	9606	Homo sapiens	P01116	P01116-1;P01116-2	R-HSA-9672170
R-HSA-2046104	alpha-linolenic (omega3) and linoleic (omega6) acid metabolism	2	13	0.0010989	0.118582	0.76438	3	22	0.00150458	9606	Homo sapiens	Q9BW60;O14734	Q9BW60;O14734	R-HSA-2046094;R-HSA-2066779;R-HSA-2046088
R-HSA-3000170	Syndecan interactions	3	27	0.00228233	0.125919	0.76438	5	15	0.00102585	9606	Homo sapiens	O14936;P06756;P02751	O14936;P06756;P02751	R-HSA-2731081;R-HSA-2731123;R-HSA-2731074;R-HSA-2731141;R-HSA-2750181
R-HSA-9649913	RAS GTPase cycle mutants	1	3	0.000254	0.127329	0.76438	2	2	0.000137	9606	Homo sapiens	P01116	P01116	R-HSA-9651280;R-HSA-6802834
R-HSA-3642278	Loss of Function of TGFBR2 in Cancer	1	3	0.000254	0.127329	0.76438	2	2	0.000137	9606	Homo sapiens	P37173	P37173	R-HSA-3645780;R-HSA-3642203
R-HSA-9673766	Signaling by cytosolic PDGFRA and PDGFRB fusion proteins	1	3	0.000254	0.127329	0.76438	2	2	0.000137	9606	Homo sapiens	O43815	O43815	R-HSA-9673757;R-HSA-9673756
R-HSA-8853336	Signaling by plasma membrane FGFR1 fusions	1	3	0.000254	0.127329	0.76438	2	2	0.000137	9606	Homo sapiens	P11362	P11362	R-HSA-8853325;R-HSA-8853322
R-HSA-3304347	Loss of Function of SMAD4 in Cancer	1	3	0.000254	0.127329	0.76438	1	1	6.84e-05	9606	Homo sapiens	P84022	P84022	R-HSA-3311014
R-HSA-3315487	SMAD2/3 MH2 Domain Mutants in Cancer	1	3	0.000254	0.127329	0.76438	1	1	6.84e-05	9606	Homo sapiens	P84022	P84022	R-HSA-3315483
R-HSA-3311021	SMAD4 MH2 Domain Mutants in Cancer	1	3	0.000254	0.127329	0.76438	1	1	6.84e-05	9606	Homo sapiens	P84022	P84022	R-HSA-3311014
R-HSA-9753512	Signaling by RAS GTPase mutants	1	3	0.000254	0.127329	0.76438	1	1	6.84e-05	9606	Homo sapiens	P01116	P01116	R-HSA-6802834
R-HSA-9753510	Signaling by RAS GAP mutants	1	3	0.000254	0.127329	0.76438	1	1	6.84e-05	9606	Homo sapiens	P01116	P01116	R-HSA-9651280
R-HSA-3645790	TGFBR2 Kinase Domain Mutants in Cancer	1	3	0.000254	0.127329	0.76438	1	1	6.84e-05	9606	Homo sapiens	P37173	P37173	R-HSA-3645780
R-HSA-9839397	TGFBR3 regulates FGF2 signaling	1	3	0.000254	0.127329	0.76438	1	2	0.000137	9606	Homo sapiens	O14908	O14908	R-HSA-9839381
R-HSA-2395516	Electron transport from NADPH to Ferredoxin	1	3	0.000254	0.127329	0.76438	1	2	0.000137	9606	Homo sapiens	P10109	P10109	R-HSA-2395512
R-HSA-9825895	Regulation of MITF-M-dependent genes involved in DNA damage repair and senescence	1	3	0.000254	0.127329	0.76438	1	4	0.000274	9606	Homo sapiens	P18858	P18858	R-HSA-9858729
R-HSA-2428928	IRS-related events triggered by IGF1R	5	59	0.00498732	0.133376	0.76438	6	12	0.000821	9606	Homo sapiens	P11362;P01116;P35568	P11362-19;P11362-1;P01116-1;P01116-2;P35568	R-HSA-74737;R-HSA-74736;R-HSA-109699;R-HSA-2428930;R-HSA-109817;R-HSA-2428926
R-HSA-3371568	Attenuation phase	2	14	0.00118343	0.133652	0.76438	4	5	0.000342	9606	Homo sapiens	P54652;Q02790	P54652;Q02790	R-HSA-3371554;R-HSA-5324617;R-HSA-5082369;R-HSA-5082384
R-HSA-9796292	Formation of axial mesoderm	2	14	0.00118343	0.133652	0.76438	3	4	0.000274	9606	Homo sapiens	P46937;P84022	P46937;P84022	R-HSA-9796209;R-HSA-9796225;R-HSA-9796300
R-HSA-190373	FGFR1c ligand binding and activation	2	14	0.00118343	0.133652	0.76438	2	3	0.000205	9606	Homo sapiens	P11362;O14908	O14908;P11362-1	R-HSA-190256;R-HSA-190429
R-HSA-171007	p38MAPK events	2	14	0.00118343	0.133652	0.76438	2	5	0.000342	9606	Homo sapiens	P01116	P01116-1;P01116-2	R-HSA-171026;R-HSA-170986
R-HSA-179812	GRB2 events in EGFR signaling	2	14	0.00118343	0.133652	0.76438	1	3	0.000205	9606	Homo sapiens	P01116	P01116-1;P01116-2	R-HSA-177938
R-MMU-1362409	Mitochondrial iron-sulfur cluster biogenesis	2	11	0.00120061	0.136766	0.904593	3	5	0.000583	10090	Mus musculus	Q61578;Q80Y14	Q61578;Q80Y14	R-MMU-2395517;R-MMU-8878815;R-MMU-2395512
R-HSA-442742	CREB1 phosphorylation through NMDA receptor-mediated activation of RAS signaling	3	29	0.00245139	0.146485	0.76438	2	7	0.000479	9606	Homo sapiens	Q12959;P01116	Q12959;P01116-1;P01116-2	R-HSA-442732;R-HSA-442760
R-HSA-390918	Peroxisomal lipid metabolism	3	29	0.00245139	0.146485	0.76438	4	32	0.00218848	9606	Homo sapiens	O95822;O75521;O14734	O75521-2;O14734;O95822-2	R-HSA-390304;R-HSA-6809808;R-HSA-977317;R-HSA-5690042
R-HSA-74751	Insulin receptor signalling cascade	5	61	0.00515638	0.147035	0.76438	11	25	0.00170975	9606	Homo sapiens	P11362;P01116;P35568	P11362-19;P11362-1;P01116-1;P01116-2;P35568	R-HSA-74737;R-HSA-74736;R-HSA-109699;R-HSA-74707;R-HSA-74711;R-HSA-109817;R-HSA-74712;R-HSA-74747;R-HSA-5686315;R-HSA-109807;R-HSA-109823
R-HSA-180336	SHC1 events in EGFR signaling	2	15	0.00126796	0.149122	0.76438	1	4	0.000274	9606	Homo sapiens	P01116	P01116-1;P01116-2	R-HSA-177945
R-HSA-8849471	PTK6 Regulates RHO GTPases, RAS GTPase and MAP kinases	2	15	0.00126796	0.149122	0.76438	2	13	0.000889	9606	Homo sapiens	P01116	P01116-1;P01116-2	R-HSA-8981353;R-HSA-8981355
R-HSA-9027284	Erythropoietin activates RAS	2	15	0.00126796	0.149122	0.76438	1	8	0.000547	9606	Homo sapiens	P01116	P01116-1;P01116-2	R-HSA-9029158
R-HSA-2428924	IGF1R signaling cascade	5	62	0.00524091	0.15408	0.76438	7	17	0.00116263	9606	Homo sapiens	P11362;P01116;P35568	P11362-19;P11362-1;P01116-1;P01116-2;P35568	R-HSA-74737;R-HSA-74736;R-HSA-109699;R-HSA-2428930;R-HSA-109817;R-HSA-5686318;R-HSA-2428926
R-HSA-9839373	Signaling by TGFBR3	4	46	0.00388842	0.158776	0.76438	9	23	0.00157297	9606	Homo sapiens	P37173;P84022;O14908;P49768	P37173;P84022;O14908;P49768	R-HSA-9839381;R-HSA-9839378;R-HSA-9839363;R-HSA-9839376;R-HSA-9839358;R-HSA-9839390;R-HSA-9839402;R-HSA-9839371;R-HSA-9839401
R-HSA-2404192	Signaling by Type 1 Insulin-like Growth Factor 1 Receptor (IGF1R)	5	63	0.00532544	0.161262	0.76438	7	19	0.00129941	9606	Homo sapiens	P11362;P01116;P35568	P11362-19;P11362-1;P01116-1;P01116-2;P35568	R-HSA-74737;R-HSA-74736;R-HSA-109699;R-HSA-2428930;R-HSA-109817;R-HSA-5686318;R-HSA-2428926
R-MMU-2395516	Electron transport from NADPH to Ferredoxin	1	3	0.000327	0.161268	0.904593	2	2	0.000233	10090	Mus musculus	Q61578	Q61578	R-MMU-2395517;R-MMU-2395512
R-MMU-75896	Plasmalogen biosynthesis	1	3	0.000327	0.161268	0.904593	1	3	0.00035	10090	Mus musculus	Q99J47	Q99J47	R-MMU-75883
R-MMU-77288	mitochondrial fatty acid beta-oxidation of unsaturated fatty acids	1	3	0.000327	0.161268	0.904593	1	4	0.000466	10090	Mus musculus	P45952	P45952	R-MMU-109341
R-HSA-5637810	Constitutive Signaling by EGFRvIII	2	16	0.00135249	0.164928	0.76438	2	18	0.00123102	9606	Homo sapiens	P01116	P01116-1;P01116-2	R-HSA-5637808;R-HSA-5637806
R-HSA-5637812	Signaling by EGFRvIII in Cancer	2	16	0.00135249	0.164928	0.76438	2	18	0.00123102	9606	Homo sapiens	P01116	P01116-1;P01116-2	R-HSA-5637808;R-HSA-5637806
R-HSA-190374	FGFR1c and Klotho ligand binding and activation	1	4	0.000338	0.166068	0.76438	2	2	0.000137	9606	Homo sapiens	P11362	P11362-1	R-HSA-191062;R-HSA-190268
R-HSA-3656535	TGFBR1 LBD Mutants in Cancer	1	4	0.000338	0.166068	0.76438	1	1	6.84e-05	9606	Homo sapiens	P37173	P37173	R-HSA-3656382
R-HSA-5579026	Defective CYP11A1 causes AICSR	1	4	0.000338	0.166068	0.76438	1	1	6.84e-05	9606	Homo sapiens	P10109	P10109	R-HSA-5580269
R-HSA-8985801	Regulation of cortical dendrite branching	1	4	0.000338	0.166068	0.76438	1	2	0.000137	9606	Homo sapiens	O43639	O43639	R-HSA-8985812
R-HSA-71262	Carnitine synthesis	1	4	0.000338	0.166068	0.76438	1	4	0.000274	9606	Homo sapiens	P49189	P49189	R-HSA-71260
R-HSA-9758919	Epithelial-Mesenchymal Transition (EMT) during gastrulation	1	4	0.000338	0.166068	0.76438	1	5	0.000342	9606	Homo sapiens	P11362	P11362	R-HSA-9756439
R-BTA-70688	Proline catabolism	1	3	0.00034	0.166728	0.993713	1	3	0.000361	9913	Bos taurus	A7YWE4	A7YWE4	R-BTA-70679
R-HSA-6802949	Signaling by RAS mutants	4	47	0.00397295	0.167398	0.76438	9	9	0.000616	9606	Homo sapiens	P01116;P02751	P01116-1;P01116;P01116-2;P02751	R-HSA-9651280;R-HSA-6802834;R-HSA-6803233;R-HSA-6802926;R-HSA-6802925;R-HSA-6802924;R-HSA-6802908;R-HSA-6802922;R-HSA-6803240
R-HSA-6802946	Signaling by moderate kinase activity BRAF mutants	4	47	0.00397295	0.167398	0.76438	7	7	0.000479	9606	Homo sapiens	P01116;P02751	P01116-1;P01116;P01116-2;P02751	R-HSA-6802919;R-HSA-6802916;R-HSA-6802915;R-HSA-6802914;R-HSA-6803230;R-HSA-8936676;R-HSA-6802921
R-HSA-9649948	Signaling downstream of RAS mutants	4	47	0.00397295	0.167398	0.76438	7	7	0.000479	9606	Homo sapiens	P01116;P02751	P01116-1;P01116;P01116-2;P02751	R-HSA-6803233;R-HSA-6802926;R-HSA-6802925;R-HSA-6802924;R-HSA-6802908;R-HSA-6802922;R-HSA-6803240
R-HSA-6802955	Paradoxical activation of RAF signaling by kinase inactive BRAF	4	47	0.00397295	0.167398	0.76438	7	7	0.000479	9606	Homo sapiens	P01116;P02751	P01116-1;P01116;P01116-2;P02751	R-HSA-6802918;R-HSA-8936731;R-HSA-6803234;R-HSA-6802943;R-HSA-6802942;R-HSA-6802941;R-HSA-6802937
R-HSA-2173789	TGF-beta receptor signaling activates SMADs	4	47	0.00397295	0.167398	0.76438	29	44	0.00300916	9606	Homo sapiens	P06756;P37173;P84022;P36873	P06756;P37173;P84022;P36873	R-HSA-178178;R-HSA-2128994;R-HSA-2187368;R-HSA-4332235;R-HSA-173512;R-HSA-2187375;R-HSA-4332236;R-HSA-178189;R-HSA-170835;R-HSA-2187382;R-HSA-170843;R-HSA-2396029;R-HSA-170846;R-HSA-2395320;R-HSA-170847;R-HSA-170850;R-HSA-2187401;R-HSA-178218;R-HSA-173483;R-HSA-2127562;R-HSA-2187405;R-HSA-170861;R-HSA-170868;R-HSA-2169046;R-HSA-2187355;R-HSA-2179291;R-HSA-2169050;R-HSA-2179293;R-HSA-2187358
R-MMU-1614635	Sulfur amino acid metabolism	3	24	0.00261952	0.16793	0.904593	4	31	0.00361348	10090	Mus musculus	P97493;Q6PDY2;Q9R112	P97493;Q6PDY2;Q9R112	R-MMU-9035484;R-MMU-6814153;R-MMU-9035227;R-MMU-1614605
R-RNO-500753	Pyrimidine biosynthesis	1	3	0.000344	0.168677	0.970428	2	7	0.000845	10116	Rattus norvegicus	Q63707	Q63707	R-RNO-73569;R-RNO-9708759
R-HSA-1250347	SHC1 events in ERBB4 signaling	2	17	0.00143702	0.181008	0.76438	1	4	0.000274	9606	Homo sapiens	P01116	P01116-1;P01116-2	R-HSA-1250383
R-HSA-9665348	Signaling by ERBB2 ECD mutants	2	17	0.00143702	0.181008	0.76438	2	15	0.00102585	9606	Homo sapiens	P01116	P01116-1;P01116-2	R-HSA-9665408;R-HSA-9665404
R-HSA-9703648	Signaling by FLT3 ITD and TKD mutants	2	17	0.00143702	0.181008	0.76438	1	24	0.00164136	9606	Homo sapiens	P01116	P01116-1;P01116-2	R-HSA-9695853
R-HSA-1839124	FGFR1 mutant receptor activation	3	33	0.00278952	0.190468	0.76438	11	25	0.00170975	9606	Homo sapiens	P11362	P11362;P11362-19;P11362-1	R-HSA-2023455;R-HSA-2023451;R-HSA-5654544;R-HSA-5654545;R-HSA-2023462;R-HSA-2023460;R-HSA-8853325;R-HSA-1982066;R-HSA-8853322;R-HSA-2023456;R-HSA-1982065
R-HSA-5654219	Phospholipase C-mediated cascade: FGFR1	2	18	0.00152155	0.197308	0.76438	3	3	0.000205	9606	Homo sapiens	P11362	P11362-19;P11362-1	R-HSA-5654167;R-HSA-5654165;R-HSA-5654149
R-HSA-74713	IRS activation	1	5	0.000423	0.20309	0.76438	3	3	0.000205	9606	Homo sapiens	P35568	P35568	R-HSA-74707;R-HSA-74711;R-HSA-74712
R-HSA-8952158	RUNX3 regulates BCL2L11 (BIM) transcription	1	5	0.000423	0.20309	0.76438	2	2	0.000137	9606	Homo sapiens	P84022	P84022	R-HSA-8952232;R-HSA-8952226
R-HSA-71032	Propionyl-CoA catabolism	1	5	0.000423	0.20309	0.76438	1	3	0.000205	9606	Homo sapiens	P05166	P05166	R-HSA-71031
R-HSA-8964011	HDL clearance	1	5	0.000423	0.20309	0.76438	1	5	0.000342	9606	Homo sapiens	Q00341	Q00341	R-HSA-8858252
R-MMU-1566977	Fibronectin matrix formation	1	4	0.000437	0.209032	0.904593	3	3	0.00035	10090	Mus musculus	P11276	P11276	R-MMU-2327746;R-MMU-2545196;R-MMU-202723
R-MMU-9762293	Regulation of CDH11 gene transcription	1	4	0.000437	0.209032	0.904593	1	2	0.000233	10090	Mus musculus	O89090	O89090	R-MMU-9761027
R-MMU-446343	Localization of the PINCH-ILK-PARVIN complex to focal adhesions	1	4	0.000437	0.209032	0.904593	1	2	0.000233	10090	Mus musculus	Q9EPC1	Q9EPC1	R-MMU-446322
R-HSA-5673000	RAF activation	3	35	0.00295858	0.213583	0.76438	5	12	0.000821	9606	Homo sapiens	P01116;P36873	P01116-1;P01116-2;P36873	R-HSA-5672950;R-HSA-5672966;R-HSA-9653108;R-HSA-9658445;R-HSA-5672969
R-HSA-1963640	GRB2 events in ERBB2 signaling	2	19	0.00160609	0.213777	0.76438	2	4	0.000274	9606	Homo sapiens	P01116	P01116-1;P01116-2	R-HSA-1250498;R-HSA-1306972
R-HSA-881907	Gastrin-CREB signalling pathway via PKC and MAPK	2	19	0.00160609	0.213777	0.76438	1	9	0.000616	9606	Homo sapiens	P01116	P01116-1;P01116-2	R-HSA-2179407
R-HSA-210993	Tie2 Signaling	2	19	0.00160609	0.213777	0.76438	1	14	0.000957	9606	Homo sapiens	P01116	P01116-1;P01116-2	R-HSA-210977
R-RNO-5627117	RHO GTPases Activate ROCKs	1	4	0.000459	0.218336	0.970428	2	2	0.000241	10116	Rattus norvegicus	Q62868	Q62868	R-RNO-9680443;R-RNO-419049
R-RNO-196819	Vitamin B1 (thiamin) metabolism	1	4	0.000459	0.218336	0.970428	1	3	0.000362	10116	Rattus norvegicus	Q8CGV7	Q8CGV7	R-RNO-965067
R-MMU-390918	Peroxisomal lipid metabolism	3	28	0.0030561	0.227179	0.904593	3	31	0.00361348	10090	Mus musculus	O35386;Q9DC50;Q9R0H0	O35386;Q9DC50;Q9R0H0	R-MMU-390281;R-MMU-389639;R-MMU-390256
R-HSA-1236382	Constitutive Signaling by Ligand-Responsive EGFR Cancer Variants	2	20	0.00169062	0.230367	0.76438	2	23	0.00157297	9606	Homo sapiens	P01116	P01116-1;P01116-2	R-HSA-1225957;R-HSA-1225951
R-HSA-5637815	Signaling by Ligand-Responsive EGFR Variants in Cancer	2	20	0.00169062	0.230367	0.76438	2	23	0.00157297	9606	Homo sapiens	P01116	P01116-1;P01116-2	R-HSA-1225957;R-HSA-1225951
R-HSA-5218921	VEGFR2 mediated cell proliferation	2	20	0.00169062	0.230367	0.76438	1	12	0.000821	9606	Homo sapiens	P01116	P01116-1;P01116-2	R-HSA-5218845
R-HSA-9703465	Signaling by FLT3 fusion proteins	2	20	0.00169062	0.230367	0.76438	1	18	0.00123102	9606	Homo sapiens	P01116	P01116-1;P01116-2	R-HSA-9703441
R-RNO-390918	Peroxisomal lipid metabolism	3	27	0.00309562	0.232735	0.970428	6	30	0.00362231	10116	Rattus norvegicus	P97852;P11466;Q8CHM7	P97852;P11466;Q8CHM7	R-RNO-389986;R-RNO-390251;R-RNO-389995;R-RNO-390252;R-RNO-390281;R-RNO-389611
R-HSA-6802948	Signaling by high-kinase activity BRAF mutants	3	37	0.00312764	0.237254	0.76438	4	6	0.00041	9606	Homo sapiens	P01116;P02751	P01116-1;P01116-2;P02751	R-HSA-6802912;R-HSA-6802911;R-HSA-6802910;R-HSA-6803227
R-HSA-1566977	Fibronectin matrix formation	1	6	0.000507	0.238471	0.76438	3	3	0.000205	9606	Homo sapiens	P02751	P02751	R-HSA-202723;R-HSA-2327746;R-HSA-2545196
R-HSA-9603381	Activated NTRK3 signals through PI3K	1	6	0.000507	0.238471	0.76438	2	5	0.000342	9606	Homo sapiens	P35568	P35568	R-HSA-9603445;R-HSA-9603437
R-HSA-446205	Synthesis of GDP-mannose	1	6	0.000507	0.238471	0.76438	1	4	0.000274	9606	Homo sapiens	P19367	P19367	R-HSA-9909159
R-HSA-2142700	Synthesis of Lipoxins (LX)	1	6	0.000507	0.238471	0.76438	1	6	0.00041	9606	Homo sapiens	Q14914	Q14914	R-HSA-2161844
R-HSA-6787639	GDP-fucose biosynthesis	1	6	0.000507	0.238471	0.76438	1	7	0.000479	9606	Homo sapiens	O60547	O60547	R-HSA-6787632
R-HSA-1226099	Signaling by FGFR in disease	5	73	0.00617075	0.239519	0.76438	24	99	0.00677062	9606	Homo sapiens	P11362;P01116	P11362;P11362-19;P11362-1;P01116-1;P01116-2	R-HSA-2023455;R-HSA-2023451;R-HSA-5654544;R-HSA-5654545;R-HSA-5655326;R-HSA-5655263;R-HSA-8853325;R-HSA-8853322;R-HSA-5655240;R-HSA-5655241;R-HSA-1839100;R-HSA-5655347;R-HSA-1839098;R-HSA-1839094;R-HSA-1982066;R-HSA-5655290;R-HSA-1982065;R-HSA-5655269;R-HSA-5655266;R-HSA-5655278;R-HSA-2023462;R-HSA-2023460;R-HSA-5655277;R-HSA-2023456
R-HSA-9617324	Negative regulation of NMDA receptor-mediated neuronal transmission	2	21	0.00177515	0.247035	0.76438	2	4	0.000274	9606	Homo sapiens	Q12959;Q14012	Q12959;Q14012	R-HSA-9619467;R-HSA-9617326
R-HSA-167044	Signalling to RAS	2	21	0.00177515	0.247035	0.76438	3	10	0.000684	9606	Homo sapiens	P01116	P01116-1;P01116-2	R-HSA-171026;R-HSA-5686071;R-HSA-170986
R-HSA-5654704	SHC-mediated cascade:FGFR3	2	21	0.00177515	0.247035	0.76438	1	4	0.000274	9606	Homo sapiens	P01116	P01116-1;P01116-2	R-HSA-5654647
R-HSA-445144	Signal transduction by L1	2	21	0.00177515	0.247035	0.76438	2	11	0.000752	9606	Homo sapiens	P11362;P06756	P06756;P11362-1	R-HSA-437230;R-HSA-374686
R-MMU-2980767	Activation of NIMA Kinases NEK9, NEK6, NEK7	1	5	0.000546	0.254081	0.904593	2	2	0.000233	10090	Mus musculus	Q8K1R7	Q8K1R7	R-MMU-2984220;R-MMU-2984226
R-MMU-77348	Beta oxidation of octanoyl-CoA to hexanoyl-CoA	1	5	0.000546	0.254081	0.904593	1	4	0.000466	10090	Mus musculus	P45952	P45952	R-MMU-77338
R-MMU-1614517	Sulfide oxidation to sulfate	1	5	0.000546	0.254081	0.904593	1	4	0.000466	10090	Mus musculus	Q9R112	Q9R112	R-MMU-1614605
R-MMU-70350	Fructose catabolism	1	5	0.000546	0.254081	0.904593	1	5	0.000583	10090	Mus musculus	Q8VC30	Q8VC30	R-MMU-70349
R-MMU-1482798	Acyl chain remodeling of CL	1	5	0.000546	0.254081	0.904593	1	8	0.000933	10090	Mus musculus	P47713	P47713	R-MMU-1482759
R-MMU-77387	Insulin receptor recycling	3	30	0.00327439	0.258147	0.904593	2	6	0.000699	10090	Mus musculus	Q9Z1G3;Q9R1Q9;P57746	Q9Z1G3;Q9R1Q9;P57746	R-MMU-74723;R-MMU-5252133
R-BTA-426048	Arachidonate production from DAG	1	5	0.000566	0.262158	0.993713	1	3	0.000361	9913	Bos taurus	Q1LZ86	Q1LZ86	R-BTA-5694462
R-HSA-164938	Nef-mediates down modulation of cell surface receptors by recruiting them to clathrin adapters	2	22	0.00185968	0.263743	0.76438	9	15	0.00102585	9606	Homo sapiens	P53680;O43747	P53680;O43747	R-HSA-167601;R-HSA-167537;R-HSA-182198;R-HSA-182263;R-HSA-182279;R-HSA-182186;R-HSA-182171;R-HSA-182286;R-HSA-167597
R-HSA-9613829	Chaperone Mediated Autophagy	2	22	0.00185968	0.263743	0.76438	9	19	0.00129941	9606	Homo sapiens	O60664;Q99541	O60664;Q99541	R-HSA-9625188;R-HSA-9620197;R-HSA-9622840;R-HSA-9615721;R-HSA-9624158;R-HSA-9622831;R-HSA-9625196;R-HSA-9626060;R-HSA-9625197
R-HSA-5621575	CD209 (DC-SIGN) signaling	2	22	0.00185968	0.263743	0.76438	4	11	0.000752	9606	Homo sapiens	P01116	P01116-1;P01116-2	R-HSA-5621573;R-HSA-5624486;R-HSA-5624492;R-HSA-5624494
R-HSA-162594	Early Phase of HIV Life Cycle	2	22	0.00185968	0.263743	0.76438	11	39	0.00266721	9606	Homo sapiens	P18858;O75531	P18858;O75531	R-HSA-175250;R-HSA-164514;R-HSA-8951690;R-HSA-175174;R-HSA-175108;R-HSA-164522;R-HSA-173115;R-HSA-162590;R-HSA-182876;R-HSA-164845;R-HSA-175117
R-HSA-2979096	NOTCH2 Activation and Transmission of Signal to the Nucleus	2	22	0.00185968	0.263743	0.76438	3	11	0.000752	9606	Homo sapiens	O14672;P49768	O14672;P49768	R-HSA-2974731;R-HSA-157640;R-HSA-157629
R-HSA-5654719	SHC-mediated cascade:FGFR4	2	22	0.00185968	0.263743	0.76438	1	4	0.000274	9606	Homo sapiens	P01116	P01116-1;P01116-2	R-HSA-5654426
R-HSA-5654706	FRS-mediated FGFR3 signaling	2	22	0.00185968	0.263743	0.76438	2	9	0.000616	9606	Homo sapiens	P01116	P01116-1;P01116-2	R-HSA-8941628;R-HSA-5654413
R-HSA-9670439	Signaling by phosphorylated juxtamembrane, extracellular and kinase domain KIT mutants	2	22	0.00185968	0.263743	0.76438	1	11	0.000752	9606	Homo sapiens	P01116	P01116-1;P01116-2	R-HSA-9670436
R-HSA-9669938	Signaling by KIT in disease	2	22	0.00185968	0.263743	0.76438	1	26	0.00177814	9606	Homo sapiens	P01116	P01116-1;P01116-2	R-HSA-9670436
R-RNO-389599	Alpha-oxidation of phytanate	1	5	0.000573	0.265034	0.970428	1	6	0.000724	10116	Rattus norvegicus	Q8CHM7	Q8CHM7	R-RNO-389611
R-HSA-8941855	RUNX3 regulates CDKN1A transcription	1	7	0.000592	0.272285	0.76438	3	6	0.00041	9606	Homo sapiens	P84022	P84022	R-HSA-8878178;R-HSA-8878143;R-HSA-8878186
R-HSA-9619229	Activation of RAC1 downstream of NMDARs	1	7	0.000592	0.272285	0.76438	3	6	0.00041	9606	Homo sapiens	Q14012	Q14012	R-HSA-9619376;R-HSA-9619783;R-HSA-9619367
R-HSA-9013419	RHOT2 GTPase cycle	1	7	0.000592	0.272285	0.76438	1	3	0.000205	9606	Homo sapiens	O95140	O95140	R-HSA-9018824
R-HSA-447038	NrCAM interactions	1	7	0.000592	0.272285	0.76438	1	4	0.000274	9606	Homo sapiens	Q12959	Q12959	R-HSA-376134
R-HSA-3371599	Defective HLCS causes multiple carboxylase deficiency	1	7	0.000592	0.272285	0.76438	1	4	0.000274	9606	Homo sapiens	P05166	P05166	R-HSA-9035990
R-HSA-2660825	Signaling by NOTCH1 t(7;9)(NOTCH1:M1580_K2555) Translocation Mutant	1	7	0.000592	0.272285	0.76438	1	5	0.000342	9606	Homo sapiens	O14672	O14672	R-HSA-2666278
R-HSA-2660826	Constitutive Signaling by NOTCH1 t(7;9)(NOTCH1:M1580_K2555) Translocation Mutant	1	7	0.000592	0.272285	0.76438	1	5	0.000342	9606	Homo sapiens	O14672	O14672	R-HSA-2666278
R-MMU-917977	Transferrin endocytosis and recycling	3	31	0.00338354	0.273841	0.904593	2	11	0.0012822	10090	Mus musculus	Q9Z1G3;Q9R1Q9;P57746	Q9Z1G3;Q9R1Q9;P57746	R-MMU-917841;R-MMU-5252133
R-HSA-442755	Activation of NMDA receptors and postsynaptic events	6	97	0.00819949	0.2802	0.76438	22	71	0.0048557	9606	Homo sapiens	O14936;Q12959;P04350;P01116;Q14012	O14936;P01116-1;Q12959;P04350;P01116-2;Q14012	R-HSA-432164;R-HSA-9619376;R-HSA-9619542;R-HSA-432162;R-HSA-9611030;R-HSA-9612085;R-HSA-442732;R-HSA-432172;R-HSA-9618750;R-HSA-9610879;R-HSA-442760;R-HSA-9610653;R-HSA-9610627;R-HSA-445367;R-HSA-438037;R-HSA-9619783;R-HSA-9619367;R-HSA-9619467;R-HSA-9610408;R-HSA-9611368;R-HSA-9614185;R-HSA-9617326
R-HSA-5654689	PI-3K cascade:FGFR1	2	23	0.00194421	0.280453	0.76438	6	7	0.000479	9606	Homo sapiens	P11362	P11362-19;P11362-1	R-HSA-5654692;R-HSA-5654596;R-HSA-5654594;R-HSA-5654690;R-HSA-5654592;R-HSA-5654591
R-HSA-5654712	FRS-mediated FGFR4 signaling	2	23	0.00194421	0.280453	0.76438	2	9	0.000616	9606	Homo sapiens	P01116	P01116-1;P01116-2	R-HSA-5654663;R-HSA-8941613
R-MMU-446353	Cell-extracellular matrix interactions	2	18	0.00196464	0.284488	0.904593	5	10	0.00116564	10090	Mus musculus	Q9ES46;Q9EPC1	Q9ES46;Q9EPC1	R-MMU-446322;R-MMU-446372;R-MMU-446391;R-MMU-430308;R-MMU-432946
R-HSA-5674135	MAP2K and MAPK activation	3	41	0.00346576	0.285729	0.76438	8	12	0.000821	9606	Homo sapiens	P01116;P02751	P01116-1;P01116-2;P02751	R-HSA-9657603;R-HSA-5672980;R-HSA-5672978;R-HSA-9657606;R-HSA-5672972;R-HSA-9657608;R-HSA-5672973;R-HSA-9657599
R-HSA-186797	Signaling by PDGF	4	60	0.00507185	0.290958	0.76438	2	31	0.00212009	9606	Homo sapiens	P16333;P01116;O43639	P16333;P01116-1;P01116-2;O43639	R-HSA-186834;R-HSA-382058
R-MMU-3322077	Glycogen synthesis	1	6	0.000655	0.296569	0.904593	9	11	0.0012822	10090	Mus musculus	Q9Z1E4	Q9Z1E4	R-MMU-3322025;R-MMU-3322001;R-MMU-3322041;R-MMU-3781018;R-MMU-3322057;R-MMU-3781023;R-MMU-3322005;R-MMU-3781024;R-MMU-3322003
R-MMU-72764	Eukaryotic Translation Termination	1	6	0.000655	0.296569	0.904593	1	2	0.000233	10090	Mus musculus	Q9DCG9	Q9DCG9	R-MMU-6800138
R-MMU-196843	Vitamin B2 (riboflavin) metabolism	1	6	0.000655	0.296569	0.904593	1	5	0.000583	10090	Mus musculus	Q8CFV9	Q8CFV9	R-MMU-196964
R-MMU-6798163	Choline catabolism	1	6	0.000655	0.296569	0.904593	1	6	0.000699	10090	Mus musculus	Q6X893	Q6X893	R-MMU-6797956
R-MMU-8964208	Phenylalanine metabolism	1	6	0.000655	0.296569	0.904593	1	6	0.000699	10090	Mus musculus	Q8C0M9	Q8C0M9	R-MMU-5696365
R-MMU-6787639	GDP-fucose biosynthesis	1	6	0.000655	0.296569	0.904593	1	7	0.000816	10090	Mus musculus	Q7TMC8	Q7TMC8	R-MMU-6787540
R-MMU-389599	Alpha-oxidation of phytanate	1	6	0.000655	0.296569	0.904593	1	7	0.000816	10090	Mus musculus	O35386	O35386	R-MMU-389639
R-HSA-3371571	HSF1-dependent transactivation	2	24	0.00202874	0.297133	0.76438	4	8	0.000547	9606	Homo sapiens	P54652;Q02790	P54652;Q02790	R-HSA-3371554;R-HSA-5324617;R-HSA-5082369;R-HSA-5082384
R-HSA-75876	Synthesis of very long-chain fatty acyl-CoAs	2	24	0.00202874	0.297133	0.76438	3	12	0.000821	9606	Homo sapiens	Q9P035;Q9BW60	Q9P035;Q9BW60	R-HSA-548830;R-HSA-548800;R-HSA-5676637
R-HSA-163560	Triglyceride catabolism	2	24	0.00202874	0.297133	0.76438	2	17	0.00116263	9606	Homo sapiens	O60664;P36873	O60664;P36873	R-HSA-163568;R-HSA-8848355
R-HSA-9656223	Signaling by RAF1 mutants	3	42	0.0035503	0.297992	0.76438	6	7	0.000479	9606	Homo sapiens	P01116;P02751	P01116-1;P01116-2;P02751	R-HSA-9656211;R-HSA-9656209;R-HSA-9656215;R-HSA-9656214;R-HSA-9656213;R-HSA-9656212
R-RNO-5694530	Cargo concentration in the ER	3	31	0.00355423	0.298564	0.970428	6	12	0.00144892	10116	Rattus norvegicus	Q9R1T3;O35165;Q9WTV0	Q9R1T3;O35165;Q9WTV0	R-RNO-5694413;R-RNO-5694433;R-RNO-5694428;R-RNO-5694435;R-RNO-5694436;R-RNO-5694522
R-HSA-182218	Nef Mediated CD8 Down-regulation	1	8	0.000676	0.3046	0.76438	3	3	0.000205	9606	Homo sapiens	P53680	P53680	R-HSA-182198;R-HSA-182186;R-HSA-182171
R-HSA-8951671	RUNX3 regulates YAP1-mediated transcription	1	8	0.000676	0.3046	0.76438	3	3	0.000205	9606	Homo sapiens	P46937	P46937	R-HSA-8951676;R-HSA-8951695;R-HSA-1989766
R-HSA-9660537	Signaling by MRAS-complex mutants	1	8	0.000676	0.3046	0.76438	2	2	0.000137	9606	Homo sapiens	P36873	P36873	R-HSA-9660538;R-HSA-9660536
R-HSA-9726840	SHOC2 M1731 mutant abolishes MRAS complex function	1	8	0.000676	0.3046	0.76438	1	1	6.84e-05	9606	Homo sapiens	P36873	P36873	R-HSA-9660536
R-HSA-9726842	Gain-of-function MRAS complexes activate RAF signaling	1	8	0.000676	0.3046	0.76438	1	1	6.84e-05	9606	Homo sapiens	P36873	P36873	R-HSA-9660538
R-HSA-1236973	Cross-presentation of particulate exogenous antigens (phagosomes)	1	8	0.000676	0.3046	0.76438	2	3	0.000205	9606	Homo sapiens	P06756	P06756	R-HSA-1236958;R-HSA-1236956
R-HSA-9017802	Noncanonical activation of NOTCH3	1	8	0.000676	0.3046	0.76438	1	2	0.000137	9606	Homo sapiens	P49768	P49768	R-HSA-9017817
R-HSA-110362	POLB-Dependent Long Patch Base Excision Repair	1	8	0.000676	0.3046	0.76438	3	10	0.000684	9606	Homo sapiens	P18858	P18858	R-HSA-5651792;R-HSA-5651789;R-HSA-5651773
R-HSA-9715370	Miro GTPase Cycle	1	8	0.000676	0.3046	0.76438	1	6	0.00041	9606	Homo sapiens	O95140	O95140	R-HSA-9018824
R-HSA-3323169	Defects in biotin (Btn) metabolism	1	8	0.000676	0.3046	0.76438	1	6	0.00041	9606	Homo sapiens	P05166	P05166	R-HSA-9035990
R-HSA-416550	Sema4D mediated inhibition of cell attachment and migration	1	8	0.000676	0.3046	0.76438	1	6	0.00041	9606	Homo sapiens	P10301	P10301	R-HSA-416546
R-HSA-2046105	Linoleic acid (LA) metabolism	1	8	0.000676	0.3046	0.76438	1	8	0.000547	9606	Homo sapiens	Q9BW60	Q9BW60	R-HSA-2046094
R-MMU-8874081	MET activates PTK2 signaling	2	19	0.00207378	0.305998	0.904593	1	5	0.000583	10090	Mus musculus	O88207;P11276	O88207;P11276	R-MMU-8874079
R-SSC-71032	Propionyl-CoA catabolism	1	6	0.000684	0.307605	0.999976	1	3	0.000368	9823	Sus scrofa	P0DTA4	P0DTA4	R-SSC-71031
R-RNO-442720	CREB1 phosphorylation through the activation of Adenylate Cyclase	1	6	0.000688	0.308946	0.970428	2	2	0.000241	10116	Rattus norvegicus	P12369	P12369	R-RNO-8951727;R-RNO-111925
R-RNO-164378	PKA activation in glucagon signalling	1	6	0.000688	0.308946	0.970428	1	1	0.000121	10116	Rattus norvegicus	P12369	P12369	R-RNO-111925
R-RNO-2142688	Synthesis of 5-eicosatetraenoic acids	1	6	0.000688	0.308946	0.970428	1	2	0.000241	10116	Rattus norvegicus	Q6AXM8	Q6AXM8	R-RNO-8932633
R-HSA-1236394	Signaling by ERBB4	4	62	0.00524091	0.311152	0.76438	4	52	0.00355629	9606	Homo sapiens	P46937;P01116;P49768	P46937;P01116-1;P01116-2;P49768	R-HSA-1254251;R-HSA-1254248;R-HSA-1250383;R-HSA-1251997
R-HSA-9013507	NOTCH3 Activation and Transmission of Signal to the Nucleus	2	25	0.00211327	0.313752	0.76438	3	15	0.00102585	9606	Homo sapiens	O14672;P49768	O14672;P49768	R-HSA-9017817;R-HSA-9013361;R-HSA-9013284
R-HSA-5655332	Signaling by FGFR3 in disease	2	25	0.00211327	0.313752	0.76438	1	21	0.00143619	9606	Homo sapiens	P01116	P01116-1;P01116-2	R-HSA-5655277
R-HSA-9609736	Assembly and cell surface presentation of NMDA receptors	3	44	0.00371936	0.32259	0.76438	6	23	0.00157297	9606	Homo sapiens	O14936;Q12959;P04350	O14936;Q12959;P04350	R-HSA-9610627;R-HSA-9611030;R-HSA-9610408;R-HSA-9611368;R-HSA-9610879;R-HSA-9610653
R-RNO-163210	Formation of ATP by chemiosmotic coupling	2	19	0.0021784	0.326498	0.970428	3	3	0.000362	10116	Rattus norvegicus	P15999;P19511	P15999;P19511	R-RNO-164840;R-RNO-164832;R-RNO-164834
R-RNO-8949613	Cristae formation	2	19	0.0021784	0.326498	0.970428	1	1	0.000121	10116	Rattus norvegicus	P15999;P19511	P15999;P19511	R-RNO-8949580
R-HSA-9665686	Signaling by ERBB2 TMD/JMD mutants	2	26	0.0021978	0.330284	0.76438	2	13	0.000889	9606	Homo sapiens	P01116	P01116-1;P01116-2	R-HSA-9665700;R-HSA-9665707
R-HSA-5223345	Miscellaneous transport and binding events	2	26	0.0021978	0.330284	0.76438	2	13	0.000889	9606	Homo sapiens	Q9H0U3;Q9UEY8	Q9H0U3;Q9UEY8	R-HSA-5339538;R-HSA-5226999
R-HSA-1643713	Signaling by EGFR in Cancer	2	26	0.0021978	0.330284	0.76438	4	42	0.00287238	9606	Homo sapiens	P01116	P01116-1;P01116-2	R-HSA-5637808;R-HSA-1225957;R-HSA-5637806;R-HSA-1225951
R-HSA-9006335	Signaling by Erythropoietin	2	26	0.0021978	0.330284	0.76438	1	25	0.00170975	9606	Homo sapiens	P01116	P01116-1;P01116-2	R-HSA-9029158
R-HSA-6802957	Oncogenic MAPK signaling	5	84	0.00710059	0.334557	0.76438	40	46	0.00314594	9606	Homo sapiens	P01116;P36873;P02751	P01116-1;P01116;P01116-2;P36873;P02751	R-HSA-9656211;R-HSA-6802919;R-HSA-6802918;R-HSA-9656209;R-HSA-9651280;R-HSA-6802916;R-HSA-9656215;R-HSA-6802915;R-HSA-9656214;R-HSA-6802914;R-HSA-6803234;R-HSA-6803233;R-HSA-9656213;R-HSA-6802912;R-HSA-9656212;R-HSA-6802926;R-HSA-6802925;R-HSA-6802924;R-HSA-6802922;R-HSA-6802921;R-HSA-6803240;R-HSA-6802935;R-HSA-6802934;R-HSA-6802933;R-HSA-6802932;R-HSA-8936731;R-HSA-6802943;R-HSA-6802942;R-HSA-6…
R-HSA-438064	Post NMDA receptor activation events	5	84	0.00710059	0.334557	0.76438	9	39	0.00266721	9606	Homo sapiens	Q12959;P04350;P01116;Q14012	P01116-1;Q12959;P04350;P01116-2;Q14012	R-HSA-445367;R-HSA-9619376;R-HSA-9619542;R-HSA-9619783;R-HSA-9619367;R-HSA-9612085;R-HSA-442732;R-HSA-9618750;R-HSA-442760
R-HSA-177539	Autointegration results in viral DNA circles	1	9	0.000761	0.335482	0.76438	2	2	0.000137	9606	Homo sapiens	O75531	O75531	R-HSA-175250;R-HSA-164845
R-HSA-198203	PI3K/AKT activation	1	9	0.000761	0.335482	0.76438	4	5	0.000342	9606	Homo sapiens	P35568	P35568	R-HSA-198211;R-HSA-198295;R-HSA-198315;R-HSA-198266
R-HSA-175567	Integration of viral DNA into host genomic DNA	1	9	0.000761	0.335482	0.76438	1	3	0.000205	9606	Homo sapiens	O75531	O75531	R-HSA-175108
R-HSA-8951936	RUNX3 regulates p14-ARF	1	9	0.000761	0.335482	0.76438	1	8	0.000547	9606	Homo sapiens	P01116	P01116	R-HSA-8951977
R-HSA-6811555	PI5P Regulates TP53 Acetylation	1	9	0.000761	0.335482	0.76438	1	8	0.000547	9606	Homo sapiens	Q13526	Q13526	R-HSA-8877692
R-HSA-389887	Beta-oxidation of pristanoyl-CoA	1	9	0.000761	0.335482	0.76438	1	10	0.000684	9606	Homo sapiens	O14734	O14734	R-HSA-390304
R-MMU-5652084	Fructose metabolism	1	7	0.000764	0.336641	0.904593	1	7	0.000816	10090	Mus musculus	Q8VC30	Q8VC30	R-MMU-70349
R-MMU-8848584	Wax and plasmalogen biosynthesis	1	7	0.000764	0.336641	0.904593	1	8	0.000933	10090	Mus musculus	Q99J47	Q99J47	R-MMU-75883
R-MMU-1236974	ER-Phagosome pathway	3	35	0.00382013	0.337262	0.904593	4	5	0.000583	10090	Mus musculus	P36371;O09044;O70404	P36371;O09044;O70404	R-MMU-8863858;R-MMU-8863914;R-MMU-8951595;R-MMU-8863973
R-MMU-8980692	RHOA GTPase cycle	10	144	0.0157171	0.33868	0.904593	4	6	0.000699	10090	Mus musculus	Q8R4H2;Q8VE99;O09044;Q3TDN2;Q80Z96;Q9D0F3;O70252;Q61210;Q9R1Q9;Q9WVM1	Q8R4H2;Q8VE99;O09044;Q3TDN2;Q80Z96;Q9D0F3;O70252;Q61210;Q9R1Q9;Q9WVM1	R-MMU-9013009;R-MMU-8980691;R-MMU-8981637;R-MMU-9013004
R-HSA-9006115	Signaling by NTRK2 (TRKB)	2	27	0.00228233	0.346702	0.76438	2	38	0.00259882	9606	Homo sapiens	P01116	P01116-1;P01116-2	R-HSA-9026891;R-HSA-9032067
R-MMU-5620971	Pyroptosis	2	21	0.00229208	0.348586	0.904593	2	19	0.00221471	10090	Mus musculus	P29452;Q9DB34	P29452;Q9DB34	R-MMU-9647680;R-MMU-9647619
R-RNO-6804114	TP53 Regulates Transcription of Genes Involved in G2 Cell Cycle Arrest	1	7	0.000803	0.35024	0.970428	1	5	0.000604	10116	Rattus norvegicus	Q63690	Q63690	R-RNO-6803892
R-RNO-9854311	Maturation of TCA enzymes and regulation of TCA cycle	1	7	0.000803	0.35024	0.970428	1	5	0.000604	10116	Rattus norvegicus	D3ZYW7	D3ZYW7	R-RNO-9854405
R-HSA-5654699	SHC-mediated cascade:FGFR2	2	28	0.00236686	0.362985	0.76438	1	4	0.000274	9606	Homo sapiens	P01116	P01116-1;P01116-2	R-HSA-5654402
R-HSA-1250196	SHC1 events in ERBB2 signaling	2	28	0.00236686	0.362985	0.76438	1	6	0.00041	9606	Homo sapiens	P01116	P01116-1;P01116-2	R-HSA-1250463
R-HSA-5654708	Downstream signaling of activated FGFR3	2	28	0.00236686	0.362985	0.76438	3	23	0.00157297	9606	Homo sapiens	P01116	P01116-1;P01116-2	R-HSA-5654647;R-HSA-8941628;R-HSA-5654413
R-HSA-451308	Activation of Ca-permeable Kainate Receptor	1	10	0.000845	0.364995	0.76438	2	2	0.000137	9606	Homo sapiens	Q12959	Q12959	R-HSA-451283;R-HSA-451311
R-HSA-167590	Nef Mediated CD4 Down-regulation	1	10	0.000845	0.364995	0.76438	3	5	0.000342	9606	Homo sapiens	P53680	P53680	R-HSA-167601;R-HSA-167537;R-HSA-167597
R-HSA-451306	Ionotropic activity of kainate receptors	1	10	0.000845	0.364995	0.76438	2	4	0.000274	9606	Homo sapiens	Q12959	Q12959	R-HSA-451283;R-HSA-451311
R-HSA-74749	Signal attenuation	1	10	0.000845	0.364995	0.76438	3	7	0.000479	9606	Homo sapiens	P35568	P35568	R-HSA-74747;R-HSA-5686315;R-HSA-109823
R-HSA-9706019	RHOBTB3 ATPase cycle	1	10	0.000845	0.364995	0.76438	1	3	0.000205	9606	Homo sapiens	O60664	O60664	R-HSA-9706390
R-HSA-9857492	Protein lipoylation	1	10	0.000845	0.364995	0.76438	1	4	0.000274	9606	Homo sapiens	P10109	P10109	R-HSA-6793591
R-HSA-209968	Thyroxine biosynthesis	1	10	0.000845	0.364995	0.76438	2	11	0.000752	9606	Homo sapiens	Q6PHW0	Q6PHW0	R-HSA-209921;R-HSA-209960
R-HSA-9836573	Mitochondrial RNA degradation	1	10	0.000845	0.364995	0.76438	1	10	0.000684	9606	Homo sapiens	Q9Y3B8	Q9Y3B8	R-HSA-9836822
R-MMU-77289	Mitochondrial Fatty Acid Beta-Oxidation	3	37	0.00403842	0.368955	0.904593	5	44	0.0051288	10090	Mus musculus	Q8R3F5;P45952;Q9DCS3	Q8R3F5;P45952;Q9DCS3	R-MMU-77345;R-MMU-77338;R-MMU-8952873;R-MMU-8933547;R-MMU-109341
R-MMU-2514853	Condensation of Prometaphase Chromosomes	1	8	0.000873	0.374434	0.904593	1	2	0.000233	10090	Mus musculus	O54833	O54833	R-MMU-2529020
R-MMU-1483115	Hydrolysis of LPC	1	8	0.000873	0.374434	0.904593	2	5	0.000583	10090	Mus musculus	P47713	P47713	R-MMU-1482685;R-MMU-1482612
R-MMU-201688	WNT mediated activation of DVL	1	8	0.000873	0.374434	0.904593	1	4	0.000466	10090	Mus musculus	O54833	O54833	R-MMU-201717
R-HSA-74752	Signaling by Insulin receptor	5	89	0.00752325	0.379003	0.76438	11	34	0.00232526	9606	Homo sapiens	P11362;P01116;P35568	P11362-19;P11362-1;P01116-1;P01116-2;P35568	R-HSA-74737;R-HSA-74736;R-HSA-109699;R-HSA-74707;R-HSA-74711;R-HSA-109817;R-HSA-74712;R-HSA-74747;R-HSA-5686315;R-HSA-109807;R-HSA-109823
R-HSA-164952	The role of Nef in HIV-1 replication and disease pathogenesis	2	29	0.00245139	0.379113	0.76438	9	20	0.0013678	9606	Homo sapiens	P53680;O43747	P53680;O43747	R-HSA-167601;R-HSA-167537;R-HSA-182198;R-HSA-182263;R-HSA-182279;R-HSA-182186;R-HSA-182171;R-HSA-182286;R-HSA-167597
R-HSA-5654700	FRS-mediated FGFR2 signaling	2	29	0.00245139	0.379113	0.76438	2	9	0.000616	9606	Homo sapiens	P01116	P01116-1;P01116-2	R-HSA-8941618;R-HSA-5654618
R-HSA-5654716	Downstream signaling of activated FGFR4	2	29	0.00245139	0.379113	0.76438	3	23	0.00157297	9606	Homo sapiens	P01116	P01116-1;P01116-2	R-HSA-5654663;R-HSA-8941613;R-HSA-5654426
R-HSA-9664565	Signaling by ERBB2 KD Mutants	2	29	0.00245139	0.379113	0.76438	2	17	0.00116263	9606	Homo sapiens	P01116	P01116-1;P01116-2	R-HSA-9665009;R-HSA-9664991
R-BTA-1855167	Synthesis of pyrophosphates in the cytosol	1	8	0.000906	0.38524	0.993713	4	15	0.00180505	9913	Bos taurus	A2VE79	A2VE79	R-BTA-1855198;R-BTA-2023973;R-BTA-1855165;R-BTA-2023971
R-RNO-163359	Glucagon signaling in metabolic regulation	1	8	0.000917	0.38907	0.970428	1	2	0.000241	10116	Rattus norvegicus	P12369	P12369	R-RNO-111925
R-MMU-429947	Deadenylation of mRNA	2	23	0.00251037	0.390262	0.904593	3	3	0.00035	10090	Mus musculus	Q8VE62;P58871	Q8VE62;P58871	R-MMU-429992;R-MMU-430021;R-MMU-429955
R-MMU-9013026	RHOB GTPase cycle	5	70	0.00764025	0.391317	0.904593	3	6	0.000699	10090	Mus musculus	Q8R4H2;O09044;Q80Z96;Q61210;Q9WVM1	Q8R4H2;O09044;Q80Z96;Q61210;Q9WVM1	R-MMU-9013024;R-MMU-9013022;R-MMU-9013023
R-HSA-164940	Nef mediated downregulation of MHC class I complex cell surface expression	1	11	0.00093	0.3932	0.76438	3	4	0.000274	9606	Homo sapiens	O43747	O43747	R-HSA-182263;R-HSA-182279;R-HSA-182286
R-HSA-9839383	TGFBR3 PTM regulation	1	11	0.00093	0.3932	0.76438	1	3	0.000205	9606	Homo sapiens	P49768	P49768	R-HSA-9839376
R-HSA-196780	Biotin transport and metabolism	1	11	0.00093	0.3932	0.76438	3	12	0.000821	9606	Homo sapiens	P05166	P05166	R-HSA-3323111;R-HSA-3065959;R-HSA-2993447
R-HSA-193692	Regulated proteolysis of p75NTR	1	11	0.00093	0.3932	0.76438	1	5	0.000342	9606	Homo sapiens	P49768	P49768	R-HSA-193682
R-HSA-2586552	Signaling by Leptin	1	11	0.00093	0.3932	0.76438	2	19	0.00129941	9606	Homo sapiens	P35568	P35568	R-HSA-2671873;R-HSA-2671862
R-HSA-1227990	Signaling by ERBB2 in Cancer	2	30	0.00253593	0.395066	0.76438	7	62	0.00424019	9606	Homo sapiens	P01116	P01116-1;P01116-2	R-HSA-9634418;R-HSA-9665009;R-HSA-9665408;R-HSA-9665700;R-HSA-9665707;R-HSA-9664991;R-HSA-9665404
R-HSA-2424491	DAP12 signaling	2	30	0.00253593	0.395066	0.76438	1	17	0.00116263	9606	Homo sapiens	P01116	P01116-1;P01116-2	R-HSA-2424477
R-HSA-9682385	FLT3 signaling in disease	2	30	0.00253593	0.395066	0.76438	2	52	0.00355629	9606	Homo sapiens	P01116	P01116-1;P01116-2	R-HSA-9703441;R-HSA-9695853
R-HSA-109704	PI3K Cascade	3	50	0.00422654	0.39605	0.76438	1	6	0.00041	9606	Homo sapiens	P11362;P35568	P11362-19;P11362-1;P35568	R-HSA-109699
R-MMU-9013106	RHOC GTPase cycle	5	71	0.0077494	0.402789	0.904593	4	6	0.000699	10090	Mus musculus	Q8R4H2;Q80Z96;Q9D0F3;Q61210;Q9WVM1	Q8R4H2;Q80Z96;Q9D0F3;Q61210;Q9WVM1	R-MMU-9013109;R-MMU-9714361;R-MMU-9013110;R-MMU-9013111
R-BTA-5205685	PINK1-PRKN Mediated Mitophagy	2	23	0.00260358	0.407698	0.993713	12	15	0.00180505	9913	Bos taurus	Q3MQ24;A6H7B1	Q3MQ24;A6H7B1	R-BTA-9824888;R-BTA-5205649;R-BTA-5205673;R-BTA-5205663;R-BTA-9835011;R-BTA-9824897;R-BTA-9824894;R-BTA-9840807;R-BTA-9835009;R-BTA-9824892;R-BTA-9834945;R-BTA-5205661
R-HSA-3928665	EPH-ephrin mediated repulsion of cells	3	51	0.00431107	0.408127	0.76438	3	9	0.000616	9606	Homo sapiens	P53680;O14672;P49768	P53680;O14672;P49768	R-HSA-3928654;R-HSA-3928656;R-HSA-3928660
R-MMU-448706	Interleukin-1 processing	1	9	0.000982	0.410078	0.904593	4	5	0.000583	10090	Mus musculus	P29452	P29452	R-MMU-448702;R-MMU-448673;R-MMU-448703;R-MMU-448678
R-MMU-8985947	Interleukin-9 signaling	1	9	0.000982	0.410078	0.904593	6	13	0.00151533	10090	Mus musculus	P42225	P42225	R-MMU-8985900;R-MMU-8985966;R-MMU-8985929;R-MMU-8985943;R-MMU-8985981;R-MMU-8985988
R-MMU-389887	Beta-oxidation of pristanoyl-CoA	1	9	0.000982	0.410078	0.904593	1	10	0.00116564	10090	Mus musculus	Q9DC50	Q9DC50	R-MMU-390281
R-MMU-8964058	HDL remodeling	1	9	0.000982	0.410078	0.904593	1	11	0.0012822	10090	Mus musculus	P55065	P55065	R-MMU-266299
R-HSA-399719	Trafficking of AMPA receptors	2	31	0.00262046	0.410829	0.76438	2	4	0.000274	9606	Homo sapiens	P53680;Q12959	P53680-1;Q12959	R-HSA-416320;R-HSA-416639
R-HSA-9680350	Signaling by CSF1 (M-CSF) in myeloid cells	2	31	0.00262046	0.410829	0.76438	4	14	0.000957	9606	Homo sapiens	Q13769;P01116	Q13769;P01116	R-HSA-9680385;R-HSA-9680389;R-HSA-9680388;R-HSA-9680348
R-HSA-399721	Glutamate binding, activation of AMPA receptors and synaptic plasticity	2	31	0.00262046	0.410829	0.76438	2	9	0.000616	9606	Homo sapiens	P53680;Q12959	P53680-1;Q12959	R-HSA-416320;R-HSA-416639
R-HSA-2122948	Activated NOTCH1 Transmits Signal to the Nucleus	2	31	0.00262046	0.410829	0.76438	4	21	0.00143619	9606	Homo sapiens	O14672;P49768	O14672;P49768	R-HSA-157632;R-HSA-1980109;R-HSA-157353;R-HSA-1980112
R-HSA-9725370	Signaling by ALK fusions and activated point mutants	5	93	0.00786137	0.414531	0.76438	13	63	0.00430858	9606	Homo sapiens	Q86W92;P12270;O43815;P02751;P35568	Q86W92;P12270;O43815;P02751;P35568	R-HSA-9712084;R-HSA-9700181;R-HSA-9712085;R-HSA-9712082;R-HSA-9700179;R-HSA-9712083;R-HSA-9700190;R-HSA-9712088;R-HSA-9700193;R-HSA-9724099;R-HSA-9850958;R-HSA-9712078;R-HSA-9712079
R-HSA-9700206	Signaling by ALK in cancer	5	93	0.00786137	0.414531	0.76438	14	71	0.0048557	9606	Homo sapiens	Q86W92;P12270;O43815;P02751;P35568	Q86W92;P12270;O43815;P02751;P35568	R-HSA-9712084;R-HSA-9700181;R-HSA-9712085;R-HSA-9712082;R-HSA-9700179;R-HSA-9712083;R-HSA-9700190;R-HSA-9712088;R-HSA-9700193;R-HSA-9700131;R-HSA-9724099;R-HSA-9850958;R-HSA-9712078;R-HSA-9712079
R-HSA-196108	Pregnenolone biosynthesis	1	12	0.00101437	0.420154	0.76438	3	7	0.000479	9606	Homo sapiens	P10109	P10109	R-HSA-193065;R-HSA-193054;R-HSA-193101
R-HSA-180689	APOBEC3G mediated resistance to HIV-1 infection	1	12	0.00101437	0.420154	0.76438	1	3	0.000205	9606	Homo sapiens	O75531	O75531	R-HSA-180630
R-HSA-210990	PECAM1 interactions	1	12	0.00101437	0.420154	0.76438	1	7	0.000479	9606	Homo sapiens	P06756	P06756	R-HSA-210304
R-HSA-9845614	Sphingolipid catabolism	1	12	0.00101437	0.420154	0.76438	1	10	0.000684	9606	Homo sapiens	O14495	O14495	R-HSA-428696
R-HSA-170834	Signaling by TGF-beta Receptor Complex	5	94	0.0079459	0.423372	0.76438	73	100	0.00683901	9606	Homo sapiens	P06756;P37173;P84022;P36873;O75909	P06756;P37173;P84022;P36873;O75909	R-HSA-178178;R-HSA-2160931;R-HSA-2160932;R-HSA-2187303;R-HSA-870538;R-HSA-9736979;R-HSA-2160935;R-HSA-4332235;R-HSA-9736984;R-HSA-2187309;R-HSA-4332236;R-HSA-178189;R-HSA-2187325;R-HSA-209055;R-HSA-2395320;R-HSA-9736970;R-HSA-2187395;R-HSA-2134532;R-HSA-2187401;R-HSA-178218;R-HSA-173483;R-HSA-173481;R-HSA-2187405;R-HSA-173488;R-HSA-2186643;R-HSA-9731111;R-HSA-9736992;R-HSA-2127257;R-HSA-870449;R-…
R-RNO-111457	Release of apoptotic factors from the mitochondria	1	9	0.00103187	0.425584	0.970428	2	4	0.000483	10116	Rattus norvegicus	Q63690	Q63690	R-RNO-114307;R-RNO-114284
R-RNO-9856872	Malate-aspartate shuttle	1	9	0.00103187	0.425584	0.970428	1	7	0.000845	10116	Rattus norvegicus	F1LX07	F1LX07	R-RNO-372448
R-HSA-5626467	RHO GTPases activate IQGAPs	2	32	0.00270499	0.426388	0.76438	5	5	0.000342	9606	Homo sapiens	Q13576;P04350	Q13576;P04350	R-HSA-5626549;R-HSA-5626469;R-HSA-5672304;R-HSA-5626507;R-HSA-5672329
R-MMU-917937	Iron uptake and transport	4	57	0.00622135	0.428906	0.904593	3	31	0.00361348	10090	Mus musculus	O70252;Q9Z1G3;Q9R1Q9;P57746	O70252;Q9Z1G3;Q9R1Q9;P57746	R-MMU-917841;R-MMU-189398;R-MMU-5252133
R-HSA-1980145	Signaling by NOTCH2	2	33	0.00278952	0.441728	0.76438	3	20	0.0013678	9606	Homo sapiens	O14672;P49768	O14672;P49768	R-HSA-2974731;R-HSA-157640;R-HSA-157629
R-MMU-9020958	Interleukin-21 signaling	1	10	0.00109147	0.443694	0.904593	2	5	0.000583	10090	Mus musculus	P42225	P42225	R-MMU-9006873;R-MMU-9006870
R-MMU-9706019	RHOBTB3 ATPase cycle	1	10	0.00109147	0.443694	0.904593	1	3	0.00035	10090	Mus musculus	Q9DBG5	Q9DBG5	R-MMU-9706390
R-MMU-71288	Creatine metabolism	1	10	0.00109147	0.443694	0.904593	1	5	0.000583	10090	Mus musculus	O35969	O35969	R-MMU-71286
R-HSA-5140745	WNT5A-dependent internalization of FZD2, FZD5 and ROR2	1	13	0.0010989	0.445913	0.76438	1	2	0.000137	9606	Homo sapiens	P53680	P53680	R-HSA-5140747
R-HSA-1362409	Mitochondrial iron-sulfur cluster biogenesis	1	13	0.0010989	0.445913	0.76438	2	6	0.00041	9606	Homo sapiens	P10109	P10109	R-HSA-2395512;R-HSA-1362408
R-HSA-164843	2-LTR circle formation	1	13	0.0010989	0.445913	0.76438	1	3	0.000205	9606	Homo sapiens	O75531	O75531	R-HSA-175174
R-HSA-190236	Signaling by FGFR	5	97	0.00819949	0.449734	0.76438	42	142	0.00971139	9606	Homo sapiens	P11362;O14908;P01116	P11362-19;O14908;P11362-1;P01116-1;P01116-2	R-HSA-5654167;R-HSA-5654165;R-HSA-5654672;R-HSA-5654673;R-HSA-5654426;R-HSA-5654618;R-HSA-5654663;R-HSA-5654596;R-HSA-5654597;R-HSA-5654149;R-HSA-5654402;R-HSA-5654594;R-HSA-191062;R-HSA-5656064;R-HSA-5654592;R-HSA-190427;R-HSA-5654413;R-HSA-5654600;R-HSA-190429;R-HSA-5654582;R-HSA-5654647;R-HSA-5654578;R-HSA-5654514;R-HSA-8941613;R-HSA-190245;R-HSA-5654591;R-HSA-5654586;R-HSA-5654587;R-HSA-56543…
R-MMU-1483191	Synthesis of PC	2	26	0.00283781	0.45039	0.904593	2	16	0.00186502	10090	Mus musculus	Q6X893;O54833	Q6X893;O54833	R-MMU-8873929;R-MMU-444433
R-MMU-9013423	RAC3 GTPase cycle	6	92	0.0100415	0.452874	0.904593	3	6	0.000699	10090	Mus musculus	P62484;O09044;Q80Z96;Q9D0F3;Q9CQ22;Q9WVM1	P62484;O09044;Q80Z96;Q9D0F3;Q9CQ22;Q9WVM1	R-MMU-9018808;R-MMU-9018806;R-MMU-9714691
R-HSA-177929	Signaling by EGFR	3	55	0.0046492	0.455616	0.76438	3	50	0.00341951	9606	Homo sapiens	O14672;P01116	O14672;P01116-1;P01116-2	R-HSA-177938;R-HSA-177946;R-HSA-177945
R-BTA-196025	Formation of annular gap junctions	1	10	0.00113199	0.455683	0.993713	2	2	0.000241	9913	Bos taurus	P04975	P04975	R-BTA-196017;R-BTA-196026
R-HSA-9615710	Late endosomal microautophagy	2	34	0.00287405	0.45684	0.76438	3	3	0.000205	9606	Homo sapiens	O60664;Q99541	O60664;Q99541	R-HSA-9631065;R-HSA-9615721;R-HSA-9631068
R-HSA-1251985	Nuclear signaling by ERBB4	2	34	0.00287405	0.45684	0.76438	3	34	0.00232526	9606	Homo sapiens	P46937;P49768	P46937;P49768	R-HSA-1254251;R-HSA-1254248;R-HSA-1251997
R-RNO-1268020	Mitochondrial protein import	1	10	0.00114653	0.45992	0.970428	1	1	0.000121	10116	Rattus norvegicus	D3ZYW7	D3ZYW7	R-RNO-8986181
R-RNO-9634597	GPER1 signaling	1	10	0.00114653	0.45992	0.970428	2	3	0.000362	10116	Rattus norvegicus	P12369	P12369	R-RNO-8951727;R-RNO-111925
R-RNO-416572	Sema4D induced cell migration and growth-cone collapse	1	10	0.00114653	0.45992	0.970428	2	5	0.000604	10116	Rattus norvegicus	Q62868	Q62868	R-RNO-9680443;R-RNO-419049
R-HSA-177504	Retrograde neurotrophin signalling	1	14	0.00118343	0.47053	0.76438	3	3	0.000205	9606	Homo sapiens	P53680	P53680	R-HSA-177491;R-HSA-177479;R-HSA-177501
R-HSA-418885	DCC mediated attractive signaling	1	14	0.00118343	0.47053	0.76438	6	12	0.000821	9606	Homo sapiens	P16333	P16333	R-HSA-373716;R-HSA-418850;R-HSA-418865;R-HSA-418874;R-HSA-418858;R-HSA-418856
R-HSA-9842663	Signaling by LTK	1	14	0.00118343	0.47053	0.76438	3	10	0.000684	9606	Homo sapiens	P35568	P35568	R-HSA-9842655;R-HSA-9842671;R-HSA-9842666
R-HSA-9754560	SARS-CoV-2 modulates autophagy	1	14	0.00118343	0.47053	0.76438	1	5	0.000342	9606	Homo sapiens	Q9H270	Q9H270	R-HSA-9754537
R-HSA-399955	SEMA3A-Plexin repulsion signaling by inhibiting Integrin adhesion	1	14	0.00118343	0.47053	0.76438	1	8	0.000547	9606	Homo sapiens	P10301	P10301	R-HSA-399935
R-HSA-5358606	Mismatch repair (MMR) directed by MSH2:MSH3 (MutSbeta)	1	14	0.00118343	0.47053	0.76438	1	9	0.000616	9606	Homo sapiens	P18858	P18858	R-HSA-5358592
R-HSA-5358565	Mismatch repair (MMR) directed by MSH2:MSH6 (MutSalpha)	1	14	0.00118343	0.47053	0.76438	1	10	0.000684	9606	Homo sapiens	P18858	P18858	R-HSA-5358592
R-HSA-5654726	Negative regulation of FGFR1 signaling	2	35	0.00295858	0.471713	0.76438	4	15	0.00102585	9606	Homo sapiens	P11362	P11362-19;P11362-1	R-HSA-5654514;R-HSA-5654672;R-HSA-5654560;R-HSA-5654673
R-HSA-5654696	Downstream signaling of activated FGFR2	2	35	0.00295858	0.471713	0.76438	3	23	0.00157297	9606	Homo sapiens	P01116	P01116-1;P01116-2	R-HSA-5654402;R-HSA-8941618;R-HSA-5654618
R-MMU-877312	Regulation of IFNG signaling	1	11	0.00120061	0.475398	0.904593	2	3	0.00035	10090	Mus musculus	P42225	P42225	R-MMU-997326;R-MMU-877281
R-MMU-416572	Sema4D induced cell migration and growth-cone collapse	1	11	0.00120061	0.475398	0.904593	2	5	0.000583	10090	Mus musculus	Q8R4H2	Q8R4H2	R-MMU-416594;R-MMU-416588
R-MMU-1059683	Interleukin-6 signaling	1	11	0.00120061	0.475398	0.904593	6	19	0.00221471	10090	Mus musculus	P42225	P42225	R-MMU-1112602;R-MMU-1112565;R-MMU-1112587;R-MMU-1112538;R-MMU-1112727;R-MMU-1112604
R-MMU-9020956	Interleukin-27 signaling	1	11	0.00120061	0.475398	0.904593	5	16	0.00186502	10090	Mus musculus	P42225	P42225	R-MMU-8950518;R-MMU-8950441;R-MMU-8950733;R-MMU-8950782;R-MMU-8950485
R-MMU-8934903	Receptor Mediated Mitophagy	1	11	0.00120061	0.475398	0.904593	1	7	0.000816	10090	Mus musculus	O54833	O54833	R-MMU-8948039
R-MMU-390247	Beta-oxidation of very long chain fatty acids	1	11	0.00120061	0.475398	0.904593	1	11	0.0012822	10090	Mus musculus	Q9R0H0	Q9R0H0	R-MMU-390256
R-MMU-8963691	Phenylalanine and tyrosine metabolism	1	11	0.00120061	0.475398	0.904593	1	12	0.00139876	10090	Mus musculus	Q8C0M9	Q8C0M9	R-MMU-5696365
R-MMU-73621	Pyrimidine catabolism	1	11	0.00120061	0.475398	0.904593	1	13	0.00151533	10090	Mus musculus	Q9D020	Q9D020	R-MMU-109449
R-HSA-4420097	VEGFA-VEGFR2 Pathway	5	100	0.00845309	0.475773	0.76438	14	79	0.00540282	9606	Homo sapiens	P16333;P06756;P01116;O43639	P16333;P06756;P01116-1;P01116-2;O43639	R-HSA-5218830;R-HSA-5218824;R-HSA-5218854;R-HSA-5218851;R-HSA-5218818;R-HSA-5218815;R-HSA-5218847;R-HSA-5218814;R-HSA-5218845;R-HSA-5218812;R-HSA-5218806;R-HSA-5218804;R-HSA-5218836;R-HSA-5218832
R-HSA-3371497	HSP90 chaperone cycle for steroid hormone receptors (SHR) in the presence of ligand	3	57	0.00481826	0.478761	0.76438	22	22	0.00150458	9606	Homo sapiens	P54652;P04350;Q02790	P54652;P04350;Q02790	R-HSA-9726580;R-HSA-9706837;R-HSA-5618099;R-HSA-5618098;R-HSA-9725885;R-HSA-9726621;R-HSA-5618110;R-HSA-9725855;R-HSA-5618105;R-HSA-5618073;R-HSA-3371422;R-HSA-5618107;R-HSA-5618085;R-HSA-9705925;R-HSA-9705926;R-HSA-5618080;R-HSA-3371590;R-HSA-9690534;R-HSA-5618093;R-HSA-9726509;R-HSA-3371503;R-HSA-9678925
R-HSA-2173796	SMAD2/SMAD3:SMAD4 heterotrimer regulates transcription	2	36	0.00304311	0.486338	0.76438	20	24	0.00164136	9606	Homo sapiens	P84022;O75909	P84022;O75909	R-HSA-9733207;R-HSA-2031355;R-HSA-2187303;R-HSA-9736979;R-HSA-9733203;R-HSA-9736959;R-HSA-9733247;R-HSA-9736984;R-HSA-2187309;R-HSA-173488;R-HSA-2186643;R-HSA-2106579;R-HSA-9736992;R-HSA-9733216;R-HSA-1484099;R-HSA-2127257;R-HSA-2176475;R-HSA-2106586;R-HSA-2187293;R-HSA-170847
R-HSA-5663213	RHO GTPases Activate WASPs and WAVEs	2	36	0.00304311	0.486338	0.76438	5	10	0.000684	9606	Homo sapiens	P16333;O43516	P16333;O43516	R-HSA-2197698;R-HSA-2029466;R-HSA-442592;R-HSA-2197691;R-HSA-2197690
R-HSA-187687	Signalling to ERKs	2	36	0.00304311	0.486338	0.76438	3	32	0.00218848	9606	Homo sapiens	P01116	P01116-1;P01116-2	R-HSA-171026;R-HSA-5686071;R-HSA-170986
R-BTA-190873	Gap junction degradation	1	11	0.00124519	0.487822	0.993713	4	4	0.000481	9913	Bos taurus	P04975	P04975	R-BTA-190829;R-BTA-190519;R-BTA-196017;R-BTA-196026
R-BTA-8934903	Receptor Mediated Mitophagy	1	11	0.00124519	0.487822	0.993713	1	7	0.000842	9913	Bos taurus	Q3MQ24	Q3MQ24	R-BTA-8959571
R-RNO-1362409	Mitochondrial iron-sulfur cluster biogenesis	1	11	0.00126118	0.492206	0.970428	2	5	0.000604	10116	Rattus norvegicus	D3ZYW7	D3ZYW7	R-RNO-1362416;R-RNO-1362408
R-RNO-390247	Beta-oxidation of very long chain fatty acids	1	11	0.00126118	0.492206	0.970428	2	11	0.00132818	10116	Rattus norvegicus	P97852	P97852	R-RNO-390251;R-RNO-390252
R-RNO-8963693	Aspartate and asparagine metabolism	1	11	0.00126118	0.492206	0.970428	1	10	0.00120744	10116	Rattus norvegicus	F1LX07	F1LX07	R-RNO-372448
R-RNO-9755088	Ribavirin ADME	1	11	0.00126118	0.492206	0.970428	1	11	0.00132818	10116	Rattus norvegicus	D3ZW55	D3ZW55	R-RNO-9755030
R-HSA-372708	p130Cas linkage to MAPK signaling for integrins	1	15	0.00126796	0.494055	0.76438	3	3	0.000205	9606	Homo sapiens	P02751	P02751	R-HSA-372693;R-HSA-372705;R-HSA-372697
R-HSA-354194	GRB2:SOS provides linkage to MAPK signaling for Integrins	1	15	0.00126796	0.494055	0.76438	2	2	0.000137	9606	Homo sapiens	P02751	P02751	R-HSA-354165;R-HSA-354087
R-HSA-9823730	Formation of definitive endoderm	1	15	0.00126796	0.494055	0.76438	12	13	0.000889	9606	Homo sapiens	P84022	P84022	R-HSA-9823989;R-HSA-9823959;R-HSA-9823958;R-HSA-9823729;R-HSA-9823952;R-HSA-9823836;R-HSA-9823966;R-HSA-9823992;R-HSA-9824472;R-HSA-9823950;R-HSA-9823849;R-HSA-9823977
R-HSA-162592	Integration of provirus	1	15	0.00126796	0.494055	0.76438	10	14	0.000957	9606	Homo sapiens	O75531	O75531	R-HSA-175250;R-HSA-164514;R-HSA-8951690;R-HSA-175174;R-HSA-175108;R-HSA-164522;R-HSA-173115;R-HSA-162590;R-HSA-164845;R-HSA-175117
R-HSA-5099900	WNT5A-dependent internalization of FZD4	1	15	0.00126796	0.494055	0.76438	2	5	0.000342	9606	Homo sapiens	P53680	P53680	R-HSA-5138459;R-HSA-5138433
R-HSA-2691232	Constitutive Signaling by NOTCH1 HD Domain Mutants	1	15	0.00126796	0.494055	0.76438	1	6	0.00041	9606	Homo sapiens	O14672	O14672	R-HSA-2730752
R-HSA-2691230	Signaling by NOTCH1 HD Domain Mutants in Cancer	1	15	0.00126796	0.494055	0.76438	1	6	0.00041	9606	Homo sapiens	O14672	O14672	R-HSA-2730752
R-HSA-69183	Processive synthesis on the lagging strand	1	15	0.00126796	0.494055	0.76438	1	7	0.000479	9606	Homo sapiens	P18858	P18858	R-HSA-69173
R-HSA-5358508	Mismatch Repair	1	15	0.00126796	0.494055	0.76438	1	17	0.00116263	9606	Homo sapiens	P18858	P18858	R-HSA-5358592
R-HSA-9013424	RHOV GTPase cycle	2	37	0.00312764	0.500708	0.76438	1	2	0.000137	9606	Homo sapiens	P16333;O43639	P16333;O43639	R-HSA-9018794
R-HSA-2129379	Molecules associated with elastic fibres	2	37	0.00312764	0.500708	0.76438	3	10	0.000684	9606	Homo sapiens	P06756;P02751	P06756;P02751	R-HSA-2537665;R-HSA-2396029;R-HSA-2395320
R-HSA-8964043	Plasma lipoprotein clearance	2	37	0.00312764	0.500708	0.76438	6	35	0.00239365	9606	Homo sapiens	P53680;Q00341	P53680;Q00341	R-HSA-6784738;R-HSA-6784735;R-HSA-8858252;R-HSA-8855131;R-HSA-8855130;R-HSA-6784729
R-HSA-75105	Fatty acyl-CoA biosynthesis	2	37	0.00312764	0.500708	0.76438	3	25	0.00170975	9606	Homo sapiens	Q9P035;Q9BW60	Q9P035;Q9BW60	R-HSA-548830;R-HSA-548800;R-HSA-5676637
R-HSA-3000171	Non-integrin membrane-ECM interactions	3	59	0.00498732	0.501436	0.76438	6	22	0.00150458	9606	Homo sapiens	O14936;P06756;P02751	O14936;P06756;P02751	R-HSA-2731081;R-HSA-2396337;R-HSA-2731123;R-HSA-2731074;R-HSA-2731141;R-HSA-2750181
R-MMU-196108	Pregnenolone biosynthesis	1	12	0.00130976	0.505299	0.904593	3	7	0.000816	10090	Mus musculus	Q61578	Q61578	R-MMU-193065;R-MMU-193101;R-MMU-193054
R-MMU-8984722	Interleukin-35 Signalling	1	12	0.00130976	0.505299	0.904593	10	24	0.00279753	10090	Mus musculus	P42225	P42225	R-MMU-8984023;R-MMU-8983835;R-MMU-8983841;R-MMU-8983845;R-MMU-8983983;R-MMU-8950453;R-MMU-8984014;R-MMU-8983996;R-MMU-8984021;R-MMU-8950522
R-MMU-1679131	Trafficking and processing of endosomal TLR	1	12	0.00130976	0.505299	0.904593	2	6	0.000699	10090	Mus musculus	Q9DAU1	Q9DAU1	R-MMU-1678923;R-MMU-1678944
R-MMU-9759476	Regulation of Homotypic Cell-Cell Adhesion	1	12	0.00130976	0.505299	0.904593	1	8	0.000933	10090	Mus musculus	O89090	O89090	R-MMU-9761027
R-MMU-9764260	Regulation of Expression and Function of Type II Classical Cadherins	1	12	0.00130976	0.505299	0.904593	1	8	0.000933	10090	Mus musculus	O89090	O89090	R-MMU-9761027
R-MMU-9759475	Regulation of CDH11 Expression and Function	1	12	0.00130976	0.505299	0.904593	1	8	0.000933	10090	Mus musculus	O89090	O89090	R-MMU-9761027
R-MMU-9755088	Ribavirin ADME	1	12	0.00130976	0.505299	0.904593	1	11	0.0012822	10090	Mus musculus	P03958	P03958	R-MMU-9754964
R-MMU-71064	Lysine catabolism	1	12	0.00130976	0.505299	0.904593	1	14	0.00163189	10090	Mus musculus	Q60759	Q60759	R-MMU-71046
R-HSA-9694548	Maturation of spike protein	2	38	0.00321217	0.514817	0.76438	2	12	0.000821	9606	Homo sapiens	Q9H0U3;Q5W0Z9	Q9H0U3;Q5W0Z9	R-HSA-9694341;R-HSA-9694793
R-HSA-8979227	Triglyceride metabolism	2	38	0.00321217	0.514817	0.76438	2	24	0.00164136	9606	Homo sapiens	O60664;P36873	O60664;P36873	R-HSA-163568;R-HSA-8848355
R-HSA-2173791	TGF-beta receptor signaling in EMT (epithelial to mesenchymal transition)	1	16	0.00135249	0.516537	0.76438	5	6	0.00041	9606	Homo sapiens	P37173	P37173	R-HSA-2160931;R-HSA-2160932;R-HSA-2134532;R-HSA-2160935;R-HSA-2134519
R-HSA-2032785	YAP1- and WWTR1 (TAZ)-stimulated gene expression	1	16	0.00135249	0.516537	0.76438	5	9	0.000616	9606	Homo sapiens	P46937	P46937	R-HSA-8871266;R-HSA-8871265;R-HSA-1989766;R-HSA-2032775;R-HSA-8871260
R-HSA-8866427	VLDLR internalisation and degradation	1	16	0.00135249	0.516537	0.76438	2	4	0.000274	9606	Homo sapiens	P53680	P53680	R-HSA-8855131;R-HSA-8855130
R-HSA-8949664	Processing of SMDT1	1	16	0.00135249	0.516537	0.76438	1	5	0.000342	9606	Homo sapiens	Q9NWR8	Q9NWR8	R-HSA-8953461
R-HSA-205043	NRIF signals cell death from the nucleus	1	16	0.00135249	0.516537	0.76438	1	7	0.000479	9606	Homo sapiens	P49768	P49768	R-HSA-205112
R-HSA-1660516	Synthesis of PIPs at the early endosome membrane	1	16	0.00135249	0.516537	0.76438	1	13	0.000889	9606	Homo sapiens	Q9BTU6	Q9BTU6	R-HSA-1675974
R-BTA-1855183	Synthesis of IP2, IP, and Ins in the cytosol	1	12	0.00135839	0.518067	0.993713	2	11	0.00132371	9913	Bos taurus	P21327	P21327	R-BTA-1855232;R-BTA-1855208
R-BTA-1237044	Erythrocytes take up carbon dioxide and release oxygen	1	12	0.00135839	0.518067	0.993713	1	8	0.000963	9913	Bos taurus	Q3MHW9	Q3MHW9	R-BTA-6806831
R-BTA-1480926	O2/CO2 exchange in erythrocytes	1	12	0.00135839	0.518067	0.993713	1	14	0.00168472	9913	Bos taurus	Q3MHW9	Q3MHW9	R-BTA-6806831
R-RNO-174403	Glutathione synthesis and recycling	1	12	0.00137583	0.522566	0.970428	1	7	0.000845	10116	Rattus norvegicus	P19468	P19468	R-RNO-174367
R-RNO-1855183	Synthesis of IP2, IP, and Ins in the cytosol	1	12	0.00137583	0.522566	0.970428	1	11	0.00132818	10116	Rattus norvegicus	D3ZGS3	D3ZGS3	R-RNO-1855174
R-MMU-917729	Endosomal Sorting Complex Required For Transport (ESCRT)	2	30	0.00327439	0.525033	0.904593	3	4	0.000466	10090	Mus musculus	O88811;Q9DB34	O88811;Q9DB34	R-MMU-917730;R-MMU-917700;R-MMU-917693
R-MMU-8875878	MET promotes cell motility	2	30	0.00327439	0.525033	0.904593	1	12	0.00139876	10090	Mus musculus	O88207;P11276	O88207;P11276	R-MMU-8874079
R-HSA-9607240	FLT3 Signaling	2	39	0.0032967	0.52866	0.76438	1	43	0.00294077	9606	Homo sapiens	P01116	P01116-1;P01116-2	R-HSA-9607304
R-MMU-264876	Insulin processing	1	13	0.0014189	0.533498	0.904593	1	10	0.00116564	10090	Mus musculus	O35250	O35250	R-MMU-265177
R-MMU-2046106	alpha-linolenic acid (ALA) metabolism	1	13	0.0014189	0.533498	0.904593	1	13	0.00151533	10090	Mus musculus	Q9R0H0	Q9R0H0	R-MMU-2066787
R-MMU-2046104	alpha-linolenic (omega3) and linoleic (omega6) acid metabolism	1	13	0.0014189	0.533498	0.904593	1	21	0.00244784	10090	Mus musculus	Q9R0H0	Q9R0H0	R-MMU-2066787
R-HSA-9754189	Germ layer formation at gastrulation	1	17	0.00143702	0.538022	0.76438	6	11	0.000752	9606	Homo sapiens	P84022	P84022	R-HSA-9756948;R-HSA-9756724;R-HSA-9758501;R-HSA-9754480;R-HSA-452353;R-HSA-480378
R-HSA-1502540	Signaling by Activin	1	17	0.00143702	0.538022	0.76438	4	10	0.000684	9606	Homo sapiens	P84022	P84022	R-HSA-1549526;R-HSA-173488;R-HSA-1225919;R-HSA-170847
R-HSA-416993	Trafficking of GluR2-containing AMPA receptors	1	17	0.00143702	0.538022	0.76438	1	3	0.000205	9606	Homo sapiens	P53680	P53680-1	R-HSA-416639
R-HSA-9617828	FOXO-mediated transcription of cell cycle genes	1	17	0.00143702	0.538022	0.76438	6	22	0.00150458	9606	Homo sapiens	P84022	P84022	R-HSA-9625520;R-HSA-9625510;R-HSA-9618004;R-HSA-9618021;R-HSA-9617838;R-HSA-9617996
R-HSA-9013420	RHOU GTPase cycle	2	40	0.00338123	0.542233	0.76438	1	4	0.000274	9606	Homo sapiens	P16333;O43639	P16333;O43639	R-HSA-9018766
R-BTA-5205647	Mitophagy	2	30	0.00339597	0.544571	0.993713	13	22	0.00264741	9913	Bos taurus	Q3MQ24;A6H7B1	Q3MQ24;A6H7B1	R-BTA-9824888;R-BTA-5205649;R-BTA-5205673;R-BTA-5205663;R-BTA-9835011;R-BTA-8959571;R-BTA-9824897;R-BTA-9824894;R-BTA-9840807;R-BTA-9835009;R-BTA-9824892;R-BTA-9834945;R-BTA-5205661
R-BTA-5140745	WNT5A-dependent internalization of FZD2, FZD5 and ROR2	1	13	0.00147159	0.546529	0.993713	1	2	0.000241	9913	Bos taurus	P04975	P04975	R-BTA-5140747
R-BTA-5099900	WNT5A-dependent internalization of FZD4	1	13	0.00147159	0.546529	0.993713	2	5	0.000602	9913	Bos taurus	P04975	P04975	R-BTA-5138433;R-BTA-5138459
R-SSC-196780	Biotin transport and metabolism	1	13	0.00148266	0.549223	0.999976	2	9	0.00110429	9823	Sus scrofa	P0DTA4	P0DTA4	R-SSC-3323111;R-SSC-2993447
R-RNO-1614558	Degradation of cysteine and homocysteine	1	13	0.00149048	0.551114	0.970428	6	19	0.00229413	10116	Rattus norvegicus	P97532	P97532	R-RNO-9013533;R-RNO-9013471;R-RNO-9035484;R-RNO-9034756;R-RNO-9035227;R-RNO-9012721
R-RNO-2046106	alpha-linolenic acid (ALA) metabolism	1	13	0.00149048	0.551114	0.970428	2	13	0.00156967	10116	Rattus norvegicus	P97852	P97852	R-RNO-2066780;R-RNO-2066778
R-RNO-75205	Dissolution of Fibrin Clot	1	13	0.00149048	0.551114	0.970428	3	21	0.00253562	10116	Rattus norvegicus	P20961	P20961	R-RNO-159005;R-RNO-158795;R-RNO-158800
R-RNO-2046104	alpha-linolenic (omega3) and linoleic (omega6) acid metabolism	1	13	0.00149048	0.551114	0.970428	2	21	0.00253562	10116	Rattus norvegicus	P97852	P97852	R-RNO-2066780;R-RNO-2066778
R-MMU-8978868	Fatty acid metabolism	10	172	0.0187732	0.553461	0.904593	13	176	0.0205152	10090	Mus musculus	Q8R3F5;P50171;O35386;O08914;Q9DC50;O88531;P47713;P45952;Q9DCS3;Q9R0H0	Q8R3F5;P50171;O35386;O08914;Q9DC50;O88531;P47713;P45952;Q9DCS3;Q9R0H0	R-MMU-111883;R-MMU-390281;R-MMU-5693742;R-MMU-77338;R-MMU-389639;R-MMU-8952873;R-MMU-77345;R-MMU-8862152;R-MMU-5690517;R-MMU-2066787;R-MMU-8933547;R-MMU-390256;R-MMU-109341
R-HSA-9033241	Peroxisomal protein import	3	64	0.00540998	0.555796	0.76438	3	26	0.00177814	9606	Homo sapiens	O95822;O75521;O14734	O75521-2;O14734;O95822-2	R-HSA-9033233;R-HSA-9033235;R-HSA-9033236
R-HSA-375165	NCAM signaling for neurite out-growth	3	64	0.00540998	0.555796	0.76438	2	23	0.00157297	9606	Homo sapiens	P11362;P01116	P11362-1;P01116-1;P01116-2	R-HSA-392054;R-HSA-419033
R-HSA-9735871	SARS-CoV-1 targets host intracellular signalling and regulatory pathways	1	18	0.00152155	0.558553	0.76438	2	7	0.000479	9606	Homo sapiens	P84022	P84022	R-HSA-9727922;R-HSA-9737710
R-HSA-1482925	Acyl chain remodelling of PG	1	18	0.00152155	0.558553	0.76438	2	10	0.000684	9606	Homo sapiens	Q643R3	Q643R3	R-HSA-1482635;R-HSA-1482539
R-HSA-9819196	Zygotic genome activation (ZGA)	1	18	0.00152155	0.558553	0.76438	2	17	0.00116263	9606	Homo sapiens	P46937	P46937	R-HSA-9820807;R-HSA-9820806
R-HSA-209776	Metabolism of amine-derived hormones	1	18	0.00152155	0.558553	0.76438	2	19	0.00129941	9606	Homo sapiens	Q6PHW0	Q6PHW0	R-HSA-209921;R-HSA-209960
R-HSA-446353	Cell-extracellular matrix interactions	1	18	0.00152155	0.558553	0.76438	1	10	0.000684	9606	Homo sapiens	Q96AC1	Q96AC1	R-HSA-430341
R-HSA-1660514	Synthesis of PIPs at the Golgi membrane	1	18	0.00152155	0.558553	0.76438	1	11	0.000752	9606	Homo sapiens	Q9BTU6	Q9BTU6	R-HSA-1676185
R-HSA-194138	Signaling by VEGF	5	110	0.00929839	0.559135	0.76438	14	86	0.00588155	9606	Homo sapiens	P16333;P06756;P01116;O43639	P16333;P06756;P01116-1;P01116-2;O43639	R-HSA-5218830;R-HSA-5218824;R-HSA-5218854;R-HSA-5218851;R-HSA-5218818;R-HSA-5218815;R-HSA-5218847;R-HSA-5218814;R-HSA-5218845;R-HSA-5218812;R-HSA-5218806;R-HSA-5218804;R-HSA-5218836;R-HSA-5218832
R-HSA-8978868	Fatty acid metabolism	8	178	0.0150465	0.559277	0.76438	13	192	0.0131309	9606	Homo sapiens	O95822;O00519;O75521;Q9P035;Q14914;Q9BW60;P05166;O14734	O00519;O75521-2;Q9P035;Q14914;Q9BW60;P05166;O95822-2;O14734	R-HSA-2066779;R-HSA-390304;R-HSA-548800;R-HSA-5676637;R-HSA-977317;R-HSA-5690042;R-HSA-2046094;R-HSA-548830;R-HSA-71031;R-HSA-2046088;R-HSA-6809808;R-HSA-5693742;R-HSA-2161567
R-MMU-75105	Fatty acyl-CoA biosynthesis	2	32	0.00349269	0.55971	0.904593	2	20	0.00233127	10090	Mus musculus	P50171;O88531	P50171;O88531	R-MMU-8862152;R-MMU-5690517
R-MMU-74217	Purine salvage	1	14	0.00152805	0.560092	0.904593	1	12	0.00139876	10090	Mus musculus	P03958	P03958	R-MMU-74241
R-MMU-156581	Methylation	1	14	0.00152805	0.560092	0.904593	1	12	0.00139876	10090	Mus musculus	Q9DCG9	Q9DCG9	R-MMU-6800149
R-MMU-5389840	Mitochondrial translation elongation	5	86	0.0093866	0.567456	0.904593	1	1	0.000117	10090	Mus musculus	Q9D0Q7;Q8R035;O35972;Q14C51;Q9D7N3	Q9D0Q7;Q8R035;O35972;Q14C51;Q9D7N3	R-MMU-5419261
R-RNO-9033241	Peroxisomal protein import	4	65	0.00745242	0.567643	0.970428	2	12	0.00144892	10116	Rattus norvegicus	P97852;P11466;Q8CHM7;P97519	P97852;P11466;Q8CHM7;P97519	R-RNO-9033235;R-RNO-9033236
R-RNO-1592230	Mitochondrial biogenesis	2	31	0.00355423	0.569154	0.970428	1	5	0.000604	10116	Rattus norvegicus	P15999;P19511	P15999;P19511	R-RNO-8949580
R-BTA-450604	KSRP (KHSRP) binds and destabilizes mRNA	1	14	0.00158479	0.573313	0.993713	1	3	0.000361	9913	Bos taurus	Q3T0E1	Q3T0E1	R-BTA-450422
R-MMU-9013405	RHOD GTPase cycle	3	51	0.00556647	0.575006	0.904593	3	9	0.00104907	10090	Mus musculus	Q80Z96;Q9D0F3;Q9WVM1	Q80Z96;Q9D0F3;Q9WVM1	R-MMU-9013437;R-MMU-9693250;R-MMU-9693198
R-HSA-6802952	Signaling by BRAF and RAF1 fusions	3	66	0.00557904	0.576525	0.76438	4	5	0.000342	9606	Homo sapiens	P01116;P02751	P01116-1;P01116-2;P02751	R-HSA-6802935;R-HSA-6802934;R-HSA-6802933;R-HSA-6802932
R-HSA-9006936	Signaling by TGFB family members	7	158	0.0133559	0.57675	0.76438	84	148	0.0101217	9606	Homo sapiens	P06756;P37173;P84022;O14908;P36873;O75909;P49768	P06756;P37173;P84022;O14908;P36873;O75909;P49768	R-HSA-178178;R-HSA-9839381;R-HSA-2160931;R-HSA-9839378;R-HSA-2160932;R-HSA-2187303;R-HSA-9839376;R-HSA-870538;R-HSA-9736979;R-HSA-2160935;R-HSA-9839390;R-HSA-4332235;R-HSA-9736984;R-HSA-2187309;R-HSA-4332236;R-HSA-178189;R-HSA-9839363;R-HSA-2187325;R-HSA-209055;R-HSA-2395320;R-HSA-9839371;R-HSA-9736970;R-HSA-2187395;R-HSA-2134532;R-HSA-2187401;R-HSA-178218;R-HSA-173483;R-HSA-173481;R-HSA-2187405;…
R-MMU-9013404	RAC2 GTPase cycle	5	87	0.00949574	0.577641	0.904593	3	10	0.00116564	10090	Mus musculus	P62484;Q80Z96;Q9D0F3;Q9CQ22;Q9WVM1	P62484;Q80Z96;Q9D0F3;Q9CQ22;Q9WVM1	R-MMU-9014294;R-MMU-9014295;R-MMU-9714481
R-RNO-400685	Sema4D in semaphorin signaling	1	14	0.00160514	0.577958	0.970428	2	11	0.00132818	10116	Rattus norvegicus	Q62868	Q62868	R-RNO-9680443;R-RNO-419049
R-RNO-8956320	Nucleotide biosynthesis	1	14	0.00160514	0.577958	0.970428	2	24	0.00289785	10116	Rattus norvegicus	Q63707	Q63707	R-RNO-73569;R-RNO-9708759
R-HSA-3928664	Ephrin signaling	1	19	0.00160609	0.578174	0.76438	7	11	0.000752	9606	Homo sapiens	O43639	O43639	R-HSA-3928633;R-HSA-3928639;R-HSA-3928625;R-HSA-3928641;R-HSA-3928640;R-HSA-3928631;R-HSA-3928614
R-HSA-8964038	LDL clearance	1	19	0.00160609	0.578174	0.76438	3	19	0.00129941	9606	Homo sapiens	P53680	P53680	R-HSA-6784738;R-HSA-6784735;R-HSA-6784729
R-HSA-174414	Processive synthesis on the C-strand of the telomere	1	19	0.00160609	0.578174	0.76438	1	7	0.000479	9606	Homo sapiens	P18858	P18858	R-HSA-174456
R-HSA-9018678	Biosynthesis of specialized proresolving mediators (SPMs)	1	19	0.00160609	0.578174	0.76438	1	69	0.00471892	9606	Homo sapiens	Q14914	Q14914	R-HSA-2161844
R-HSA-5654743	Signaling by FGFR4	2	43	0.00363483	0.581299	0.76438	3	41	0.00280399	9606	Homo sapiens	P01116	P01116-1;P01116-2	R-HSA-5654663;R-HSA-8941613;R-HSA-5654426
R-HSA-5654741	Signaling by FGFR3	2	43	0.00363483	0.581299	0.76438	3	43	0.00294077	9606	Homo sapiens	P01116	P01116-1;P01116-2	R-HSA-5654647;R-HSA-8941628;R-HSA-5654413
R-HSA-9663891	Selective autophagy	4	90	0.00760778	0.583821	0.76438	21	56	0.00382985	9606	Homo sapiens	O60664;Q99541;O95140;P04350	O60664;Q99541;O95140;P04350	R-HSA-9834070;R-HSA-9646679;R-HSA-9646390;R-HSA-5205673;R-HSA-9613530;R-HSA-9824892;R-HSA-9824894;R-HSA-9824888;R-HSA-9646685;R-HSA-9613565;R-HSA-5205663;R-HSA-9613666;R-HSA-9840807;R-HSA-9824897;R-HSA-9835011;R-HSA-9834945;R-HSA-9835009;R-HSA-9613352;R-HSA-9613513;R-HSA-9646383;R-HSA-5205649
R-MMU-372708	p130Cas linkage to MAPK signaling for integrins	1	15	0.0016372	0.585174	0.904593	3	3	0.00035	10090	Mus musculus	P11276	P11276	R-MMU-372705;R-MMU-372697;R-MMU-372693
R-MMU-354194	GRB2:SOS provides linkage to MAPK signaling for Integrins	1	15	0.0016372	0.585174	0.904593	2	2	0.000233	10090	Mus musculus	P11276	P11276	R-MMU-354087;R-MMU-354165
R-MMU-400685	Sema4D in semaphorin signaling	1	15	0.0016372	0.585174	0.904593	2	11	0.0012822	10090	Mus musculus	Q8R4H2	Q8R4H2	R-MMU-416594;R-MMU-416588
R-MMU-422085	Synthesis, secretion, and deacylation of Ghrelin	1	15	0.0016372	0.585174	0.904593	1	7	0.000816	10090	Mus musculus	Q9D958	Q9D958	R-MMU-422051
R-MMU-71336	Pentose phosphate pathway	1	15	0.0016372	0.585174	0.904593	2	20	0.00233127	10090	Mus musculus	Q8VEE0	Q8VEE0	R-MMU-71303;R-MMU-199803
R-MMU-199220	Vitamin B5 (pantothenate) metabolism	1	15	0.0016372	0.585174	0.904593	1	13	0.00151533	10090	Mus musculus	Q9Z0K8	Q9Z0K8	R-MMU-8938300
R-MMU-5419276	Mitochondrial translation termination	5	88	0.00960489	0.587698	0.904593	4	4	0.000466	10090	Mus musculus	Q9D0Q7;Q8R035;O35972;Q14C51;Q9D7N3	Q9D0Q7;Q8R035;O35972;Q14C51;Q9D7N3	R-MMU-5419281;R-MMU-5419264;R-MMU-5419271;R-MMU-5419273
R-MMU-432720	Lysosome Vesicle Biogenesis	2	34	0.00371098	0.592542	0.904593	5	8	0.000933	10090	Mus musculus	Q9DB34;O70404	Q9DB34;O70404	R-MMU-432707;R-MMU-432706;R-MMU-5671702;R-MMU-432688;R-MMU-432712
R-MMU-3000171	Non-integrin membrane-ECM interactions	2	34	0.00371098	0.592542	0.904593	3	8	0.000933	10090	Mus musculus	O88207;P11276	O88207;P11276	R-MMU-2327738;R-MMU-2731141;R-MMU-2465890
R-HSA-180910	Vpr-mediated nuclear import of PICs	2	44	0.00371936	0.593765	0.76438	2	2	0.000137	9606	Homo sapiens	P12270;O75531	P12270;O75531	R-HSA-180627;R-HSA-180622
R-HSA-5675221	Negative regulation of MAPK pathway	2	44	0.00371936	0.593765	0.76438	5	17	0.00116263	9606	Homo sapiens	P01116	P01116-1;P01116-2	R-HSA-5674022;R-HSA-5675431;R-HSA-5674018;R-HSA-5675433;R-HSA-5675417
R-HSA-1566948	Elastic fibre formation	2	44	0.00371936	0.593765	0.76438	4	17	0.00116263	9606	Homo sapiens	P06756;P02751	P06756;P02751	R-HSA-2328037;R-HSA-2537665;R-HSA-2396029;R-HSA-2395320
R-HSA-190840	Microtubule-dependent trafficking of connexons from Golgi to the plasma membrane	1	20	0.00169062	0.596924	0.76438	1	2	0.000137	9606	Homo sapiens	P04350	P04350	R-HSA-190520
R-HSA-2995383	Initiation of Nuclear Envelope (NE) Reformation	1	20	0.00169062	0.596924	0.76438	2	7	0.000479	9606	Homo sapiens	O75531	O75531	R-HSA-2995388;R-HSA-2995376
R-HSA-2028269	Signaling by Hippo	1	20	0.00169062	0.596924	0.76438	7	30	0.0020517	9606	Homo sapiens	P46937	P46937	R-HSA-2028598;R-HSA-2064406;R-HSA-2028583;R-HSA-2028724;R-HSA-2064421;R-HSA-2028644;R-HSA-2032770
R-HSA-388844	Receptor-type tyrosine-protein phosphatases	1	20	0.00169062	0.596924	0.76438	1	6	0.00041	9606	Homo sapiens	Q86W92	Q86W92	R-HSA-388824
R-HSA-9013695	NOTCH4 Intracellular Domain Regulates Transcription	1	20	0.00169062	0.596924	0.76438	1	9	0.000616	9606	Homo sapiens	P84022	P84022	R-HSA-9605414
R-HSA-9629569	Protein hydroxylation	1	20	0.00169062	0.596924	0.76438	1	10	0.000684	9606	Homo sapiens	Q12797	Q12797	R-HSA-9631355
R-HSA-3232118	SUMOylation of transcription factors	1	20	0.00169062	0.596924	0.76438	1	11	0.000752	9606	Homo sapiens	Q12888	Q12888	R-HSA-2997723
R-HSA-69186	Lagging Strand Synthesis	1	20	0.00169062	0.596924	0.76438	1	11	0.000752	9606	Homo sapiens	P18858	P18858	R-HSA-69173
R-MMU-5368287	Mitochondrial translation	5	89	0.00971404	0.597624	0.904593	5	5	0.000583	10090	Mus musculus	Q9D0Q7;Q8R035;O35972;Q14C51;Q9D7N3	Q9D0Q7;Q8R035;O35972;Q14C51;Q9D7N3	R-MMU-5419281;R-MMU-5419264;R-MMU-5419261;R-MMU-5419271;R-MMU-5419273
R-HSA-2682334	EPH-Ephrin signaling	4	92	0.00777684	0.601024	0.76438	10	56	0.00382985	9606	Homo sapiens	P53680;O14672;O43639;P49768	P53680;O14672;O43639;P49768	R-HSA-3928633;R-HSA-3928639;R-HSA-3928654;R-HSA-3928625;R-HSA-3928641;R-HSA-3928640;R-HSA-3928656;R-HSA-3928631;R-HSA-3928614;R-HSA-3928660
R-RNO-3232118	SUMOylation of transcription factors	1	15	0.00171979	0.6032	0.970428	1	8	0.000966	10116	Rattus norvegicus	Q62599	Q62599	R-RNO-3465545
R-RNO-2022377	Metabolism of Angiotensinogen to Angiotensins	1	15	0.00171979	0.6032	0.970428	1	17	0.00205264	10116	Rattus norvegicus	Q9R1T3	Q9R1T3	R-RNO-2022381
R-HSA-1433557	Signaling by SCF-KIT	2	45	0.00380389	0.605952	0.76438	1	39	0.00266721	9606	Homo sapiens	P01116	P01116-1;P01116-2	R-HSA-1433471
R-RNO-9609507	Protein localization	6	103	0.0118092	0.608712	0.970428	6	18	0.00217339	10116	Rattus norvegicus	P84817;P97852;P11466;Q8CHM7;D3ZYW7;P97519	P84817;P97852;P11466;Q8CHM7;D3ZYW7;P97519	R-RNO-9033235;R-RNO-8986181;R-RNO-9603784;R-RNO-9033236;R-RNO-9603775;R-RNO-9603804
R-MMU-399956	CRMPs in Sema3A signaling	1	16	0.00174634	0.608827	0.904593	2	3	0.00035	10090	Mus musculus	P49615	P49615	R-MMU-399951;R-MMU-399944
R-MMU-8982491	Glycogen metabolism	1	16	0.00174634	0.608827	0.904593	9	19	0.00221471	10090	Mus musculus	Q9Z1E4	Q9Z1E4	R-MMU-3322025;R-MMU-3322001;R-MMU-3322041;R-MMU-3781018;R-MMU-3322057;R-MMU-3781023;R-MMU-3322005;R-MMU-3781024;R-MMU-3322003
R-MMU-6785807	Interleukin-4 and Interleukin-13 signaling	1	16	0.00174634	0.608827	0.904593	5	26	0.00303066	10090	Mus musculus	P42225	P42225	R-MMU-6788582;R-MMU-6788622;R-MMU-6788571;R-MMU-6788623;R-MMU-6788628
R-MMU-3000170	Syndecan interactions	1	16	0.00174634	0.608827	0.904593	1	6	0.000699	10090	Mus musculus	P11276	P11276	R-MMU-2731141
R-HSA-438066	Unblocking of NMDA receptors, glutamate binding and activation	1	21	0.00177515	0.614842	0.76438	5	5	0.000342	9606	Homo sapiens	Q12959	Q12959	R-HSA-432164;R-HSA-438037;R-HSA-432162;R-HSA-432172;R-HSA-9614185
R-HSA-5651801	PCNA-Dependent Long Patch Base Excision Repair	1	21	0.00177515	0.614842	0.76438	3	6	0.00041	9606	Homo sapiens	P18858	P18858	R-HSA-110371;R-HSA-5651809;R-HSA-5651805
R-HSA-190872	Transport of connexons to the plasma membrane	1	21	0.00177515	0.614842	0.76438	1	3	0.000205	9606	Homo sapiens	P04350	P04350	R-HSA-190520
R-HSA-9008059	Interleukin-37 signaling	1	21	0.00177515	0.614842	0.76438	4	14	0.000957	9606	Homo sapiens	P84022	P84022	R-HSA-9008894;R-HSA-9008928;R-HSA-9008692;R-HSA-9009910
R-HSA-5620916	VxPx cargo-targeting to cilium	1	21	0.00177515	0.614842	0.76438	2	10	0.000684	9606	Homo sapiens	O00471	O00471	R-HSA-5623524;R-HSA-5623527
R-HSA-8849932	Synaptic adhesion-like molecules	1	21	0.00177515	0.614842	0.76438	1	8	0.000547	9606	Homo sapiens	Q12959	Q12959	R-HSA-8849891
R-HSA-901032	ER Quality Control Compartment (ERQC)	1	21	0.00177515	0.614842	0.76438	1	8	0.000547	9606	Homo sapiens	Q86TM6	Q86TM6	R-HSA-8867288
R-HSA-70895	Branched-chain amino acid catabolism	1	21	0.00177515	0.614842	0.76438	2	24	0.00164136	9606	Homo sapiens	P54687	P54687	R-HSA-70723;R-HSA-508189
R-HSA-2142691	Synthesis of Leukotrienes (LT) and Eoxins (EX)	1	21	0.00177515	0.614842	0.76438	1	15	0.00102585	9606	Homo sapiens	Q14914	Q14914	R-HSA-2161567
R-HSA-2219530	Constitutive Signaling by Aberrant PI3K in Cancer	4	94	0.0079459	0.617792	0.76438	1	2	0.000137	9606	Homo sapiens	P11362;O43815;P35568	P11362-19;P11362-1;O43815;P35568	R-HSA-2400009
R-HSA-2172127	DAP12 interactions	2	46	0.00388842	0.617859	0.76438	1	33	0.00225687	9606	Homo sapiens	P01116	P01116-1;P01116-2	R-HSA-2424477
R-BTA-8949664	Processing of SMDT1	1	16	0.00181118	0.622237	0.993713	3	5	0.000602	9913	Bos taurus	Q2KJI7	Q2KJI7	R-BTA-8949649;R-BTA-8949659;R-BTA-8949661
R-BTA-429958	mRNA decay by 3' to 5' exoribonuclease	1	16	0.00181118	0.622237	0.993713	1	3	0.000361	9913	Bos taurus	Q3T0E1	Q3T0E1	R-BTA-430028
R-BTA-450385	Butyrate Response Factor 1 (BRF1) binds and destabilizes mRNA	1	16	0.00181118	0.622237	0.993713	1	5	0.000602	9913	Bos taurus	Q3T0E1	Q3T0E1	R-BTA-450488
R-MMU-8939243	RUNX1 interacts with co-factors whose precise effect on RUNX1 targets is not known	2	36	0.00392927	0.623514	0.904593	2	5	0.000583	10090	Mus musculus	O54833;O54941	O54833;O54941	R-MMU-8937989;R-MMU-8938217
R-MMU-9013407	RHOH GTPase cycle	2	36	0.00392927	0.623514	0.904593	1	3	0.00035	10090	Mus musculus	Q80Z96;Q9CQ22	Q80Z96;Q9CQ22	R-MMU-9018758
R-MMU-1222556	ROS and RNS production in phagocytes	2	36	0.00392927	0.623514	0.904593	1	10	0.00116564	10090	Mus musculus	Q9Z1G3;P57746	Q9Z1G3;P57746	R-MMU-1222516
R-MMU-9639288	Amino acids regulate mTORC1	3	55	0.00600306	0.62577	0.904593	8	12	0.00139876	10090	Mus musculus	Q9CQ22;Q9Z1G3;P57746	Q9CQ22;Q9Z1G3;P57746	R-MMU-9645598;R-MMU-9639286;R-MMU-9640168;R-MMU-9645608;R-MMU-9640175;R-MMU-9640195;R-MMU-9646468;R-MMU-9640167
R-MMU-9711097	Cellular response to starvation	3	55	0.00600306	0.62577	0.904593	8	12	0.00139876	10090	Mus musculus	Q9CQ22;Q9Z1G3;P57746	Q9CQ22;Q9Z1G3;P57746	R-MMU-9645598;R-MMU-9639286;R-MMU-9640168;R-MMU-9645608;R-MMU-9640175;R-MMU-9640195;R-MMU-9646468;R-MMU-9640167
R-HSA-3371556	Cellular response to heat stress	4	95	0.00803043	0.626009	0.76438	11	29	0.00198331	9606	Homo sapiens	P54652;P12270;O95816;Q02790	P54652;P12270;O95816;Q02790	R-HSA-3371554;R-HSA-5251955;R-HSA-5251942;R-HSA-5251959;R-HSA-3371467;R-HSA-5324617;R-HSA-5252041;R-HSA-5082369;R-HSA-5082384;R-HSA-3371518;R-HSA-5252079
R-RNO-111931	PKA-mediated phosphorylation of CREB	1	16	0.00183444	0.626934	0.970428	2	3	0.000362	10116	Rattus norvegicus	P12369	P12369	R-RNO-8951727;R-RNO-111925
R-RNO-163615	PKA activation	1	16	0.00183444	0.626934	0.970428	2	3	0.000362	10116	Rattus norvegicus	P12369	P12369	R-RNO-8951727;R-RNO-111925
R-RNO-9013409	RHOJ GTPase cycle	1	16	0.00183444	0.626934	0.970428	1	2	0.000241	10116	Rattus norvegicus	D3ZGS3	D3ZGS3	R-RNO-9017488
R-RNO-399956	CRMPs in Sema3A signaling	1	16	0.00183444	0.626934	0.970428	1	3	0.000362	10116	Rattus norvegicus	P18266	P18266	R-RNO-399951
R-RNO-438064	Post NMDA receptor activation events	1	16	0.00183444	0.626934	0.970428	2	8	0.000966	10116	Rattus norvegicus	P12369	P12369	R-RNO-8951727;R-RNO-111925
R-HSA-176033	Interactions of Vpr with host cellular proteins	2	47	0.00397295	0.629488	0.76438	2	4	0.000274	9606	Homo sapiens	P12270;O75531	P12270;O75531	R-HSA-180627;R-HSA-180622
R-MMU-264642	Acetylcholine Neurotransmitter Release Cycle	1	17	0.00185549	0.631135	0.904593	2	5	0.000583	10090	Mus musculus	O08599	O08599	R-MMU-372529;R-MMU-372505
R-MMU-9865881	Complex III assembly	1	17	0.00185549	0.631135	0.904593	1	3	0.00035	10090	Mus musculus	Q9D855	Q9D855	R-MMU-9906042
R-MMU-416993	Trafficking of GluR2-containing AMPA receptors	1	17	0.00185549	0.631135	0.904593	1	3	0.00035	10090	Mus musculus	Q62283	Q62283	R-MMU-416985
R-MMU-1482922	Acyl chain remodelling of PI	1	17	0.00185549	0.631135	0.904593	1	6	0.000699	10090	Mus musculus	P47713	P47713	R-MMU-1482825
R-MMU-432142	Platelet sensitization by LDL	1	17	0.00185549	0.631135	0.904593	1	9	0.00104907	10090	Mus musculus	P47713	P47713	R-MMU-428961
R-MMU-180024	DARPP-32 events	1	17	0.00185549	0.631135	0.904593	1	10	0.00116564	10090	Mus musculus	P49615	P49615	R-MMU-180047
R-HSA-1482801	Acyl chain remodelling of PS	1	22	0.00185968	0.631965	0.76438	2	8	0.000547	9606	Homo sapiens	Q643R3	Q643R3	R-HSA-1482691;R-HSA-1482636
R-HSA-3296482	Defects in vitamin and cofactor metabolism	1	22	0.00185968	0.631965	0.76438	1	20	0.0013678	9606	Homo sapiens	P05166	P05166	R-HSA-9035990
R-RNO-432720	Lysosome Vesicle Biogenesis	2	35	0.00401284	0.634879	0.970428	5	8	0.000966	10116	Rattus norvegicus	Q9R1T3;P52303	Q9R1T3;P52303	R-RNO-432707;R-RNO-432712;R-RNO-5333658;R-RNO-432688;R-RNO-432706
R-HSA-373760	L1CAM interactions	5	121	0.0102282	0.64252	0.76438	10	54	0.00369307	9606	Homo sapiens	P11362;P06756;P53680;Q12959;P04350	P06756;P53680;P11362-1;Q12959;P04350	R-HSA-445079;R-HSA-555065;R-HSA-445077;R-HSA-376134;R-HSA-392749;R-HSA-437230;R-HSA-445071;R-HSA-392748;R-HSA-374686;R-HSA-374696
R-BTA-8949215	Mitochondrial calcium ion transport	1	17	0.00192438	0.644557	0.993713	3	7	0.000842	9913	Bos taurus	Q2KJI7	Q2KJI7	R-BTA-8949649;R-BTA-8949659;R-BTA-8949661
R-BTA-450513	Tristetraprolin (TTP, ZFP36) binds and destabilizes mRNA	1	17	0.00192438	0.644557	0.993713	1	4	0.000481	9913	Bos taurus	Q3T0E1	Q3T0E1	R-BTA-450431
R-HSA-389977	Post-chaperonin tubulin folding pathway	1	23	0.00194421	0.648328	0.76438	6	9	0.000616	9606	Homo sapiens	P04350	P04350	R-HSA-389956;R-HSA-389974;R-HSA-389969;R-HSA-389955;R-HSA-389964;R-HSA-389976
R-HSA-212676	Dopamine Neurotransmitter Release Cycle	1	23	0.00194421	0.648328	0.76438	2	4	0.000274	9606	Homo sapiens	O14936	O14936	R-HSA-5336443;R-HSA-380574
R-HSA-1181150	Signaling by NODAL	1	23	0.00194421	0.648328	0.76438	5	12	0.000821	9606	Homo sapiens	P84022	P84022	R-HSA-173488;R-HSA-1535903;R-HSA-1181355;R-HSA-1225919;R-HSA-170847
R-HSA-8949215	Mitochondrial calcium ion transport	1	23	0.00194421	0.648328	0.76438	2	10	0.000684	9606	Homo sapiens	Q9NWR8	Q9NWR8	R-HSA-8949178;R-HSA-8953461
R-HSA-9748787	Azathioprine ADME	1	23	0.00194421	0.648328	0.76438	1	17	0.00116263	9606	Homo sapiens	O15439	O15439	R-HSA-9750546
R-HSA-193368	Synthesis of bile acids and bile salts via 7alpha-hydroxycholesterol	1	23	0.00194421	0.648328	0.76438	1	31	0.00212009	9606	Homo sapiens	O14734	O14734	R-HSA-193385
R-RNO-196299	Beta-catenin phosphorylation cascade	1	17	0.00194909	0.649251	0.970428	4	4	0.000483	10116	Rattus norvegicus	P18266	P18266	R-RNO-195318;R-RNO-195287;R-RNO-195300;R-RNO-195283
R-RNO-9865881	Complex III assembly	1	17	0.00194909	0.649251	0.970428	1	3	0.000362	10116	Rattus norvegicus	D3ZYW7	D3ZYW7	R-RNO-9866272
R-RNO-1660514	Synthesis of PIPs at the Golgi membrane	1	17	0.00194909	0.649251	0.970428	1	10	0.00120744	10116	Rattus norvegicus	D3ZGS3	D3ZGS3	R-RNO-1675824
R-RNO-74259	Purine catabolism	1	17	0.00194909	0.649251	0.970428	3	33	0.00398454	10116	Rattus norvegicus	D3ZW55	D3ZW55	R-RNO-2509827;R-RNO-2509831;R-RNO-2509838
R-RNO-8964038	LDL clearance	1	17	0.00194909	0.649251	0.970428	1	17	0.00205264	10116	Rattus norvegicus	B2GV54	B2GV54	R-RNO-6813720
R-HSA-437239	Recycling pathway of L1	2	49	0.00414201	0.651916	0.76438	7	14	0.000957	9606	Homo sapiens	P53680;P04350	P53680;P04350	R-HSA-445079;R-HSA-555065;R-HSA-445077;R-HSA-392749;R-HSA-445071;R-HSA-392748;R-HSA-374696
R-HSA-6811440	Retrograde transport at the Trans-Golgi-Network	2	49	0.00414201	0.651916	0.76438	8	20	0.0013678	9606	Homo sapiens	O60664;P40616	O60664;P40616	R-HSA-6811431;R-HSA-6814086;R-HSA-6814675;R-HSA-6814096;R-HSA-6814094;R-HSA-6814670;R-HSA-6814091;R-HSA-6814682
R-HSA-9012852	Signaling by NOTCH3	2	49	0.00414201	0.651916	0.76438	3	37	0.00253043	9606	Homo sapiens	O14672;P49768	O14672;P49768	R-HSA-9017817;R-HSA-9013361;R-HSA-9013284
R-HSA-5655253	Signaling by FGFR2 in disease	2	49	0.00414201	0.651916	0.76438	1	28	0.00191492	9606	Homo sapiens	P01116	P01116-1;P01116-2	R-HSA-5655241
R-MMU-181429	Serotonin Neurotransmitter Release Cycle	1	18	0.00196464	0.652172	0.904593	2	3	0.00035	10090	Mus musculus	O08599	O08599	R-MMU-380905;R-MMU-380901
R-MMU-181430	Norepinephrine Neurotransmitter Release Cycle	1	18	0.00196464	0.652172	0.904593	2	5	0.000583	10090	Mus musculus	O08599	O08599	R-MMU-374899;R-MMU-374922
R-MMU-6804115	TP53 regulates transcription of additional cell cycle genes whose exact role in the p53 pathway remain uncertain	1	18	0.00196464	0.652172	0.904593	1	4	0.000466	10090	Mus musculus	P58871	P58871	R-MMU-6798044
R-MMU-9629569	Protein hydroxylation	1	18	0.00196464	0.652172	0.904593	1	9	0.00104907	10090	Mus musculus	Q9QXB9	Q9QXB9	R-MMU-9629578
R-MMU-1482925	Acyl chain remodelling of PG	1	18	0.00196464	0.652172	0.904593	1	10	0.00116564	10090	Mus musculus	P47713	P47713	R-MMU-1482900
R-MMU-2243919	Crosslinking of collagen fibrils	1	18	0.00196464	0.652172	0.904593	1	13	0.00151533	10090	Mus musculus	Q3UQ28	Q3UQ28	R-MMU-2559639
R-MMU-389661	Glyoxylate metabolism and glycine degradation	1	18	0.00196464	0.652172	0.904593	1	15	0.00174846	10090	Mus musculus	Q9DCU9	Q9DCU9	R-MMU-6784423
R-MMU-9013406	RHOQ GTPase cycle	3	58	0.0063305	0.661016	0.904593	1	5	0.000583	10090	Mus musculus	O09044;Q80Z96;Q9CQ22	O09044;Q80Z96;Q9CQ22	R-MMU-9018746
R-HSA-3371453	Regulation of HSF1-mediated heat shock response	3	75	0.00633981	0.661983	0.76438	7	14	0.000957	9606	Homo sapiens	P54652;P12270;O95816	P54652;P12270;O95816	R-HSA-5251955;R-HSA-5251942;R-HSA-5251959;R-HSA-3371467;R-HSA-5252041;R-HSA-3371518;R-HSA-5252079
R-HSA-379716	Cytosolic tRNA aminoacylation	1	24	0.00202874	0.663965	0.76438	9	21	0.00143619	9606	Homo sapiens	P41252	P41252	R-HSA-379893;R-HSA-379861;R-HSA-379974;R-HSA-379982;R-HSA-379865;R-HSA-379993;R-HSA-380008;R-HSA-379867;R-HSA-379994
R-HSA-5668599	RHO GTPases Activate NADPH Oxidases	1	24	0.00202874	0.663965	0.76438	2	14	0.000957	9606	Homo sapiens	Q13526	Q13526	R-HSA-9626816;R-HSA-9626817
R-HSA-400685	Sema4D in semaphorin signaling	1	24	0.00202874	0.663965	0.76438	1	13	0.000889	9606	Homo sapiens	P10301	P10301	R-HSA-416546
R-HSA-982772	Growth hormone receptor signaling	1	24	0.00202874	0.663965	0.76438	1	28	0.00191492	9606	Homo sapiens	P35568	P35568	R-HSA-1168423
R-RNO-6811438	Intra-Golgi traffic	2	37	0.00424215	0.664683	0.970428	2	8	0.000966	10116	Rattus norvegicus	Q3T1G7;O35165	Q3T1G7;O35165	R-RNO-6811433;R-RNO-8849748
R-MMU-9013420	RHOU GTPase cycle	2	39	0.00425671	0.666508	0.904593	1	3	0.00035	10090	Mus musculus	O88811;Q80Z96	O88811;Q80Z96	R-MMU-9018766
R-MMU-1483166	Synthesis of PA	2	39	0.00425671	0.666508	0.904593	4	17	0.00198158	10090	Mus musculus	Q8K2C8;P47713	Q8K2C8;P47713	R-MMU-1482656;R-MMU-75885;R-MMU-549112;R-MMU-1482604
R-RNO-199992	trans-Golgi Network Vesicle Budding	4	74	0.00848429	0.668172	0.970428	9	19	0.00229413	10116	Rattus norvegicus	Q9R1T3;B1H267;D3ZGS3;P52303	Q9R1T3;B1H267;D3ZGS3;P52303	R-RNO-432707;R-RNO-432712;R-RNO-421833;R-RNO-5333658;R-RNO-432688;R-RNO-421835;R-RNO-421836;R-RNO-421831;R-RNO-432706
R-RNO-180024	DARPP-32 events	1	18	0.00206375	0.670236	0.970428	2	10	0.00120744	10116	Rattus norvegicus	P12369	P12369	R-RNO-8951727;R-RNO-111925
R-RNO-111471	Apoptotic factor-mediated response	1	18	0.00206375	0.670236	0.970428	2	20	0.00241488	10116	Rattus norvegicus	Q63690	Q63690	R-RNO-114307;R-RNO-114284
R-MMU-447115	Interleukin-12 family signaling	1	19	0.00207378	0.672012	0.904593	15	63	0.00734351	10090	Mus musculus	P42225	P42225	R-MMU-8983835;R-MMU-8983841;R-MMU-8983983;R-MMU-8950453;R-MMU-8983996;R-MMU-8950441;R-MMU-8950733;R-MMU-8950485;R-MMU-8984023;R-MMU-8983845;R-MMU-8950518;R-MMU-8984014;R-MMU-8984021;R-MMU-8950522;R-MMU-8950782
R-MMU-888590	GABA synthesis, release, reuptake and degradation	1	19	0.00207378	0.672012	0.904593	2	9	0.00104907	10090	Mus musculus	O08599	O08599	R-MMU-888589;R-MMU-917744
R-MMU-189483	Heme degradation	1	19	0.00207378	0.672012	0.904593	1	16	0.00186502	10090	Mus musculus	O70252	O70252	R-MMU-189398
R-HSA-2173793	Transcriptional activity of SMAD2/SMAD3:SMAD4 heterotrimer	2	51	0.00431107	0.67325	0.76438	40	51	0.00348789	9606	Homo sapiens	P84022;O75909	P84022;O75909	R-HSA-9733207;R-HSA-2187303;R-HSA-870538;R-HSA-9736979;R-HSA-9733203;R-HSA-2176491;R-HSA-9736984;R-HSA-2187309;R-HSA-2186607;R-HSA-2186741;R-HSA-1484099;R-HSA-2176503;R-HSA-2176502;R-HSA-2186747;R-HSA-2187325;R-HSA-209055;R-HSA-2187388;R-HSA-170847;R-HSA-9736970;R-HSA-2187395;R-HSA-2187330;R-HSA-2031355;R-HSA-173481;R-HSA-173545;R-HSA-9736959;R-HSA-9733247;R-HSA-2179274;R-HSA-2179276;R-HSA-173488…
R-RNO-9013420	RHOU GTPase cycle	2	38	0.0043568	0.678835	0.970428	1	3	0.000362	10116	Rattus norvegicus	O55043;D4A208	O55043;D4A208	R-RNO-9018766
R-HSA-5696397	Gap-filling DNA repair synthesis and ligation in GG-NER	1	25	0.00211327	0.678908	0.76438	1	2	0.000137	9606	Homo sapiens	P18858	P18858	R-HSA-5690997
R-HSA-9620244	Long-term potentiation	1	25	0.00211327	0.678908	0.76438	3	7	0.000479	9606	Homo sapiens	Q12959	Q12959	R-HSA-445367;R-HSA-9612085;R-HSA-9618750
R-HSA-110373	Resolution of AP sites via the multiple-nucleotide patch replacement pathway	1	25	0.00211327	0.678908	0.76438	6	19	0.00129941	9606	Homo sapiens	P18858	P18858	R-HSA-110371;R-HSA-5651792;R-HSA-5651809;R-HSA-5651789;R-HSA-5651773;R-HSA-5651805
R-HSA-8940973	RUNX2 regulates osteoblast differentiation	1	25	0.00211327	0.678908	0.76438	6	24	0.00164136	9606	Homo sapiens	P46937	P46937	R-HSA-8937864;R-HSA-8937820;R-HSA-8877922;R-HSA-8937869;R-HSA-8937856;R-HSA-8937844
R-HSA-9839394	TGFBR3 expression	1	25	0.00211327	0.678908	0.76438	1	8	0.000547	9606	Homo sapiens	P84022	P84022	R-HSA-9839371
R-HSA-264876	Insulin processing	1	25	0.00211327	0.678908	0.76438	1	17	0.00116263	9606	Homo sapiens	O00471	O00471	R-HSA-265177
R-HSA-9828806	Maturation of hRSV A proteins	1	25	0.00211327	0.678908	0.76438	2	40	0.0027356	9606	Homo sapiens	P36873	P36873	R-HSA-9832037;R-HSA-9831948
R-HSA-1266695	Interleukin-7 signaling	1	25	0.00211327	0.678908	0.76438	1	26	0.00177814	9606	Homo sapiens	P35568	P35568	R-HSA-8983003
R-BTA-389661	Glyoxylate metabolism and glycine degradation	1	19	0.00215078	0.685324	0.993713	1	15	0.00180505	9913	Bos taurus	A7YWE4	A7YWE4	R-BTA-6784399
R-HSA-159236	Transport of Mature mRNA derived from an Intron-Containing Transcript	3	78	0.00659341	0.687534	0.76438	4	4	0.000274	9606	Homo sapiens	Q05519;Q13769;P12270	Q05519;Q13769;P12270	R-HSA-75097;R-HSA-75096;R-HSA-75098;R-HSA-159101
R-RNO-9603798	Class I peroxisomal membrane protein import	1	19	0.0021784	0.689967	0.970428	3	3	0.000362	10116	Rattus norvegicus	P84817	P84817	R-RNO-9603784;R-RNO-9603775;R-RNO-9603804
R-RNO-3928664	Ephrin signaling	1	19	0.0021784	0.689967	0.970428	5	9	0.00108669	10116	Rattus norvegicus	O55043	O55043	R-RNO-3928633;R-RNO-3928631;R-RNO-3928625;R-RNO-3928641;R-RNO-3928640
R-RNO-9629569	Protein hydroxylation	1	19	0.0021784	0.689967	0.970428	1	9	0.00108669	10116	Rattus norvegicus	Q99ND9	Q99ND9	R-RNO-9629578
R-MMU-176412	Phosphorylation of the APC/C	1	20	0.00218293	0.690722	0.904593	2	2	0.000233	10090	Mus musculus	Q91W96	Q91W96	R-MMU-174132;R-MMU-174119
R-MMU-176407	Conversion from APC/C:Cdc20 to APC/C:Cdh1 in late anaphase	1	20	0.00218293	0.690722	0.904593	2	3	0.00035	10090	Mus musculus	Q91W96	Q91W96	R-MMU-174224;R-MMU-174070
R-MMU-2453902	The canonical retinoid cycle in rods (twilight vision)	1	20	0.00218293	0.690722	0.904593	1	16	0.00186502	10090	Mus musculus	Q58NB6	Q58NB6	R-MMU-2454081
R-MMU-70895	Branched-chain amino acid catabolism	1	20	0.00218293	0.690722	0.904593	1	23	0.00268096	10090	Mus musculus	Q9EQ20	Q9EQ20	R-MMU-70893
R-MMU-9035034	RHOF GTPase cycle	2	41	0.004475	0.692912	0.904593	1	3	0.00035	10090	Mus musculus	O09044;Q80Z96	O09044;Q80Z96	R-MMU-9693125
R-MMU-8948216	Collagen chain trimerization	2	41	0.004475	0.692912	0.904593	2	26	0.00303066	10090	Mus musculus	O88207;Q8BLX7	O88207;Q8BLX7	R-MMU-8944219;R-MMU-8944223
R-RNO-432722	Golgi Associated Vesicle Biogenesis	3	58	0.00664985	0.69302	0.970428	4	7	0.000845	10116	Rattus norvegicus	B1H267;D3ZGS3;P52303	B1H267;D3ZGS3;P52303	R-RNO-421833;R-RNO-421835;R-RNO-421836;R-RNO-421831
R-RNO-9013406	RHOQ GTPase cycle	3	58	0.00664985	0.69302	0.970428	2	5	0.000604	10116	Rattus norvegicus	O55043;P97531;D4A208	O55043;P97531;D4A208	R-RNO-9018746;R-RNO-9018745
R-HSA-389960	Formation of tubulin folding intermediates by CCT/TriC	1	26	0.0021978	0.693188	0.76438	2	2	0.000137	9606	Homo sapiens	P04350	P04350	R-HSA-389954;R-HSA-389961
R-HSA-3214842	HDMs demethylate histones	1	26	0.0021978	0.693188	0.76438	2	17	0.00116263	9606	Homo sapiens	O60341	O60341	R-HSA-3214912;R-HSA-5661123
R-HSA-901042	Calnexin/calreticulin cycle	1	26	0.0021978	0.693188	0.76438	1	11	0.000752	9606	Homo sapiens	Q86TM6	Q86TM6	R-HSA-8867288
R-HSA-211976	Endogenous sterols	1	26	0.0021978	0.693188	0.76438	1	18	0.00123102	9606	Homo sapiens	P10109	P10109	R-HSA-193101
R-HSA-9009391	Extra-nuclear estrogen signaling	3	80	0.00676247	0.703748	0.76438	11	39	0.00266721	9606	Homo sapiens	P01116;O43815	P01116-1;P01116-2;O43815	R-HSA-9021609;R-HSA-9632918;R-HSA-9021596;R-HSA-9021660;R-HSA-9633044;R-HSA-9632906;R-HSA-9021601;R-HSA-9021600;R-HSA-9632910;R-HSA-9632412;R-HSA-9027670
R-HSA-6806834	Signaling by MET	3	80	0.00676247	0.703748	0.76438	4	51	0.00348789	9606	Homo sapiens	P01116;P02751	P01116-1;P01116-2;P02751	R-HSA-8851877;R-HSA-8851827;R-HSA-8874079;R-HSA-8851899
R-RNO-6799198	Complex I biogenesis	3	59	0.0067645	0.703939	0.970428	7	11	0.00132818	10116	Rattus norvegicus	O08776;Q5XIC2;Q5XI79	O08776;Q5XIC2;Q5XI79	R-RNO-6799196;R-RNO-6799178;R-RNO-6799202;R-RNO-6799179;R-RNO-6800868;R-RNO-6799203;R-RNO-6799197
R-RNO-416482	G alpha (12/13) signalling events	3	59	0.0067645	0.703939	0.970428	3	12	0.00144892	10116	Rattus norvegicus	O55043;Q62868;Q5FVC2	O55043;Q62868;Q5FVC2	R-RNO-9680443;R-RNO-419049;R-RNO-419166
R-HSA-76066	RNA Polymerase III Transcription Initiation From Type 2 Promoter	1	27	0.00228233	0.706833	0.76438	4	4	0.000274	9606	Homo sapiens	Q9Y5Q9	Q9Y5Q9	R-HSA-112150;R-HSA-83805;R-HSA-83788;R-HSA-83790
R-HSA-1482788	Acyl chain remodelling of PC	1	27	0.00228233	0.706833	0.76438	2	9	0.000616	9606	Homo sapiens	Q643R3	Q643R3	R-HSA-1482533;R-HSA-1482547
R-MMU-141430	Inactivation of APC/C via direct inhibition of the APC/C complex	1	21	0.00229208	0.708367	0.904593	1	2	0.000233	10090	Mus musculus	Q91W96	Q91W96	R-MMU-141423
R-MMU-877300	Interferon gamma signaling	1	21	0.00229208	0.708367	0.904593	7	19	0.00221471	10090	Mus musculus	P42225	P42225	R-MMU-873921;R-MMU-873917;R-MMU-997326;R-MMU-873922;R-MMU-877281;R-MMU-909552;R-MMU-873927
R-MMU-141405	Inhibition of the proteolytic activity of APC/C required for the onset of anaphase by mitotic spindle checkpoint components	1	21	0.00229208	0.708367	0.904593	1	3	0.00035	10090	Mus musculus	Q91W96	Q91W96	R-MMU-141423
R-MMU-419037	NCAM1 interactions	1	21	0.00229208	0.708367	0.904593	1	3	0.00035	10090	Mus musculus	O88207	O88207	R-MMU-375151
R-MMU-977068	Termination of O-glycan biosynthesis	1	21	0.00229208	0.708367	0.904593	1	4	0.000466	10090	Mus musculus	P54751	P54751	R-MMU-981497
R-MMU-5620916	VxPx cargo-targeting to cilium	1	21	0.00229208	0.708367	0.904593	2	9	0.00104907	10090	Mus musculus	O35250	O35250	R-MMU-5623524;R-MMU-5623527
R-MMU-171319	Telomere Extension By Telomerase	1	21	0.00229208	0.708367	0.904593	2	9	0.00104907	10090	Mus musculus	Q922D4	Q922D4	R-MMU-9686524;R-MMU-163096
R-MMU-445144	Signal transduction by L1	1	21	0.00229208	0.708367	0.904593	1	10	0.00116564	10090	Mus musculus	O54833	O54833	R-MMU-392752
R-MMU-6807004	Negative regulation of MET activity	1	21	0.00229208	0.708367	0.904593	1	11	0.0012822	10090	Mus musculus	O88811	O88811	R-MMU-8875490
R-MMU-376176	Signaling by ROBO receptors	1	21	0.00229208	0.708367	0.904593	1	12	0.00139876	10090	Mus musculus	Q03173	Q03173	R-MMU-428534
R-HSA-9833482	PKR-mediated signaling	3	81	0.006847	0.711611	0.76438	4	40	0.0027356	9606	Homo sapiens	P16333;P54652;P04350	P16333;P54652;P04350	R-HSA-9836404;R-HSA-9835189;R-HSA-9835411;R-HSA-9833723
R-HSA-389957	Prefoldin mediated transfer of substrate to CCT/TriC	1	28	0.00236686	0.719873	0.76438	2	2	0.000137	9606	Homo sapiens	P04350	P04350	R-HSA-389970;R-HSA-389980
R-HSA-76061	RNA Polymerase III Transcription Initiation From Type 1 Promoter	1	28	0.00236686	0.719873	0.76438	4	5	0.000342	9606	Homo sapiens	Q9Y5Q9	Q9Y5Q9	R-HSA-76054;R-HSA-76056;R-HSA-83723;R-HSA-76060
R-HSA-354192	Integrin signaling	1	28	0.00236686	0.719873	0.76438	15	24	0.00164136	9606	Homo sapiens	P02751	P02751	R-HSA-354149;R-HSA-429415;R-HSA-354087;R-HSA-372705;R-HSA-429441;R-HSA-377644;R-HSA-354124;R-HSA-377641;R-HSA-377640;R-HSA-377643;R-HSA-354165;R-HSA-372693;R-HSA-354066;R-HSA-354073;R-HSA-372697
R-BTA-176412	Phosphorylation of the APC/C	1	21	0.00237718	0.721424	0.993713	2	2	0.000241	9913	Bos taurus	A1A4R8	A1A4R8	R-BTA-174132;R-BTA-174119
R-BTA-176407	Conversion from APC/C:Cdc20 to APC/C:Cdh1 in late anaphase	1	21	0.00237718	0.721424	0.993713	2	3	0.000361	9913	Bos taurus	A1A4R8	A1A4R8	R-BTA-174070;R-BTA-174224
R-BTA-6804115	TP53 regulates transcription of additional cell cycle genes whose exact role in the p53 pathway remain uncertain	1	21	0.00237718	0.721424	0.993713	1	4	0.000481	9913	Bos taurus	A7MB47	A7MB47	R-BTA-6798044
R-HSA-9662361	Sensory processing of sound by outer hair cells of the cochlea	2	56	0.00473373	0.721947	0.76438	1	8	0.000547	9606	Homo sapiens	O14936;Q12929	O14936;Q12929	R-HSA-9663363
R-HSA-1227986	Signaling by ERBB2	2	56	0.00473373	0.721947	0.76438	3	46	0.00314594	9606	Homo sapiens	P01116	P01116-1;P01116-2	R-HSA-1250498;R-HSA-1250463;R-HSA-1306972
R-MMU-9013418	RHOBTB2 GTPase cycle	1	22	0.00240122	0.725006	0.904593	1	2	0.000233	10090	Mus musculus	Q920Q6	Q920Q6	R-MMU-9018787
R-MMU-9615933	Postmitotic nuclear pore complex (NPC) reformation	1	22	0.00240122	0.725006	0.904593	3	7	0.000816	10090	Mus musculus	Q9Z0W3	Q9Z0W3	R-MMU-9615901;R-MMU-9618378;R-MMU-9634169
R-MMU-1482801	Acyl chain remodelling of PS	1	22	0.00240122	0.725006	0.904593	2	8	0.000933	10090	Mus musculus	P47713	P47713	R-MMU-1482897;R-MMU-1482771
R-RNO-193368	Synthesis of bile acids and bile salts via 7alpha-hydroxycholesterol	1	21	0.00240771	0.725964	0.970428	4	31	0.00374306	10116	Rattus norvegicus	P97852	P97852	R-RNO-193508;R-RNO-193535;R-RNO-193455;R-RNO-192331
R-HSA-9013694	Signaling by NOTCH4	3	83	0.00701606	0.726854	0.76438	3	20	0.0013678	9606	Homo sapiens	P84022;O14672;P49768	P84022;O14672;P49768	R-HSA-9605414;R-HSA-9604294;R-HSA-9604264
R-HSA-9619483	Activation of AMPK downstream of NMDARs	1	29	0.00245139	0.732334	0.76438	1	3	0.000205	9606	Homo sapiens	P04350	P04350	R-HSA-9619542
R-HSA-1482839	Acyl chain remodelling of PE	1	29	0.00245139	0.732334	0.76438	2	9	0.000616	9606	Homo sapiens	Q643R3	Q643R3	R-HSA-1482646;R-HSA-1482667
R-HSA-9619665	EGR2 and SOX10-mediated initiation of Schwann cell myelination	1	29	0.00245139	0.732334	0.76438	2	26	0.00177814	9606	Homo sapiens	P46937	P46937	R-HSA-9615626;R-HSA-9618559
R-BTA-141430	Inactivation of APC/C via direct inhibition of the APC/C complex	1	22	0.00249038	0.737893	0.993713	1	2	0.000241	9913	Bos taurus	A1A4R8	A1A4R8	R-BTA-141423
R-BTA-141405	Inhibition of the proteolytic activity of APC/C required for the onset of anaphase by mitotic spindle checkpoint components	1	22	0.00249038	0.737893	0.993713	1	3	0.000361	9913	Bos taurus	A1A4R8	A1A4R8	R-BTA-141423
R-BTA-429947	Deadenylation of mRNA	1	22	0.00249038	0.737893	0.993713	1	3	0.000361	9913	Bos taurus	A7MB47	A7MB47	R-BTA-429955
R-HSA-2980766	Nuclear Envelope Breakdown	2	58	0.00490279	0.739644	0.76438	3	13	0.000889	9606	Homo sapiens	P12270;O75531	P12270;O75531	R-HSA-2993898;R-HSA-2990880;R-HSA-2990882
R-HSA-9006927	Signaling by Non-Receptor Tyrosine Kinases	2	58	0.00490279	0.739644	0.76438	2	53	0.00362467	9606	Homo sapiens	P01116	P01116-1;P01116-2	R-HSA-8981353;R-HSA-8981355
R-HSA-8848021	Signaling by PTK6	2	58	0.00490279	0.739644	0.76438	2	53	0.00362467	9606	Homo sapiens	P01116	P01116-1;P01116-2	R-HSA-8981353;R-HSA-8981355
R-MMU-212676	Dopamine Neurotransmitter Release Cycle	1	23	0.00251037	0.740698	0.904593	2	4	0.000466	10090	Mus musculus	O08599	O08599	R-MMU-380869;R-MMU-380574
R-MMU-8854691	Interleukin-20 family signaling	1	23	0.00251037	0.740698	0.904593	11	52	0.00606131	10090	Mus musculus	P42225	P42225	R-MMU-8987255;R-MMU-8986985;R-MMU-8987266;R-MMU-8987218;R-MMU-8987007;R-MMU-8987270;R-MMU-8987033;R-MMU-8987150;R-MMU-8987230;R-MMU-8987080;R-MMU-8987097
R-MMU-5365859	RA biosynthesis pathway	1	23	0.00251037	0.740698	0.904593	1	11	0.0012822	10090	Mus musculus	Q58NB6	Q58NB6	R-MMU-5362518
R-RNO-9013422	RHOBTB1 GTPase cycle	1	22	0.00252236	0.742366	0.970428	1	2	0.000241	10116	Rattus norvegicus	Q62868	Q62868	R-RNO-9018778
R-RNO-5205685	PINK1-PRKN Mediated Mitophagy	1	22	0.00252236	0.742366	0.970428	1	15	0.00181116	10116	Rattus norvegicus	Q5FWU3	Q5FWU3	R-RNO-9840807
R-MMU-9033241	Peroxisomal protein import	3	66	0.00720367	0.743023	0.904593	4	14	0.00163189	10090	Mus musculus	O35386;Q9DC50;Q9R0H0	O35386;Q9DC50;Q9R0H0	R-MMU-9033514;R-MMU-9033232;R-MMU-9033235;R-MMU-9033236
R-HSA-2173795	Downregulation of SMAD2/3:SMAD4 transcriptional activity	1	30	0.00253593	0.744242	0.76438	20	27	0.00184653	9606	Homo sapiens	P84022	P84022	R-HSA-2187395;R-HSA-2187330;R-HSA-870538;R-HSA-2176491;R-HSA-173481;R-HSA-173545;R-HSA-2179274;R-HSA-2179276;R-HSA-2186607;R-HSA-9731111;R-HSA-2186741;R-HSA-2176503;R-HSA-2176502;R-HSA-2186747;R-HSA-2187325;R-HSA-209055;R-HSA-870449;R-HSA-2187388;R-HSA-9736970;R-HSA-2106591
R-HSA-451326	Activation of kainate receptors upon glutamate binding	1	30	0.00253593	0.744242	0.76438	2	6	0.00041	9606	Homo sapiens	Q12959	Q12959	R-HSA-451283;R-HSA-451311
R-HSA-8874081	MET activates PTK2 signaling	1	30	0.00253593	0.744242	0.76438	1	5	0.000342	9606	Homo sapiens	P02751	P02751	R-HSA-8874079
R-HSA-9753281	Paracetamol ADME	1	30	0.00253593	0.744242	0.76438	2	11	0.000752	9606	Homo sapiens	O15439	O15439	R-HSA-9753284;R-HSA-9753283
R-HSA-6804758	Regulation of TP53 Activity through Acetylation	1	30	0.00253593	0.744242	0.76438	1	14	0.000957	9606	Homo sapiens	Q13526	Q13526	R-HSA-8877692
R-HSA-3000157	Laminin interactions	1	30	0.00253593	0.744242	0.76438	1	15	0.00102585	9606	Homo sapiens	P06756	P06756	R-HSA-216051
R-HSA-8866652	Synthesis of active ubiquitin: roles of E1 and E2 enzymes	1	30	0.00253593	0.744242	0.76438	1	16	0.00109424	9606	Homo sapiens	P62256	P62256	R-HSA-8852129
R-HSA-9615017	FOXO-mediated transcription of oxidative stress, metabolic and neuronal genes	1	30	0.00253593	0.744242	0.76438	2	34	0.00232526	9606	Homo sapiens	P84022	P84022	R-HSA-9625749;R-HSA-9625693
R-HSA-9674555	Signaling by CSF3 (G-CSF)	1	30	0.00253593	0.744242	0.76438	1	21	0.00143619	9606	Homo sapiens	P01116	P01116	R-HSA-9674816
R-HSA-9820965	Respiratory syncytial virus (RSV) genome replication, transcription and translation	1	30	0.00253593	0.744242	0.76438	2	63	0.00430858	9606	Homo sapiens	P36873	P36873	R-HSA-9832037;R-HSA-9831948
R-BTA-1483249	Inositol phosphate metabolism	2	44	0.00498076	0.747476	0.993713	6	51	0.00613718	9913	Bos taurus	A2VE79;P21327	A2VE79;P21327	R-BTA-1855198;R-BTA-2023973;R-BTA-1855165;R-BTA-1855232;R-BTA-2023971;R-BTA-1855208
R-HSA-72187	mRNA 3'-end processing	2	59	0.00498732	0.748126	0.76438	3	3	0.000205	9606	Homo sapiens	Q05519;Q13769	Q05519;Q13769	R-HSA-8849157;R-HSA-72180;R-HSA-72185
R-HSA-2644603	Signaling by NOTCH1 in Cancer	2	59	0.00498732	0.748126	0.76438	5	39	0.00266721	9606	Homo sapiens	O14672;P49768	O14672;P49768	R-HSA-2220976;R-HSA-2220944;R-HSA-2730752;R-HSA-2220988;R-HSA-2666278
R-HSA-2644602	Signaling by NOTCH1 PEST Domain Mutants in Cancer	2	59	0.00498732	0.748126	0.76438	2	21	0.00143619	9606	Homo sapiens	O14672;P49768	O14672;P49768	R-HSA-2220944;R-HSA-2220988
R-HSA-2894858	Signaling by NOTCH1 HD+PEST Domain Mutants in Cancer	2	59	0.00498732	0.748126	0.76438	2	21	0.00143619	9606	Homo sapiens	O14672;P49768	O14672;P49768	R-HSA-2220976;R-HSA-2220988
R-HSA-2894862	Constitutive Signaling by NOTCH1 HD+PEST Domain Mutants	2	59	0.00498732	0.748126	0.76438	2	21	0.00143619	9606	Homo sapiens	O14672;P49768	O14672;P49768	R-HSA-2220976;R-HSA-2220988
R-HSA-2644606	Constitutive Signaling by NOTCH1 PEST Domain Mutants	2	59	0.00498732	0.748126	0.76438	2	21	0.00143619	9606	Homo sapiens	O14672;P49768	O14672;P49768	R-HSA-2220944;R-HSA-2220988
R-HSA-2142753	Arachidonic acid metabolism	2	59	0.00498732	0.748126	0.76438	2	58	0.00396663	9606	Homo sapiens	O00519;Q14914	O00519;Q14914	R-HSA-5693742;R-HSA-2161567
R-BTA-114508	Effects of PIP2 hydrolysis	1	23	0.00260358	0.753389	0.993713	1	8	0.000963	9913	Bos taurus	Q1LZ86	Q1LZ86	R-BTA-5694462
R-RNO-1483249	Inositol phosphate metabolism	2	44	0.00504471	0.75375	0.970428	6	51	0.00615793	10116	Rattus norvegicus	O35217;D3ZGS3	O35217;D3ZGS3	R-RNO-1855225;R-RNO-1855200;R-RNO-1855218;R-RNO-1855174;R-RNO-1855213;R-RNO-1855163
R-HSA-72202	Transport of Mature Transcript to Cytoplasm	3	87	0.00735418	0.755438	0.76438	13	13	0.000889	9606	Homo sapiens	Q05519;Q13769;P12270	Q05519;Q13769;P12270	R-HSA-159046;R-HSA-159050;R-HSA-158441;R-HSA-158447;R-HSA-111439;R-HSA-77587;R-HSA-158481;R-HSA-158484;R-HSA-75097;R-HSA-75096;R-HSA-75098;R-HSA-77594;R-HSA-159101
R-MMU-174048	APC/C:Cdc20 mediated degradation of Cyclin B	1	24	0.00261952	0.755496	0.904593	3	3	0.00035	10090	Mus musculus	Q91W96	Q91W96	R-MMU-174227;R-MMU-174157;R-MMU-174120
R-MMU-210500	Glutamate Neurotransmitter Release Cycle	1	24	0.00261952	0.755496	0.904593	2	6	0.000699	10090	Mus musculus	O08599	O08599	R-MMU-210430;R-MMU-210426
R-MMU-166208	mTORC1-mediated signalling	1	24	0.00261952	0.755496	0.904593	2	8	0.000933	10090	Mus musculus	Q9CQ22	Q9CQ22	R-MMU-165692;R-MMU-165718
R-MMU-6783589	Interleukin-6 family signaling	1	24	0.00261952	0.755496	0.904593	6	33	0.0038466	10090	Mus musculus	P42225	P42225	R-MMU-1112602;R-MMU-1112565;R-MMU-1112587;R-MMU-1112538;R-MMU-1112727;R-MMU-1112604
R-MMU-8956321	Nucleotide salvage	1	24	0.00261952	0.755496	0.904593	1	22	0.0025644	10090	Mus musculus	P03958	P03958	R-MMU-74241
R-HSA-201556	Signaling by ALK	1	31	0.00262046	0.75562	0.76438	2	42	0.00287238	9606	Homo sapiens	P35568	P35568	R-HSA-9700156;R-HSA-9700168
R-HSA-5693565	Recruitment and ATM-mediated phosphorylation of repair and signaling proteins at DNA double strand breaks	2	60	0.00507185	0.75637	0.76438	11	39	0.00266721	9606	Homo sapiens	Q12888;Q99504	Q12888;Q99504	R-HSA-5683735;R-HSA-69891;R-HSA-5683425;R-HSA-5693566;R-HSA-5693551;R-HSA-5683967;R-HSA-5683964;R-HSA-5683405;R-HSA-5683384;R-HSA-5683801;R-HSA-5683385
R-RNO-2024096	HS-GAG degradation	1	23	0.00263701	0.757789	0.970428	3	14	0.00169041	10116	Rattus norvegicus	P35053	P35053	R-RNO-2024084;R-RNO-1667005;R-RNO-1678694
R-RNO-166208	mTORC1-mediated signalling	1	23	0.00263701	0.757789	0.970428	1	7	0.000845	10116	Rattus norvegicus	P70531	P70531	R-RNO-165758
R-MMU-6806834	Signaling by MET	3	68	0.00742196	0.760869	0.904593	2	48	0.00559506	10090	Mus musculus	O88207;O88811;P11276	O88207;O88811;P11276	R-MMU-8874079;R-MMU-8875490
R-HSA-5693606	DNA Double Strand Break Response	2	61	0.00515638	0.76438	0.76438	11	47	0.00321434	9606	Homo sapiens	Q12888;Q99504	Q12888;Q99504	R-HSA-5683735;R-HSA-69891;R-HSA-5683425;R-HSA-5693566;R-HSA-5693551;R-HSA-5683967;R-HSA-5683964;R-HSA-5683405;R-HSA-5683384;R-HSA-5683801;R-HSA-5683385
R-HSA-5205685	PINK1-PRKN Mediated Mitophagy	1	32	0.00270499	0.766494	0.766494	12	16	0.00109424	9606	Homo sapiens	O95140	O95140	R-HSA-9834070;R-HSA-5205673;R-HSA-9824892;R-HSA-9824894;R-HSA-9824888;R-HSA-5205663;R-HSA-9840807;R-HSA-9824897;R-HSA-9835011;R-HSA-9834945;R-HSA-9835009;R-HSA-5205649
R-HSA-8941326	RUNX2 regulates bone development	1	32	0.00270499	0.766494	0.766494	6	32	0.00218848	9606	Homo sapiens	P46937	P46937	R-HSA-8937864;R-HSA-8937820;R-HSA-8877922;R-HSA-8937869;R-HSA-8937856;R-HSA-8937844
R-HSA-9668328	Sealing of the nuclear envelope (NE) by ESCRT-III	1	32	0.00270499	0.766494	0.766494	1	7	0.000479	9606	Homo sapiens	P04350	P04350	R-HSA-9668419
R-HSA-69190	DNA strand elongation	1	32	0.00270499	0.766494	0.766494	1	15	0.00102585	9606	Homo sapiens	P18858	P18858	R-HSA-69173
R-BTA-166208	mTORC1-mediated signalling	1	24	0.00271678	0.767971	0.993713	2	8	0.000963	9913	Bos taurus	Q3T132	Q3T132	R-BTA-165718;R-BTA-165692
R-MMU-9668328	Sealing of the nuclear envelope (NE) by ESCRT-III	1	25	0.00272866	0.769452	0.904593	4	4	0.000466	10090	Mus musculus	Q9DB34	Q9DB34	R-MMU-9668389;R-MMU-9668395;R-MMU-9668405;R-MMU-9668419
R-MMU-912694	Regulation of IFNA/IFNB signaling	1	25	0.00272866	0.769452	0.904593	1	4	0.000466	10090	Mus musculus	P42225	P42225	R-MMU-997309
R-MMU-418592	ADP signalling through P2Y purinoceptor 1	1	25	0.00272866	0.769452	0.904593	1	5	0.000583	10090	Mus musculus	P47713	P47713	R-MMU-428961
R-MMU-525793	Myogenesis	1	25	0.00272866	0.769452	0.904593	1	5	0.000583	10090	Mus musculus	Q58A65	Q58A65	R-MMU-448958
R-MMU-6811436	COPI-independent Golgi-to-ER retrograde traffic	2	48	0.00523903	0.77199	0.904593	3	7	0.000816	10090	Mus musculus	O88487;P47713	O88487;P47713	R-MMU-8849350;R-MMU-8849353;R-MMU-8848484
R-MMU-2980766	Nuclear Envelope Breakdown	2	48	0.00523903	0.77199	0.904593	3	10	0.00116564	10090	Mus musculus	Q8K1R7;Q9Z0W3	Q8K1R7;Q9Z0W3	R-MMU-2984220;R-MMU-2990882;R-MMU-2984226
R-HSA-9694635	Translation of Structural Proteins	2	62	0.00524091	0.772161	0.772161	2	46	0.00314594	9606	Homo sapiens	Q9H0U3;Q5W0Z9	Q9H0U3;Q5W0Z9	R-HSA-9694341;R-HSA-9694793
R-RNO-1971475	A tetrasaccharide linker sequence is required for GAG synthesis	1	24	0.00275166	0.772289	0.970428	4	4	0.000483	10116	Rattus norvegicus	P35053	P35053	R-RNO-1889981;R-RNO-1878002;R-RNO-1889978;R-RNO-1889955
R-RNO-3214815	HDACs deacetylate histones	1	24	0.00275166	0.772289	0.970428	1	1	0.000121	10116	Rattus norvegicus	Q62599	Q62599	R-RNO-9679787
R-RNO-1614635	Sulfur amino acid metabolism	1	24	0.00275166	0.772289	0.970428	6	31	0.00374306	10116	Rattus norvegicus	P97532	P97532	R-RNO-9013533;R-RNO-9013471;R-RNO-9035484;R-RNO-9034756;R-RNO-9035227;R-RNO-9012721
R-HSA-167287	HIV elongation arrest and recovery	1	33	0.00278952	0.776884	0.776884	3	3	0.000205	9606	Homo sapiens	O75909	O75909	R-HSA-167284;R-HSA-167288;R-HSA-167481
R-HSA-167290	Pausing and recovery of HIV elongation	1	33	0.00278952	0.776884	0.776884	2	2	0.000137	9606	Homo sapiens	O75909	O75909	R-HSA-167282;R-HSA-167292
R-HSA-389958	Cooperation of Prefoldin and TriC/CCT in actin and tubulin folding	1	33	0.00278952	0.776884	0.776884	4	6	0.00041	9606	Homo sapiens	P04350	P04350	R-HSA-389970;R-HSA-389954;R-HSA-389980;R-HSA-389961
R-HSA-192105	Synthesis of bile acids and bile salts	1	33	0.00278952	0.776884	0.776884	1	63	0.00430858	9606	Homo sapiens	O14734	O14734	R-HSA-193385
R-HSA-187037	Signaling by NTRK1 (TRKA)	4	117	0.00989011	0.777363	0.777363	10	102	0.00697579	9606	Homo sapiens	P53680;P01116;P35568	P53680;P01116-1;P01116-2;P35568	R-HSA-171026;R-HSA-198211;R-HSA-177491;R-HSA-5686071;R-HSA-198295;R-HSA-177479;R-HSA-170986;R-HSA-198315;R-HSA-198266;R-HSA-177501
R-MMU-159236	Transport of Mature mRNA derived from an Intron-Containing Transcript	3	70	0.00764025	0.777699	0.904593	3	3	0.00035	10090	Mus musculus	Q5U4D9;Q6NZF1;Q9Z0W3	Q5U4D9;Q6NZF1;Q9Z0W3	R-MMU-75098;R-MMU-159101;R-MMU-75097
R-RNO-204005	COPII-mediated vesicle transport	3	67	0.00768172	0.780784	0.970428	13	16	0.0019319	10116	Rattus norvegicus	Q9R1T3;O35165;Q9WTV0	Q9R1T3;O35165;Q9WTV0	R-RNO-5694446;R-RNO-204008;R-RNO-203977;R-RNO-5694418;R-RNO-5694441;R-RNO-5694409;R-RNO-203973;R-RNO-5694423;R-RNO-5694439;R-RNO-5694417;R-RNO-5694527;R-RNO-5694522;R-RNO-5694425
R-HSA-6794362	Protein-protein interactions at synapses	3	91	0.00769231	0.781565	0.781565	5	33	0.00225687	9606	Homo sapiens	O14936;Q86W92;Q12959	O14936;Q86W92;Q12959	R-HSA-8849891;R-HSA-6797553;R-HSA-6794352;R-HSA-6797568;R-HSA-388824
R-BTA-174048	APC/C:Cdc20 mediated degradation of Cyclin B	1	25	0.00282998	0.781693	0.993713	3	3	0.000361	9913	Bos taurus	A1A4R8	A1A4R8	R-BTA-174120;R-BTA-174157;R-BTA-174227
R-BTA-191273	Cholesterol biosynthesis	1	25	0.00282998	0.781693	0.993713	1	34	0.00409146	9913	Bos taurus	Q58DI5	Q58DI5	R-BTA-8952137
R-MMU-194441	Metabolism of non-coding RNA	2	49	0.00534818	0.781711	0.904593	4	4	0.000466	10090	Mus musculus	Q9CQQ4;Q9Z0W3	Q9CQQ4;Q9Z0W3	R-MMU-191830;R-MMU-191763;R-MMU-191790;R-MMU-191784
R-MMU-191859	snRNP Assembly	2	49	0.00534818	0.781711	0.904593	4	4	0.000466	10090	Mus musculus	Q9CQQ4;Q9Z0W3	Q9CQQ4;Q9Z0W3	R-MMU-191830;R-MMU-191763;R-MMU-191790;R-MMU-191784
R-MMU-3000178	ECM proteoglycans	2	49	0.00534818	0.781711	0.904593	2	14	0.00163189	10090	Mus musculus	O88207;P11276	O88207;P11276	R-MMU-2396370;R-MMU-2681681
R-MMU-179409	APC-Cdc20 mediated degradation of Nek2A	1	26	0.00283781	0.782612	0.904593	3	3	0.00035	10090	Mus musculus	Q91W96	Q91W96	R-MMU-179421;R-MMU-179417;R-MMU-179410
R-MMU-2173796	SMAD2/SMAD3:SMAD4 heterotrimer regulates transcription	1	26	0.00283781	0.782612	0.904593	1	11	0.0012822	10090	Mus musculus	O89090	O89090	R-MMU-2187309
R-MMU-9856649	Transcriptional and post-translational regulation of MITF-M expression and activity	1	26	0.00283781	0.782612	0.904593	1	16	0.00186502	10090	Mus musculus	P31230	P31230	R-MMU-9825759
R-MMU-211976	Endogenous sterols	1	26	0.00283781	0.782612	0.904593	1	18	0.00209815	10090	Mus musculus	Q61578	Q61578	R-MMU-193101
R-MMU-8963899	Plasma lipoprotein remodeling	1	26	0.00283781	0.782612	0.904593	1	24	0.00279753	10090	Mus musculus	P55065	P55065	R-MMU-266299
R-MMU-199992	trans-Golgi Network Vesicle Budding	3	71	0.0077494	0.785742	0.904593	12	18	0.00209815	10090	Mus musculus	O09044;Q9DB34;O70404	O09044;Q9DB34;O70404	R-MMU-432707;R-MMU-376364;R-MMU-432706;R-MMU-5671702;R-MMU-432688;R-MMU-376369;R-MMU-421831;R-MMU-432712;R-MMU-421835;R-MMU-421833;R-MMU-421836;R-MMU-434362
R-RNO-5620971	Pyroptosis	1	25	0.00286631	0.785923	0.970428	1	18	0.00217339	10116	Rattus norvegicus	Q63690	Q63690	R-RNO-114284
R-HSA-174417	Telomere C-strand (Lagging Strand) Synthesis	1	34	0.00287405	0.786813	0.786813	1	18	0.00123102	9606	Homo sapiens	P18858	P18858	R-HSA-174456
R-HSA-5579029	Metabolic disorders of biological oxidation enzymes	1	34	0.00287405	0.786813	0.786813	1	38	0.00259882	9606	Homo sapiens	P10109	P10109	R-HSA-5580269
R-HSA-983189	Kinesins	2	64	0.00540998	0.787052	0.787052	2	14	0.000957	9606	Homo sapiens	Q96Q89;P04350	Q96Q89;P04350	R-HSA-983259;R-HSA-983266
R-HSA-446219	Synthesis of substrates in N-glycan biosythesis	2	64	0.00540998	0.787052	0.787052	2	42	0.00287238	9606	Homo sapiens	O60547;P19367	O60547;P19367	R-HSA-9909159;R-HSA-6787632
R-MMU-2022090	Assembly of collagen fibrils and other multimeric structures	2	50	0.00545732	0.791066	0.904593	3	24	0.00279753	10090	Mus musculus	O88207;Q3UQ28	O88207;Q3UQ28	R-MMU-2559639;R-MMU-2213201;R-MMU-1474266
R-RNO-6811436	COPI-independent Golgi-to-ER retrograde traffic	2	48	0.00550332	0.794902	0.970428	4	7	0.000845	10116	Rattus norvegicus	Q6AYH5;Q5U1Z0	Q6AYH5;Q5U1Z0	R-RNO-8849353;R-RNO-8849350;R-RNO-8850040;R-RNO-8850041
R-MMU-354192	Integrin signaling	1	27	0.00294695	0.795022	0.904593	15	24	0.00279753	10090	Mus musculus	P11276	P11276	R-MMU-354066;R-MMU-429415;R-MMU-377641;R-MMU-354087;R-MMU-372705;R-MMU-372697;R-MMU-377640;R-MMU-354073;R-MMU-377644;R-MMU-354149;R-MMU-429441;R-MMU-377643;R-MMU-354124;R-MMU-354165;R-MMU-372693
R-MMU-111996	Ca-dependent events	1	27	0.00294695	0.795022	0.904593	3	12	0.00139876	10090	Mus musculus	P47713	P47713	R-MMU-111898;R-MMU-111883;R-MMU-111881
R-MMU-1482839	Acyl chain remodelling of PE	1	27	0.00294695	0.795022	0.904593	2	9	0.00104907	10090	Mus musculus	P47713	P47713	R-MMU-1482828;R-MMU-1482884
R-MMU-1482788	Acyl chain remodelling of PC	1	27	0.00294695	0.795022	0.904593	2	9	0.00104907	10090	Mus musculus	P47713	P47713	R-MMU-1482856;R-MMU-1482862
R-MMU-2022854	Keratan sulfate biosynthesis	1	27	0.00294695	0.795022	0.904593	1	9	0.00104907	10090	Mus musculus	P54751	P54751	R-MMU-2046285
R-HSA-5625886	Activated PKN1 stimulates transcription of AR (androgen receptor) regulated genes KLK2 and KLK3	1	35	0.00295858	0.796301	0.796301	3	11	0.000752	9606	Homo sapiens	O60341	O60341	R-HSA-5625870;R-HSA-5625849;R-HSA-5625848
R-HSA-936440	Negative regulators of DDX58/IFIH1 signaling	1	35	0.00295858	0.796301	0.796301	2	13	0.000889	9606	Homo sapiens	Q13526	Q13526	R-HSA-936462;R-HSA-936380
R-HSA-532668	N-glycan trimming in the ER and Calnexin/Calreticulin cycle	1	35	0.00295858	0.796301	0.796301	1	16	0.00109424	9606	Homo sapiens	Q86TM6	Q86TM6	R-HSA-8867288
R-RNO-111933	Calmodulin induced events	1	26	0.00298097	0.798743	0.970428	2	9	0.00108669	10116	Rattus norvegicus	P12369	P12369	R-RNO-8951727;R-RNO-111925
R-RNO-111997	CaM pathway	1	26	0.00298097	0.798743	0.970428	2	9	0.00108669	10116	Rattus norvegicus	P12369	P12369	R-RNO-8951727;R-RNO-111925
R-RNO-1855204	Synthesis of IP3 and IP4 in the cytosol	1	26	0.00298097	0.798743	0.970428	2	12	0.00144892	10116	Rattus norvegicus	D3ZGS3	D3ZGS3	R-RNO-1855218;R-RNO-1855213
R-RNO-9856649	Transcriptional and post-translational regulation of MITF-M expression and activity	1	26	0.00298097	0.798743	0.970428	2	16	0.0019319	10116	Rattus norvegicus	P18266	P18266	R-RNO-9824995;R-RNO-9824999
R-RNO-71403	Citric acid cycle (TCA cycle)	1	26	0.00298097	0.798743	0.970428	1	18	0.00217339	10116	Rattus norvegicus	D3ZYW7	D3ZYW7	R-RNO-9854405
R-HSA-2219528	PI3K/AKT Signaling in Cancer	4	121	0.0102282	0.798912	0.798912	1	21	0.00143619	9606	Homo sapiens	P11362;O43815;P35568	P11362-19;P11362-1;O43815;P35568	R-HSA-2400009
R-HSA-5619107	Defective TPR may confer susceptibility towards thyroid papillary carcinoma (TPC)	1	36	0.00304311	0.805367	0.805367	1	1	6.84e-05	9606	Homo sapiens	P12270	P12270	R-HSA-5661474
R-HSA-76046	RNA Polymerase III Transcription Initiation	1	36	0.00304311	0.805367	0.805367	8	13	0.000889	9606	Homo sapiens	Q9Y5Q9	Q9Y5Q9	R-HSA-112150;R-HSA-76054;R-HSA-76056;R-HSA-83723;R-HSA-83805;R-HSA-83788;R-HSA-76060;R-HSA-83790
R-HSA-170822	Regulation of Glucokinase by Glucokinase Regulatory Protein	1	36	0.00304311	0.805367	0.805367	1	5	0.000342	9606	Homo sapiens	P12270	P12270	R-HSA-170796
R-HSA-196071	Metabolism of steroid hormones	1	36	0.00304311	0.805367	0.805367	3	38	0.00259882	9606	Homo sapiens	P10109	P10109	R-HSA-193065;R-HSA-193054;R-HSA-193101
R-MMU-8943724	Regulation of PTEN gene transcription	1	28	0.0030561	0.806725	0.904593	2	3	0.00035	10090	Mus musculus	Q9CQ22	Q9CQ22	R-MMU-8944454;R-MMU-8944457
R-MMU-9634597	GPER1 signaling	1	28	0.0030561	0.806725	0.904593	1	5	0.000583	10090	Mus musculus	P11276	P11276	R-MMU-9624017
R-BTA-179409	APC-Cdc20 mediated degradation of Nek2A	1	27	0.00305637	0.806753	0.993713	3	3	0.000361	9913	Bos taurus	A1A4R8	A1A4R8	R-BTA-179410;R-BTA-179421;R-BTA-179417
R-MMU-9013408	RHOG GTPase cycle	3	74	0.00807684	0.808437	0.904593	2	6	0.000699	10090	Mus musculus	Q80Z96;Q9D0F3;Q9CQ22	Q80Z96;Q9D0F3;Q9CQ22	R-MMU-9014449;R-MMU-9014467
R-MMU-446728	Cell junction organization	3	74	0.00807684	0.808437	0.904593	6	40	0.00466255	10090	Mus musculus	Q9ES46;O89090;Q9EPC1	Q9ES46;O89090;Q9EPC1	R-MMU-9761027;R-MMU-446322;R-MMU-446372;R-MMU-446391;R-MMU-430308;R-MMU-432946
R-MMU-373755	Semaphorin interactions	2	52	0.00567562	0.808721	0.904593	4	28	0.00326378	10090	Mus musculus	Q8R4H2;P49615	Q8R4H2;P49615	R-MMU-416594;R-MMU-416588;R-MMU-399951;R-MMU-399944
R-MMU-5218859	Regulated Necrosis	2	52	0.00567562	0.808721	0.904593	2	46	0.00536193	10090	Mus musculus	P29452;Q9DB34	P29452;Q9DB34	R-MMU-9647680;R-MMU-9647619
R-HSA-6811558	PI5P, PP2A and IER3 Regulate PI3K/AKT Signaling	4	123	0.0103973	0.809039	0.809039	1	7	0.000479	9606	Homo sapiens	P11362;O43815;P35568	P11362-19;P11362-1;O43815;P35568	R-HSA-2316434
R-RNO-1489509	DAG and IP3 signaling	1	27	0.00309562	0.810795	0.970428	2	10	0.00120744	10116	Rattus norvegicus	P12369	P12369	R-RNO-8951727;R-RNO-111925
R-RNO-499943	Interconversion of nucleotide di- and triphosphates	1	27	0.00309562	0.810795	0.970428	2	30	0.00362231	10116	Rattus norvegicus	P29410	P29410	R-RNO-110144;R-RNO-110145
R-HSA-8878159	Transcriptional regulation by RUNX3	3	96	0.00811496	0.810943	0.810943	9	47	0.00321434	9606	Homo sapiens	P46937;P84022;P01116	P46937;P84022;P01116	R-HSA-8952232;R-HSA-8951977;R-HSA-8951676;R-HSA-8878178;R-HSA-8951695;R-HSA-8878143;R-HSA-1989766;R-HSA-8952226;R-HSA-8878186
R-HSA-432720	Lysosome Vesicle Biogenesis	1	37	0.00312764	0.814031	0.814031	5	8	0.000547	9606	Homo sapiens	O43747	O43747	R-HSA-432706;R-HSA-432707;R-HSA-432688;R-HSA-5333658;R-HSA-432712
R-HSA-6799198	Complex I biogenesis	2	68	0.0057481	0.814283	0.814283	10	14	0.000957	9606	Homo sapiens	O00217;O95139	O00217;O95139	R-HSA-6799191;R-HSA-6800868;R-HSA-6799203;R-HSA-6799202;R-HSA-6799199;R-HSA-6799197;R-HSA-6799196;R-HSA-6799179;R-HSA-6788523;R-HSA-6799178
R-HSA-73856	RNA Polymerase II Transcription Termination	2	68	0.0057481	0.814283	0.814283	1	4	0.000274	9606	Homo sapiens	Q05519;Q13769	Q05519;Q13769	R-HSA-72180
R-MMU-429914	Deadenylation-dependent mRNA decay	2	53	0.00578476	0.817041	0.904593	3	8	0.000933	10090	Mus musculus	Q8VE62;P58871	Q8VE62;P58871	R-MMU-429992;R-MMU-430021;R-MMU-429955
R-MMU-193648	NRAGE signals death through JNK	2	53	0.00578476	0.817041	0.904593	1	4	0.000466	10090	Mus musculus	Q8R4H2;Q61210	Q8R4H2;Q61210	R-MMU-205039
R-MMU-936837	Ion transport by P-type ATPases	2	53	0.00578476	0.817041	0.904593	3	16	0.00186502	10090	Mus musculus	Q6DFW5;Q9EPE9	Q6DFW5;Q9EPE9	R-MMU-947591;R-MMU-939763;R-MMU-5692462
R-MMU-380972	Energy dependent regulation of mTOR by LKB1-AMPK	1	29	0.00316525	0.817761	0.904593	2	7	0.000816	10090	Mus musculus	Q9CQ22	Q9CQ22	R-MMU-447074;R-MMU-380979
R-MMU-186763	Downstream signal transduction	1	29	0.00316525	0.817761	0.904593	1	16	0.00186502	10090	Mus musculus	P42225	P42225	R-MMU-380782
R-BTA-8943724	Regulation of PTEN gene transcription	1	28	0.00316957	0.818185	0.993713	2	3	0.000361	9913	Bos taurus	Q3T132	Q3T132	R-BTA-8944457;R-BTA-8944454
R-SSC-3371497	HSP90 chaperone cycle for steroid hormone receptors (SHR) in the presence of ligand	2	51	0.00581661	0.819407	0.999976	1	22	0.00269939	9823	Sus scrofa	A0A4X1TB62;A0A286ZK88	A0A4X1TB62;A0A286ZK88	R-SSC-5618080
R-HSA-5658442	Regulation of RAS by GAPs	2	69	0.00583263	0.820587	0.820587	2	5	0.000342	9606	Homo sapiens	P01116	P01116-1;P01116-2	R-HSA-5658231;R-HSA-5658435
R-RNO-9762114	GSK3B and BTRC:CUL1-mediated-degradation of NFE2L2	2	51	0.00584728	0.82166	0.970428	2	4	0.000483	10116	Rattus norvegicus	P18266;O88761	P18266;O88761	R-RNO-9762096;R-RNO-9762094
R-RNO-373755	Semaphorin interactions	2	51	0.00584728	0.82166	0.970428	3	28	0.00338083	10116	Rattus norvegicus	Q62868;P18266	Q62868;P18266	R-RNO-9680443;R-RNO-419049;R-RNO-399951
R-HSA-9837999	Mitochondrial protein degradation	3	98	0.00828402	0.821725	0.821725	6	20	0.0013678	9606	Homo sapiens	O95139;P23368;P05166	O95139;P23368;P05166	R-HSA-9838035;R-HSA-9838081;R-HSA-9838289;R-HSA-9838093;R-HSA-9839146;R-HSA-9839064
R-RNO-8943724	Regulation of PTEN gene transcription	1	28	0.00321027	0.822128	0.970428	1	3	0.000362	10116	Rattus norvegicus	Q62599	Q62599	R-RNO-8943780
R-RNO-111996	Ca-dependent events	1	28	0.00321027	0.822128	0.970428	2	12	0.00144892	10116	Rattus norvegicus	P12369	P12369	R-RNO-8951727;R-RNO-111925
R-HSA-190861	Gap junction assembly	1	38	0.00321217	0.82231	0.82231	3	16	0.00109424	9606	Homo sapiens	P04350	P04350	R-HSA-190520;R-HSA-191737;R-HSA-190877
R-HSA-9029569	NR1H3 & NR1H2 regulate gene expression linked to cholesterol transport and efflux	1	38	0.00321217	0.82231	0.82231	2	40	0.0027356	9606	Homo sapiens	O60341	O60341	R-HSA-9024361;R-HSA-9024386
R-HSA-77289	Mitochondrial Fatty Acid Beta-Oxidation	1	38	0.00321217	0.82231	0.82231	1	47	0.00321434	9606	Homo sapiens	P05166	P05166	R-HSA-71031
R-MMU-1474290	Collagen formation	3	76	0.00829513	0.822415	0.904593	22	70	0.00815946	10090	Mus musculus	O88207;Q3UQ28;Q8BLX7	O88207;Q3UQ28;Q8BLX7	R-MMU-2002440;R-MMU-2002460;R-MMU-1981157;R-MMU-8948228;R-MMU-1474266;R-MMU-8948231;R-MMU-8948232;R-MMU-8948234;R-MMU-1981120;R-MMU-1650808;R-MMU-8948219;R-MMU-2559639;R-MMU-8948222;R-MMU-1981104;R-MMU-8948224;R-MMU-1981128;R-MMU-8944219;R-MMU-2213201;R-MMU-2002428;R-MMU-1980233;R-MMU-2089971;R-MMU-8944223
R-BTA-429914	Deadenylation-dependent mRNA decay	2	52	0.00588635	0.824492	0.993713	2	8	0.000963	9913	Bos taurus	Q3T0E1;A7MB47	Q3T0E1;A7MB47	R-BTA-430028;R-BTA-429955
R-MMU-72187	mRNA 3'-end processing	2	54	0.00589391	0.825036	0.904593	3	3	0.00035	10090	Mus musculus	Q5U4D9;Q6NZF1	Q5U4D9;Q6NZF1	R-MMU-8849157;R-MMU-72185;R-MMU-72180
R-HSA-9662360	Sensory processing of sound by inner hair cells of the cochlea	2	70	0.00591716	0.826698	0.826698	1	7	0.000479	9606	Homo sapiens	O14936;Q12929	O14936;Q12929	R-HSA-9659380
R-MMU-1169408	ISG15 antiviral mechanism	1	30	0.00327439	0.828167	0.904593	2	12	0.00139876	10090	Mus musculus	P42225	P42225	R-MMU-1678841;R-MMU-1169406
R-BTA-380972	Energy dependent regulation of mTOR by LKB1-AMPK	1	29	0.00328277	0.828941	0.993713	2	7	0.000842	9913	Bos taurus	Q3T132	Q3T132	R-BTA-447074;R-BTA-380979
R-RNO-193648	NRAGE signals death through JNK	2	52	0.00596193	0.829859	0.970428	1	4	0.000483	10116	Rattus norvegicus	O55043;Q5FVC2	O55043;Q5FVC2	R-RNO-205039
R-HSA-159227	Transport of the SLBP independent Mature mRNA	1	39	0.0032967	0.83022	0.83022	3	3	0.000205	9606	Homo sapiens	P12270	P12270	R-HSA-158481;R-HSA-158484;R-HSA-111439
R-HSA-5205647	Mitophagy	1	39	0.0032967	0.83022	0.83022	12	23	0.00157297	9606	Homo sapiens	O95140	O95140	R-HSA-9834070;R-HSA-5205673;R-HSA-9824892;R-HSA-9824894;R-HSA-9824888;R-HSA-5205663;R-HSA-9840807;R-HSA-9824897;R-HSA-9835011;R-HSA-9834945;R-HSA-9835009;R-HSA-5205649
R-HSA-4085377	SUMOylation of SUMOylation proteins	1	39	0.0032967	0.83022	0.83022	2	5	0.000342	9606	Homo sapiens	P12270	P12270	R-HSA-4551649;R-HSA-4551679
R-HSA-180746	Nuclear import of Rev protein	1	39	0.0032967	0.83022	0.83022	2	7	0.000479	9606	Homo sapiens	P12270	P12270	R-HSA-180710;R-HSA-180732
R-HSA-9734767	Developmental Cell Lineages	1	39	0.0032967	0.83022	0.83022	1	4	0.000274	9606	Homo sapiens	P46937	P46937	R-HSA-9725621
R-HSA-9725554	Differentiation of keratinocytes in interfollicular epidermis in mammalian skin	1	39	0.0032967	0.83022	0.83022	1	4	0.000274	9606	Homo sapiens	P46937	P46937	R-HSA-9725621
R-HSA-73933	Resolution of Abasic Sites (AP sites)	1	39	0.0032967	0.83022	0.83022	6	43	0.00294077	9606	Homo sapiens	P18858	P18858	R-HSA-110371;R-HSA-5651792;R-HSA-5651809;R-HSA-5651789;R-HSA-5651773;R-HSA-5651805
R-HSA-1483166	Synthesis of PA	1	39	0.0032967	0.83022	0.83022	1	17	0.00116263	9606	Homo sapiens	Q643R3	Q643R3	R-HSA-75885
R-HSA-114608	Platelet degranulation	4	128	0.0108199	0.832545	0.832545	3	11	0.000752	9606	Homo sapiens	O43707;O94919;O15439;P02751	O43707;O94919;O15439;P02751	R-HSA-482772;R-HSA-429157;R-HSA-481007
R-HSA-167172	Transcription of the HIV genome	2	71	0.00600169	0.832621	0.832621	20	47	0.00321434	9606	Homo sapiens	O75909;P29084	O75909;P29084	R-HSA-9613490;R-HSA-167136;R-HSA-167077;R-HSA-9613498;R-HSA-167113;R-HSA-167118;R-HSA-167468;R-HSA-167084;R-HSA-167474;R-HSA-167282;R-HSA-167121;R-HSA-167284;R-HSA-167477;R-HSA-167130;R-HSA-167288;R-HSA-167097;R-HSA-167481;R-HSA-167134;R-HSA-167484;R-HSA-167292
R-RNO-2022928	HS-GAG biosynthesis	1	29	0.00332492	0.832782	0.970428	11	12	0.00144892	10116	Rattus norvegicus	P35053	P35053	R-RNO-2076419;R-RNO-2022856;R-RNO-2076392;R-RNO-2024108;R-RNO-2022887;R-RNO-2076611;R-RNO-2076508;R-RNO-2022851;R-RNO-2022919;R-RNO-2022860;R-RNO-2076383
R-RNO-182971	EGFR downregulation	1	29	0.00332492	0.832782	0.970428	4	22	0.00265636	10116	Rattus norvegicus	O55043	O55043	R-RNO-8951490;R-RNO-183084;R-RNO-183094;R-RNO-183002
R-RNO-5205647	Mitophagy	1	29	0.00332492	0.832782	0.970428	1	22	0.00265636	10116	Rattus norvegicus	Q5FWU3	Q5FWU3	R-RNO-9840807
R-HSA-112314	Neurotransmitter receptors and postsynaptic signal transmission	7	208	0.0175824	0.83293	0.83293	26	110	0.00752291	9606	Homo sapiens	O14936;P53680;Q12959;P04350;P01116;Q14012	O14936;P53680-1;P01116-1;Q12959;P04350;P01116-2;Q14012	R-HSA-9619542;R-HSA-9611030;R-HSA-416320;R-HSA-442760;R-HSA-9610653;R-HSA-9610627;R-HSA-438037;R-HSA-451283;R-HSA-9619783;R-HSA-9619467;R-HSA-432164;R-HSA-9619376;R-HSA-432162;R-HSA-9612085;R-HSA-451311;R-HSA-442732;R-HSA-432172;R-HSA-9618750;R-HSA-9610879;R-HSA-445367;R-HSA-9619367;R-HSA-416639;R-HSA-9610408;R-HSA-9611368;R-HSA-9614185;R-HSA-9617326
R-MMU-216083	Integrin cell surface interactions	3	78	0.00851342	0.835515	0.904593	3	43	0.00501224	10090	Mus musculus	O88207;P11276;Q8BLX7	O88207;P11276;Q8BLX7	R-MMU-2327695;R-MMU-216050;R-MMU-349593
R-HSA-1500931	Cell-Cell communication	5	156	0.0131868	0.836096	0.836096	5	91	0.0062235	9606	Homo sapiens	P16333;O14936;O43707;Q96AC1;O43639	P16333;O14936;O43707;Q96AC1;O43639	R-HSA-532603;R-HSA-430341;R-HSA-373724;R-HSA-451403;R-HSA-373722
R-HSA-159230	Transport of the SLBP Dependant Mature mRNA	1	40	0.00338123	0.83778	0.83778	3	3	0.000205	9606	Homo sapiens	P12270	P12270	R-HSA-77587;R-HSA-159046;R-HSA-159050
R-HSA-3301854	Nuclear Pore Complex (NPC) Disassembly	1	40	0.00338123	0.83778	0.83778	2	2	0.000137	9606	Homo sapiens	P12270	P12270	R-HSA-2990880;R-HSA-2990882
R-HSA-76009	Platelet Aggregation (Plug Formation)	1	40	0.00338123	0.83778	0.83778	15	27	0.00184653	9606	Homo sapiens	P02751	P02751	R-HSA-354149;R-HSA-429415;R-HSA-354087;R-HSA-372705;R-HSA-429441;R-HSA-377644;R-HSA-354124;R-HSA-377641;R-HSA-377640;R-HSA-377643;R-HSA-354165;R-HSA-372693;R-HSA-354066;R-HSA-354073;R-HSA-372697
R-HSA-168271	Transport of Ribonucleoproteins into the Host Nucleus	1	40	0.00338123	0.83778	0.83778	1	4	0.000274	9606	Homo sapiens	P12270	P12270	R-HSA-168337
R-HSA-165054	Rev-mediated nuclear export of HIV RNA	1	40	0.00338123	0.83778	0.83778	2	10	0.000684	9606	Homo sapiens	P12270	P12270	R-HSA-165043;R-HSA-165047
R-MMU-182971	EGFR downregulation	1	31	0.00338354	0.837981	0.904593	6	22	0.0025644	10090	Mus musculus	O88811	O88811	R-MMU-8867047;R-MMU-182990;R-MMU-183072;R-MMU-8867041;R-MMU-8867044;R-MMU-182986
R-MMU-399719	Trafficking of AMPA receptors	1	31	0.00338354	0.837981	0.904593	1	4	0.000466	10090	Mus musculus	Q62283	Q62283	R-MMU-416985
R-MMU-170822	Regulation of Glucokinase by Glucokinase Regulatory Protein	1	31	0.00338354	0.837981	0.904593	1	5	0.000583	10090	Mus musculus	Q9Z0W3	Q9Z0W3	R-MMU-170796
R-MMU-399721	Glutamate binding, activation of AMPA receptors and synaptic plasticity	1	31	0.00338354	0.837981	0.904593	1	9	0.00104907	10090	Mus musculus	Q62283	Q62283	R-MMU-416985
R-MMU-168638	NOD1/2 Signaling Pathway	1	31	0.00338354	0.837981	0.904593	1	16	0.00186502	10090	Mus musculus	P29452	P29452	R-MMU-622420
R-MMU-189445	Metabolism of porphyrins	1	31	0.00338354	0.837981	0.904593	1	31	0.00361348	10090	Mus musculus	O70252	O70252	R-MMU-189398
R-HSA-1445148	Translocation of SLC2A4 (GLUT4) to the plasma membrane	2	72	0.00608622	0.838362	0.838362	2	15	0.00102585	9606	Homo sapiens	O00471;P04350	O00471;P04350	R-HSA-2316352;R-HSA-2316347
R-HSA-199418	Negative regulation of the PI3K/AKT network	4	130	0.010989	0.841249	0.841249	1	10	0.000684	9606	Homo sapiens	P11362;O43815;P35568	P11362-19;P11362-1;O43815;P35568	R-HSA-2316434
R-MMU-72202	Transport of Mature Transcript to Cytoplasm	3	79	0.00862257	0.841747	0.904593	12	12	0.00139876	10090	Mus musculus	Q5U4D9;Q6NZF1;Q9Z0W3	Q5U4D9;Q6NZF1;Q9Z0W3	R-MMU-159046;R-MMU-158484;R-MMU-77587;R-MMU-158441;R-MMU-111439;R-MMU-75097;R-MMU-159050;R-MMU-75098;R-MMU-158447;R-MMU-159101;R-MMU-158481;R-MMU-77594
R-MMU-74752	Signaling by Insulin receptor	3	79	0.00862257	0.841747	0.904593	2	29	0.00338035	10090	Mus musculus	Q9Z1G3;Q9R1Q9;P57746	Q9Z1G3;Q9R1Q9;P57746	R-MMU-74723;R-MMU-5252133
R-RNO-4641262	Disassembly of the destruction complex and recruitment of AXIN to the membrane	1	30	0.00343958	0.8428	0.970428	5	5	0.000604	10116	Rattus norvegicus	P18266	P18266	R-RNO-201685;R-RNO-5323526;R-RNO-201677;R-RNO-5368596;R-RNO-1504186
R-RNO-445355	Smooth Muscle Contraction	1	30	0.00343958	0.8428	0.970428	3	9	0.00108669	10116	Rattus norvegicus	P04692	P04692	R-RNO-445704;R-RNO-445705;R-RNO-445700
R-RNO-170822	Regulation of Glucokinase by Glucokinase Regulatory Protein	1	30	0.00343958	0.8428	0.970428	1	5	0.000604	10116	Rattus norvegicus	P49791	P49791	R-RNO-170796
R-HSA-74158	RNA Polymerase III Transcription	1	41	0.00346576	0.845003	0.845003	12	25	0.00170975	9606	Homo sapiens	Q9Y5Q9	Q9Y5Q9	R-HSA-83723;R-HSA-83788;R-HSA-83790;R-HSA-112149;R-HSA-112055;R-HSA-112150;R-HSA-76054;R-HSA-112153;R-HSA-76056;R-HSA-112155;R-HSA-83805;R-HSA-76060
R-HSA-749476	RNA Polymerase III Abortive And Retractive Initiation	1	41	0.00346576	0.845003	0.845003	6	13	0.000889	9606	Homo sapiens	Q9Y5Q9	Q9Y5Q9	R-HSA-112149;R-HSA-112055;R-HSA-112150;R-HSA-112153;R-HSA-112155;R-HSA-76060
R-HSA-202433	Generation of second messenger molecules	1	41	0.00346576	0.845003	0.845003	3	17	0.00116263	9606	Homo sapiens	P16333	P16333	R-HSA-430183;R-HSA-430180;R-HSA-430190
R-HSA-8875878	MET promotes cell motility	1	41	0.00346576	0.845003	0.845003	1	12	0.000821	9606	Homo sapiens	P02751	P02751	R-HSA-8874079
R-MMU-3301854	Nuclear Pore Complex (NPC) Disassembly	1	32	0.00349269	0.847235	0.904593	1	1	0.000117	10090	Mus musculus	Q9Z0W3	Q9Z0W3	R-MMU-2990882
R-MMU-6794361	Neurexins and neuroligins	1	32	0.00349269	0.847235	0.904593	2	7	0.000816	10090	Mus musculus	O70318	O70318	R-MMU-6797553;R-MMU-6797568
R-MMU-352230	Amino acid transport across the plasma membrane	1	32	0.00349269	0.847235	0.904593	1	34	0.00396317	10090	Mus musculus	Q09143	Q09143	R-MMU-375776
R-MMU-192105	Synthesis of bile acids and bile salts	1	32	0.00349269	0.847235	0.904593	1	63	0.00734351	10090	Mus musculus	Q3B7Z2	Q3B7Z2	R-MMU-8868402
R-HSA-6807505	RNA polymerase II transcribes snRNA genes	2	74	0.00625528	0.849311	0.849311	9	11	0.000752	9606	Homo sapiens	O75909;P29084	O75909;P29084	R-HSA-6814885;R-HSA-6814549;R-HSA-6814559;R-HSA-6810238;R-HSA-6814555;R-HSA-6810235;R-HSA-6814554;R-HSA-6810234;R-HSA-6810233
R-RNO-114608	Platelet degranulation	5	118	0.013529	0.851648	0.970428	5	8	0.000966	10116	Rattus norvegicus	P17046;P10960;P15943;P14668;P20961	P17046;P10960;P15943;P14668;P20961	R-RNO-481007;R-RNO-481010;R-RNO-351341;R-RNO-481044;R-RNO-482772
R-HSA-168333	NEP/NS2 Interacts with the Cellular Export Machinery	1	42	0.0035503	0.851905	0.851905	1	2	0.000137	9606	Homo sapiens	P12270	P12270	R-HSA-168880
R-HSA-9035034	RHOF GTPase cycle	1	42	0.0035503	0.851905	0.851905	1	3	0.000205	9606	Homo sapiens	Q9UEY8	Q9UEY8	R-HSA-9693125
R-HSA-177243	Interactions of Rev with host cellular proteins	1	42	0.0035503	0.851905	0.851905	4	16	0.00109424	9606	Homo sapiens	P12270	P12270	R-HSA-165043;R-HSA-180710;R-HSA-165047;R-HSA-180732
R-HSA-379724	tRNA Aminoacylation	1	42	0.0035503	0.851905	0.851905	9	42	0.00287238	9606	Homo sapiens	P41252	P41252	R-HSA-379893;R-HSA-379861;R-HSA-379974;R-HSA-379982;R-HSA-379865;R-HSA-379993;R-HSA-380008;R-HSA-379867;R-HSA-379994
R-RNO-1236974	ER-Phagosome pathway	1	31	0.00355423	0.852219	0.970428	3	5	0.000604	10116	Rattus norvegicus	P36370	P36370	R-RNO-8863914;R-RNO-8863858;R-RNO-8951595
R-RNO-432040	Vasopressin regulates renal water homeostasis via Aquaporins	1	31	0.00355423	0.852219	0.970428	2	11	0.00132818	10116	Rattus norvegicus	P12369	P12369	R-RNO-8951727;R-RNO-111925
R-RNO-418555	G alpha (s) signalling events	1	31	0.00355423	0.852219	0.970428	2	13	0.00156967	10116	Rattus norvegicus	P12369	P12369	R-RNO-8951727;R-RNO-111925
R-RNO-192105	Synthesis of bile acids and bile salts	1	31	0.00355423	0.852219	0.970428	4	63	0.00760686	10116	Rattus norvegicus	P97852	P97852	R-RNO-193508;R-RNO-193535;R-RNO-193455;R-RNO-192331
R-HSA-76005	Response to elevated platelet cytosolic Ca2+	4	133	0.0112426	0.853592	0.853592	3	14	0.000957	9606	Homo sapiens	O43707;O94919;O15439;P02751	O43707;O94919;O15439;P02751	R-HSA-482772;R-HSA-429157;R-HSA-481007
R-MMU-186797	Signaling by PDGF	2	58	0.0063305	0.853962	0.904593	2	30	0.00349691	10090	Mus musculus	P42225;O88207	P42225;O88207	R-MMU-380782;R-MMU-382054
R-HSA-1980143	Signaling by NOTCH1	2	75	0.00633981	0.854529	0.854529	4	39	0.00266721	9606	Homo sapiens	O14672;P49768	O14672;P49768	R-HSA-157632;R-HSA-1980109;R-HSA-157353;R-HSA-1980112
R-MMU-5663213	RHO GTPases Activate WASPs and WAVEs	1	33	0.00360183	0.855962	0.904593	5	7	0.000816	10090	Mus musculus	P62484	P62484	R-MMU-2029466;R-MMU-2130194;R-MMU-2029469;R-MMU-2029465;R-MMU-2197690
R-MMU-445355	Smooth Muscle Contraction	1	33	0.00360183	0.855962	0.904593	5	10	0.00116564	10090	Mus musculus	Q8CI43	Q8CI43	R-MMU-445704;R-MMU-445700;R-MMU-445813;R-MMU-445699;R-MMU-445705
R-MMU-5578749	Transcriptional regulation by small RNAs	1	33	0.00360183	0.855962	0.904593	1	4	0.000466	10090	Mus musculus	Q9Z0W3	Q9Z0W3	R-MMU-5578744
R-MMU-2129379	Molecules associated with elastic fibres	1	33	0.00360183	0.855962	0.904593	1	9	0.00104907	10090	Mus musculus	P11276	P11276	R-MMU-2537665
R-MMU-4085001	Sialic acid metabolism	1	33	0.00360183	0.855962	0.904593	1	16	0.00186502	10090	Mus musculus	P54751	P54751	R-MMU-4084984
R-MMU-392518	Signal amplification	1	33	0.00360183	0.855962	0.904593	1	17	0.00198158	10090	Mus musculus	P47713	P47713	R-MMU-428961
R-BTA-432720	Lysosome Vesicle Biogenesis	1	32	0.00362237	0.857547	0.993713	1	6	0.000722	9913	Bos taurus	P04975	P04975	R-BTA-5333658
R-HSA-3232142	SUMOylation of ubiquitinylation proteins	1	43	0.00363483	0.8585	0.8585	1	3	0.000205	9606	Homo sapiens	P12270	P12270	R-HSA-5228523
R-HSA-168274	Export of Viral Ribonucleoproteins from Nucleus	1	43	0.00363483	0.8585	0.8585	1	5	0.000342	9606	Homo sapiens	P12270	P12270	R-HSA-168880
R-HSA-162587	HIV Life Cycle	5	162	0.013694	0.858698	0.858698	33	116	0.00793325	9606	Homo sapiens	P18858;P12270;O75531;O75909;P29084	P18858;P12270;O75531;O75909;P29084	R-HSA-8951690;R-HSA-175174;R-HSA-175108;R-HSA-167113;R-HSA-167118;R-HSA-175117;R-HSA-175250;R-HSA-167121;R-HSA-167130;R-HSA-167134;R-HSA-162590;R-HSA-182876;R-HSA-9613490;R-HSA-164514;R-HSA-167136;R-HSA-167077;R-HSA-9613498;R-HSA-164522;R-HSA-167468;R-HSA-167084;R-HSA-164845;R-HSA-167474;R-HSA-167282;R-HSA-165043;R-HSA-165047;R-HSA-167284;R-HSA-167477;R-HSA-173115;R-HSA-167288;R-HSA-167097;R-HSA-…
R-HSA-1169410	Antiviral mechanism by IFN-stimulated genes	5	162	0.013694	0.858698	0.858698	6	71	0.0048557	9606	Homo sapiens	P16333;P54652;Q13526;P12270;P04350	P16333;P54652;Q13526;P12270;P04350	R-HSA-936462;R-HSA-9836404;R-HSA-9835189;R-HSA-9835411;R-HSA-1176059;R-HSA-9833723
R-RNO-9759194	Nuclear events mediated by NFE2L2	2	56	0.00642055	0.859358	0.970428	2	10	0.00120744	10116	Rattus norvegicus	P18266;O88761	P18266;O88761	R-RNO-9762096;R-RNO-9762094
R-HSA-3000178	ECM proteoglycans	2	76	0.00642434	0.859581	0.859581	5	23	0.00157297	9606	Homo sapiens	P06756;P02751	P06756;P02751	R-HSA-2426471;R-HSA-4086200;R-HSA-2681681;R-HSA-4086132;R-HSA-2681667
R-HSA-174824	Plasma lipoprotein assembly, remodeling, and clearance	2	76	0.00642434	0.859581	0.859581	6	85	0.00581316	9606	Homo sapiens	P53680;Q00341	P53680;Q00341	R-HSA-6784738;R-HSA-6784735;R-HSA-8858252;R-HSA-8855131;R-HSA-8855130;R-HSA-6784729
R-RNO-390522	Striated Muscle Contraction	1	32	0.00366888	0.861074	0.970428	4	4	0.000483	10116	Rattus norvegicus	P04692	P04692	R-RNO-390598;R-RNO-390593;R-RNO-390595;R-RNO-390597
R-RNO-3301854	Nuclear Pore Complex (NPC) Disassembly	1	32	0.00366888	0.861074	0.970428	1	1	0.000121	10116	Rattus norvegicus	P49791	P49791	R-RNO-2990882
R-MMU-159227	Transport of the SLBP independent Mature mRNA	1	34	0.00371098	0.864191	0.904593	3	3	0.00035	10090	Mus musculus	Q9Z0W3	Q9Z0W3	R-MMU-158484;R-MMU-158481;R-MMU-111439
R-MMU-4085377	SUMOylation of SUMOylation proteins	1	34	0.00371098	0.864191	0.904593	2	5	0.000583	10090	Mus musculus	Q9Z0W3	Q9Z0W3	R-MMU-4551679;R-MMU-4551649
R-MMU-5694530	Cargo concentration in the ER	1	34	0.00371098	0.864191	0.904593	3	12	0.00139876	10090	Mus musculus	Q9D0F3	Q9D0F3	R-MMU-5694428;R-MMU-5694522;R-MMU-5694431
R-MMU-9706574	RHOBTB GTPase Cycle	1	34	0.00371098	0.864191	0.904593	1	4	0.000466	10090	Mus musculus	Q920Q6	Q920Q6	R-MMU-9018787
R-MMU-3299685	Detoxification of Reactive Oxygen Species	1	34	0.00371098	0.864191	0.904593	3	28	0.00326378	10090	Mus musculus	P97493	P97493	R-MMU-3322995;R-MMU-3697894;R-MMU-3323050
R-MMU-6791312	TP53 Regulates Transcription of Cell Cycle Genes	1	34	0.00371098	0.864191	0.904593	1	14	0.00163189	10090	Mus musculus	P58871	P58871	R-MMU-6798044
R-HSA-9646399	Aggrephagy	1	44	0.00371936	0.864802	0.864802	4	15	0.00102585	9606	Homo sapiens	P04350	P04350	R-HSA-9646679;R-HSA-9646390;R-HSA-9646383;R-HSA-9646685
R-HSA-373752	Netrin-1 signaling	1	44	0.00371936	0.864802	0.864802	6	34	0.00232526	9606	Homo sapiens	P16333	P16333	R-HSA-373716;R-HSA-418850;R-HSA-418865;R-HSA-418874;R-HSA-418858;R-HSA-418856
R-HSA-194068	Bile acid and bile salt metabolism	1	44	0.00371936	0.864802	0.864802	1	79	0.00540282	9606	Homo sapiens	O14734	O14734	R-HSA-193385
R-RNO-5610785	GLI3 is processed to GLI3R by the proteasome	2	57	0.0065352	0.865964	0.970428	2	5	0.000604	10116	Rattus norvegicus	P18266;O88761	P18266;O88761	R-RNO-5610754;R-RNO-5610732
R-HSA-9659379	Sensory processing of sound	2	78	0.00659341	0.869208	0.869208	2	13	0.000889	9606	Homo sapiens	O14936;Q12929	O14936;Q12929	R-HSA-9663363;R-HSA-9659380
R-HSA-2995410	Nuclear Envelope (NE) Reassembly	2	78	0.00659341	0.869208	0.869208	3	24	0.00164136	9606	Homo sapiens	O75531;P04350	O75531;P04350	R-HSA-9668419;R-HSA-2995388;R-HSA-2995376
R-HSA-5654738	Signaling by FGFR2	2	78	0.00659341	0.869208	0.869208	3	46	0.00314594	9606	Homo sapiens	P01116	P01116-1;P01116-2	R-HSA-5654402;R-HSA-8941618;R-HSA-5654618
R-RNO-159227	Transport of the SLBP independent Mature mRNA	1	33	0.00378354	0.869399	0.970428	3	3	0.000362	10116	Rattus norvegicus	P49791	P49791	R-RNO-158481;R-RNO-111439;R-RNO-158484
R-RNO-4085377	SUMOylation of SUMOylation proteins	1	33	0.00378354	0.869399	0.970428	2	5	0.000604	10116	Rattus norvegicus	P49791	P49791	R-RNO-4551679;R-RNO-4551649
R-BTA-9837999	Mitochondrial protein degradation	3	81	0.00916912	0.869967	0.993713	11	16	0.00192539	9913	Bos taurus	Q3MHX5;Q2KJI7;A0JNK3	Q3MHX5;Q2KJI7;A0JNK3	R-BTA-9839113;R-BTA-9839110;R-BTA-9838289;R-BTA-9839105;R-BTA-9838627;R-BTA-9838035;R-BTA-9839073;R-BTA-9839059;R-BTA-9839053;R-BTA-9839072;R-BTA-9839149
R-HSA-167152	Formation of HIV elongation complex in the absence of HIV Tat	1	45	0.00380389	0.870824	0.870824	2	2	0.000137	9606	Homo sapiens	O75909	O75909	R-HSA-167077;R-HSA-167084
R-HSA-8854214	TBC/RABGAPs	1	45	0.00380389	0.870824	0.870824	1	14	0.000957	9606	Homo sapiens	Q9UJY4	Q9UJY4	R-HSA-8854222
R-MMU-159230	Transport of the SLBP Dependant Mature mRNA	1	35	0.00382013	0.87195	0.904593	3	3	0.00035	10090	Mus musculus	Q9Z0W3	Q9Z0W3	R-MMU-159046;R-MMU-77587;R-MMU-159050
R-MMU-176408	Regulation of APC/C activators between G1/S and early anaphase	1	35	0.00382013	0.87195	0.904593	4	12	0.00139876	10090	Mus musculus	Q91W96	Q91W96	R-MMU-141423;R-MMU-188371;R-MMU-174079;R-MMU-174139
R-MMU-112043	PLC beta mediated events	1	35	0.00382013	0.87195	0.904593	3	14	0.00163189	10090	Mus musculus	P47713	P47713	R-MMU-111898;R-MMU-111883;R-MMU-111881
R-MMU-1638074	Keratan sulfate/keratin metabolism	1	35	0.00382013	0.87195	0.904593	1	15	0.00174846	10090	Mus musculus	P54751	P54751	R-MMU-2046285
R-MMU-8956319	Nucleotide catabolism	1	35	0.00382013	0.87195	0.904593	1	59	0.00687726	10090	Mus musculus	Q9D020	Q9D020	R-MMU-109449
R-MMU-1650814	Collagen biosynthesis and modifying enzymes	2	61	0.00665794	0.87272	0.904593	19	46	0.00536193	10090	Mus musculus	O88207;Q8BLX7	O88207;Q8BLX7	R-MMU-2002440;R-MMU-2002460;R-MMU-1981157;R-MMU-8948228;R-MMU-8948231;R-MMU-8948232;R-MMU-8948234;R-MMU-1981120;R-MMU-1650808;R-MMU-8948219;R-MMU-8948222;R-MMU-1981104;R-MMU-8948224;R-MMU-1981128;R-MMU-8944219;R-MMU-2002428;R-MMU-1980233;R-MMU-2089971;R-MMU-8944223
R-MMU-2142753	Arachidonic acid metabolism	2	61	0.00665794	0.87272	0.904593	2	52	0.00606131	10090	Mus musculus	O08914;P47713	O08914;P47713	R-MMU-111883;R-MMU-5693742
R-HSA-446193	Biosynthesis of the N-glycan precursor (dolichol lipid-linked oligosaccharide, LLO) and transfer to a nascent protein	2	79	0.00667794	0.873791	0.873791	2	56	0.00382985	9606	Homo sapiens	O60547;P19367	O60547;P19367	R-HSA-9909159;R-HSA-6787632
R-HSA-9772573	Late SARS-CoV-2 Infection Events	2	79	0.00667794	0.873791	0.873791	2	69	0.00471892	9606	Homo sapiens	Q9H0U3;Q5W0Z9	Q9H0U3;Q5W0Z9	R-HSA-9694341;R-HSA-9694793
R-RNO-76005	Response to elevated platelet cytosolic Ca2+	5	123	0.0141023	0.874947	0.970428	5	11	0.00132818	10116	Rattus norvegicus	P17046;P10960;P15943;P14668;P20961	P17046;P10960;P15943;P14668;P20961	R-RNO-481007;R-RNO-481010;R-RNO-351341;R-RNO-481044;R-RNO-482772
R-HSA-166520	Signaling by NTRKs	4	139	0.0117498	0.875847	0.875847	15	164	0.011216	9606	Homo sapiens	P53680;P01116;P35568	P53680;P01116-1;P01116-2;P35568	R-HSA-198211;R-HSA-5686071;R-HSA-9026891;R-HSA-9036970;R-HSA-177479;R-HSA-9603445;R-HSA-170986;R-HSA-198315;R-HSA-9032067;R-HSA-171026;R-HSA-177491;R-HSA-198295;R-HSA-198266;R-HSA-177501;R-HSA-9603437
R-SSC-113418	Formation of the Early Elongation Complex	1	34	0.00387774	0.875866	0.999976	1	3	0.000368	9823	Sus scrofa	A5GFY4	A5GFY4	R-SSC-113402
R-SSC-77289	Mitochondrial Fatty Acid Beta-Oxidation	1	34	0.00387774	0.875866	0.999976	1	44	0.00539877	9823	Sus scrofa	P0DTA4	P0DTA4	R-SSC-71031
R-HSA-8955332	Carboxyterminal post-translational modifications of tubulin	1	46	0.00388842	0.876579	0.876579	6	6	0.00041	9606	Homo sapiens	P04350	P04350	R-HSA-8955706;R-HSA-8955869;R-HSA-8955712;R-HSA-8865774;R-HSA-8867370;R-HSA-8866105
R-HSA-159231	Transport of Mature mRNA Derived from an Intronless Transcript	1	46	0.00388842	0.876579	0.876579	3	3	0.000205	9606	Homo sapiens	P12270	P12270	R-HSA-158441;R-HSA-77594;R-HSA-158447
R-HSA-168276	NS1 Mediated Effects on Host Pathways	1	46	0.00388842	0.876579	0.876579	1	6	0.00041	9606	Homo sapiens	P12270	P12270	R-HSA-1176059
R-RNO-159230	Transport of the SLBP Dependant Mature mRNA	1	34	0.00389819	0.877227	0.970428	3	3	0.000362	10116	Rattus norvegicus	P49791	P49791	R-RNO-159046;R-RNO-77587;R-RNO-159050
R-RNO-9013424	RHOV GTPase cycle	1	34	0.00389819	0.877227	0.970428	1	2	0.000241	10116	Rattus norvegicus	O55043	O55043	R-RNO-9018794
R-RNO-9706574	RHOBTB GTPase Cycle	1	34	0.00389819	0.877227	0.970428	1	4	0.000483	10116	Rattus norvegicus	Q62868	Q62868	R-RNO-9018778
R-RNO-9861718	Regulation of pyruvate metabolism	1	34	0.00389819	0.877227	0.970428	2	10	0.00120744	10116	Rattus norvegicus	F1LTR1	F1LTR1	R-RNO-9861640;R-RNO-9861563
R-RNO-6791312	TP53 Regulates Transcription of Cell Cycle Genes	1	34	0.00389819	0.877227	0.970428	1	14	0.00169041	10116	Rattus norvegicus	Q63690	Q63690	R-RNO-6803892
R-RNO-8956319	Nucleotide catabolism	1	34	0.00389819	0.877227	0.970428	3	59	0.00712388	10116	Rattus norvegicus	D3ZW55	D3ZW55	R-RNO-2509827;R-RNO-2509831;R-RNO-2509838
R-HSA-1169408	ISG15 antiviral mechanism	2	80	0.00676247	0.878226	0.878226	2	16	0.00109424	9606	Homo sapiens	Q13526;P12270	Q13526;P12270	R-HSA-936462;R-HSA-1176059
R-HSA-70171	Glycolysis	2	80	0.00676247	0.878226	0.878226	2	24	0.00164136	9606	Homo sapiens	P12270;P19367	P12270;P19367	R-HSA-70420;R-HSA-170796
R-MMU-2980736	Peptide hormone metabolism	2	62	0.00676708	0.878464	0.904593	2	48	0.00559506	10090	Mus musculus	O35250;Q9D958	O35250;Q9D958	R-MMU-422051;R-MMU-265177
R-MMU-9013424	RHOV GTPase cycle	1	36	0.00392927	0.879267	0.904593	1	2	0.000233	10090	Mus musculus	Q80Z96	Q80Z96	R-MMU-9018794
R-MMU-909733	Interferon alpha/beta signaling	1	36	0.00392927	0.879267	0.904593	8	21	0.00244784	10090	Mus musculus	P42225	P42225	R-MMU-909718;R-MMU-909722;R-MMU-913529;R-MMU-9710959;R-MMU-997309;R-MMU-909725;R-MMU-9710963;R-MMU-909721
R-MMU-9646399	Aggrephagy	1	36	0.00392927	0.879267	0.904593	3	8	0.000933	10090	Mus musculus	O88487	O88487	R-MMU-9646679;R-MMU-9646348;R-MMU-9646685
R-RNO-9837999	Mitochondrial protein degradation	3	82	0.00940151	0.880558	0.970428	6	16	0.0019319	10116	Rattus norvegicus	P29147;B2GV06;P15999	P29147;B2GV06;P15999	R-RNO-9839149;R-RNO-9838289;R-RNO-9839105;R-RNO-9838081;R-RNO-9838035;R-RNO-9838093
R-BTA-71403	Citric acid cycle (TCA cycle)	1	35	0.00396196	0.881377	0.993713	1	23	0.00276775	9913	Bos taurus	Q3MHX5	Q3MHX5	R-BTA-71775
R-HSA-159234	Transport of Mature mRNAs Derived from Intronless Transcripts	1	47	0.00397295	0.882077	0.882077	9	9	0.000616	9606	Homo sapiens	P12270	P12270	R-HSA-77587;R-HSA-158481;R-HSA-159046;R-HSA-158484;R-HSA-159050;R-HSA-158441;R-HSA-77594;R-HSA-158447;R-HSA-111439
R-HSA-167161	HIV Transcription Initiation	1	47	0.00397295	0.882077	0.882077	4	4	0.000274	9606	Homo sapiens	P29084	P29084	R-HSA-167477;R-HSA-167130;R-HSA-167134;R-HSA-167118
R-HSA-75953	RNA Polymerase II Transcription Initiation	1	47	0.00397295	0.882077	0.882077	3	3	0.000205	9606	Homo sapiens	P29084	P29084	R-HSA-75861;R-HSA-75864;R-HSA-75866
R-HSA-76042	RNA Polymerase II Transcription Initiation And Promoter Clearance	1	47	0.00397295	0.882077	0.882077	9	11	0.000752	9606	Homo sapiens	P29084	P29084	R-HSA-75873;R-HSA-75861;R-HSA-9613494;R-HSA-75864;R-HSA-75866;R-HSA-75850;R-HSA-9613497;R-HSA-75869;R-HSA-75949
R-HSA-167162	RNA Polymerase II HIV Promoter Escape	1	47	0.00397295	0.882077	0.882077	7	9	0.000616	9606	Homo sapiens	P29084	P29084	R-HSA-167474;R-HSA-9613490;R-HSA-167136;R-HSA-167121;R-HSA-9613498;R-HSA-167113;R-HSA-167468
R-HSA-73776	RNA Polymerase II Promoter Escape	1	47	0.00397295	0.882077	0.882077	5	7	0.000479	9606	Homo sapiens	P29084	P29084	R-HSA-75873;R-HSA-9613494;R-HSA-75850;R-HSA-9613497;R-HSA-75869
R-HSA-73779	RNA Polymerase II Transcription Pre-Initiation And Promoter Opening	1	47	0.00397295	0.882077	0.882077	2	5	0.000342	9606	Homo sapiens	P29084	P29084	R-HSA-109639;R-HSA-75095
R-HSA-674695	RNA Polymerase II Pre-transcription Events	2	81	0.006847	0.882516	0.882516	11	17	0.00116263	9606	Homo sapiens	O75909;P29084	O75909;P29084	R-HSA-75856;R-HSA-75891;R-HSA-113411;R-HSA-113429;R-HSA-113413;R-HSA-75862;R-HSA-113414;R-HSA-112392;R-HSA-112395;R-HSA-73946;R-HSA-112430
R-HSA-977225	Amyloid fiber formation	2	81	0.006847	0.882516	0.882516	5	33	0.00225687	9606	Homo sapiens	O14672;Q9UJY4	O14672;Q9UJY4	R-HSA-5692934;R-HSA-9010074;R-HSA-9010113;R-HSA-5692941;R-HSA-9010034
R-RNO-611105	Respiratory electron transport	5	125	0.0143316	0.883359	0.970428	9	29	0.00350157	10116	Rattus norvegicus	O08776;F1LX07;Q5XIC2;Q5XI79;D3ZYW7	O08776;F1LX07;Q5XIC2;Q5XI79;D3ZYW7	R-RNO-6799196;R-RNO-6799178;R-RNO-6799202;R-RNO-6799179;R-RNO-6800868;R-RNO-6799203;R-RNO-372448;R-RNO-9866272;R-RNO-6799197
R-MMU-73856	RNA Polymerase II Transcription Termination	2	63	0.00687623	0.883967	0.904593	1	4	0.000466	10090	Mus musculus	Q5U4D9;Q6NZF1	Q5U4D9;Q6NZF1	R-MMU-72180
R-MMU-70171	Glycolysis	2	63	0.00687623	0.883967	0.904593	2	21	0.00244784	10090	Mus musculus	O08528;Q9Z0W3	O08528;Q9Z0W3	R-MMU-70420;R-MMU-170796
R-RNO-8964043	Plasma lipoprotein clearance	1	35	0.00401284	0.884586	0.970428	1	30	0.00362231	10116	Rattus norvegicus	B2GV54	B2GV54	R-RNO-6813720
R-MMU-76009	Platelet Aggregation (Plug Formation)	1	37	0.00403842	0.886167	0.904593	15	26	0.00303066	10090	Mus musculus	P11276	P11276	R-MMU-354066;R-MMU-429415;R-MMU-377641;R-MMU-354087;R-MMU-372705;R-MMU-372697;R-MMU-377640;R-MMU-354073;R-MMU-377644;R-MMU-354149;R-MMU-429441;R-MMU-377643;R-MMU-354124;R-MMU-354165;R-MMU-372693
R-HSA-1168372	Downstream signaling events of B Cell Receptor (BCR)	2	82	0.00693153	0.886667	0.886667	1	15	0.00102585	9606	Homo sapiens	P01116	P01116-1;P01116-2	R-HSA-1168636
R-HSA-9634597	GPER1 signaling	1	48	0.00405748	0.887331	0.887331	1	10	0.000684	9606	Homo sapiens	P02751	P02751	R-HSA-9624017
R-HSA-9024446	NR1H2 and NR1H3-mediated signaling	1	48	0.00405748	0.887331	0.887331	2	60	0.00410341	9606	Homo sapiens	O60341	O60341	R-HSA-9024361;R-HSA-9024386
R-HSA-381038	XBP1(S) activates chaperone genes	1	48	0.00405748	0.887331	0.887331	1	47	0.00321434	9606	Homo sapiens	Q86TM6	Q86TM6	R-HSA-1791084
R-BTA-176408	Regulation of APC/C activators between G1/S and early anaphase	1	36	0.00407516	0.8884	0.993713	4	12	0.00144404	9913	Bos taurus	A1A4R8	A1A4R8	R-BTA-174139;R-BTA-141423;R-BTA-188371;R-BTA-174079
R-BTA-5674135	MAP2K and MAPK activation	1	36	0.00407516	0.8884	0.993713	2	12	0.00144404	9913	Bos taurus	Q3T132	Q3T132	R-BTA-5674132;R-BTA-5674130
R-MMU-2995410	Nuclear Envelope (NE) Reassembly	2	64	0.00698537	0.889239	0.904593	7	18	0.00209815	10090	Mus musculus	Q9DB34;Q9Z0W3	Q9DB34;Q9Z0W3	R-MMU-9615901;R-MMU-9668389;R-MMU-9618378;R-MMU-9668395;R-MMU-9634169;R-MMU-9668405;R-MMU-9668419
R-MMU-446219	Synthesis of substrates in N-glycan biosythesis	2	64	0.00698537	0.889239	0.904593	2	42	0.00489568	10090	Mus musculus	Q7TMC8;P54751	Q7TMC8;P54751	R-MMU-4084984;R-MMU-6787540
R-RNO-9840310	Glycosphingolipid catabolism	1	36	0.00412749	0.891505	0.970428	14	32	0.0038638	10116	Rattus norvegicus	P10960	P10960	R-RNO-1606602;R-RNO-1606564;R-RNO-1605632;R-RNO-1605624;R-RNO-1606807;R-RNO-1606312;R-RNO-9842115;R-RNO-9840488;R-RNO-9841189;R-RNO-1605736;R-RNO-9840334;R-RNO-1605591;R-RNO-9840470;R-RNO-1605724
R-RNO-9013407	RHOH GTPase cycle	1	36	0.00412749	0.891505	0.970428	1	3	0.000362	10116	Rattus norvegicus	Q62868	Q62868	R-RNO-9018758
R-RNO-112043	PLC beta mediated events	1	36	0.00412749	0.891505	0.970428	2	14	0.00169041	10116	Rattus norvegicus	P12369	P12369	R-RNO-8951727;R-RNO-111925
R-HSA-162909	Host Interactions of HIV factors	4	144	0.0121724	0.8921	0.8921	16	54	0.00369307	9606	Homo sapiens	P53680;P12270;O75531;O43747	P53680;P12270;O75531;O43747	R-HSA-180710;R-HSA-182279;R-HSA-182186;R-HSA-180622;R-HSA-182286;R-HSA-167597;R-HSA-180627;R-HSA-165043;R-HSA-167601;R-HSA-167537;R-HSA-180630;R-HSA-182198;R-HSA-165047;R-HSA-182263;R-HSA-182171;R-HSA-180732
R-HSA-1632852	Macroautophagy	4	144	0.0121724	0.8921	0.8921	21	95	0.00649706	9606	Homo sapiens	O60664;Q99541;O95140;P04350	O60664;Q99541;O95140;P04350	R-HSA-9834070;R-HSA-9646679;R-HSA-9646390;R-HSA-5205673;R-HSA-9613530;R-HSA-9824892;R-HSA-9824894;R-HSA-9824888;R-HSA-9646685;R-HSA-9613565;R-HSA-5205663;R-HSA-9613666;R-HSA-9840807;R-HSA-9824897;R-HSA-9835011;R-HSA-9834945;R-HSA-9835009;R-HSA-9613352;R-HSA-9613513;R-HSA-9646383;R-HSA-5205649
R-HSA-190828	Gap junction trafficking	1	49	0.00414201	0.892351	0.892351	3	20	0.0013678	9606	Homo sapiens	P04350	P04350	R-HSA-190520;R-HSA-191737;R-HSA-190877
R-MMU-5696394	DNA Damage Recognition in GG-NER	1	38	0.00414757	0.892673	0.904593	5	5	0.000583	10090	Mus musculus	Q9R1K9	Q9R1K9	R-MMU-5696655;R-MMU-5696664;R-MMU-5691004;R-MMU-5691006;R-MMU-6782943
R-MMU-3232142	SUMOylation of ubiquitinylation proteins	1	38	0.00414757	0.892673	0.904593	1	3	0.00035	10090	Mus musculus	Q9Z0W3	Q9Z0W3	R-MMU-5228523
R-MMU-6814122	Cooperation of PDCL (PhLP1) and TRiC/CCT in G-protein beta folding	1	38	0.00414757	0.892673	0.904593	1	11	0.0012822	10090	Mus musculus	O54833	O54833	R-MMU-6814409
R-MMU-6791226	Major pathway of rRNA processing in the nucleolus and cytosol	7	177	0.0193189	0.894042	0.904593	6	6	0.000699	10090	Mus musculus	Q8BU03;Q8BHB4;Q91WM3;Q5SWD9;Q8R3N1;Q9DBD5;Q9DBR1	Q8BU03;Q8BHB4;Q91WM3;Q5SWD9;Q8R3N1;Q9DBD5;Q9DBR1	R-MMU-6791222;R-MMU-6791218;R-MMU-6791223;R-MMU-6791219;R-MMU-6791227;R-MMU-6791221
R-MMU-8868773	rRNA processing in the nucleus and cytosol	7	177	0.0193189	0.894042	0.904593	6	6	0.000699	10090	Mus musculus	Q8BU03;Q8BHB4;Q91WM3;Q5SWD9;Q8R3N1;Q9DBD5;Q9DBR1	Q8BU03;Q8BHB4;Q91WM3;Q5SWD9;Q8R3N1;Q9DBD5;Q9DBR1	R-MMU-6791222;R-MMU-6791218;R-MMU-6791223;R-MMU-6791219;R-MMU-6791227;R-MMU-6791221
R-MMU-72312	rRNA processing	7	177	0.0193189	0.894042	0.904593	6	6	0.000699	10090	Mus musculus	Q8BU03;Q8BHB4;Q91WM3;Q5SWD9;Q8R3N1;Q9DBD5;Q9DBR1	Q8BU03;Q8BHB4;Q91WM3;Q5SWD9;Q8R3N1;Q9DBD5;Q9DBR1	R-MMU-6791222;R-MMU-6791218;R-MMU-6791223;R-MMU-6791219;R-MMU-6791227;R-MMU-6791221
R-RNO-3371453	Regulation of HSF1-mediated heat shock response	2	62	0.00710846	0.894918	0.970428	2	12	0.00144892	10116	Rattus norvegicus	P49791;P18266	P49791;P18266	R-RNO-5252041;R-RNO-3371435
R-BTA-6791312	TP53 Regulates Transcription of Cell Cycle Genes	1	37	0.00418836	0.895008	0.993713	1	14	0.00168472	9913	Bos taurus	A7MB47	A7MB47	R-BTA-6798044
R-BTA-9840310	Glycosphingolipid catabolism	1	37	0.00418836	0.895008	0.993713	1	32	0.00385078	9913	Bos taurus	Q17QB3	Q17QB3	R-BTA-1606602
R-HSA-5663202	Diseases of signal transduction by growth factor receptors and second messengers	17	489	0.0413356	0.895593	0.895593	112	514	0.0351525	9606	Homo sapiens	Q86W92;O14672;Q86TM6;P36873;O43815;P35568;P11362;P37173;P84022;P12270;P01116;P02751;P49768	Q86W92;O14672;Q86TM6;P36873;O43815;P35568;P11362;P11362-19;P37173;P84022;P11362-1;P12270;P01116-1;P01116;P01116-2;P02751;P49768	R-HSA-9656211;R-HSA-2023455;R-HSA-9656209;R-HSA-9656215;R-HSA-9656214;R-HSA-2023451;R-HSA-9656213;R-HSA-9656212;R-HSA-2666278;R-HSA-9665408;R-HSA-5387386;R-HSA-3315483;R-HSA-2730752;R-HSA-2400009;R-HSA-5387389;R-HSA-9665700;R-HSA-9665707;R-HSA-2023462;R-HSA-2023460;R-HSA-2023456;R-HSA-9712084;R-HSA-9712085;R-HSA-6803234;R-HSA-6803233;R-HSA-5654544;R-HSA-9712082;R-HSA-9712083;R-HSA-5654545;R-HSA-5…
R-HSA-4615885	SUMOylation of DNA replication proteins	1	50	0.00422654	0.897148	0.897148	2	8	0.000547	9606	Homo sapiens	P12270	P12270	R-HSA-5228525;R-HSA-4655355
R-HSA-381070	IRE1alpha activates chaperones	1	50	0.00422654	0.897148	0.897148	1	53	0.00362467	9606	Homo sapiens	Q86TM6	Q86TM6	R-HSA-1791084
R-RNO-3232142	SUMOylation of ubiquitinylation proteins	1	37	0.00424215	0.89801	0.970428	1	3	0.000362	10116	Rattus norvegicus	P49791	P49791	R-RNO-5228523
R-RNO-442755	Activation of NMDA receptors and postsynaptic events	1	37	0.00424215	0.89801	0.970428	2	13	0.00156967	10116	Rattus norvegicus	P12369	P12369	R-RNO-8951727;R-RNO-111925
R-RNO-156590	Glutathione conjugation	1	37	0.00424215	0.89801	0.970428	1	12	0.00144892	10116	Rattus norvegicus	P19468	P19468	R-RNO-174367
R-HSA-216083	Integrin cell surface interactions	2	85	0.00718512	0.898317	0.898317	15	55	0.00376145	9606	Homo sapiens	P06756;P02751	P06756;P02751	R-HSA-4085087;R-HSA-210304;R-HSA-4088218;R-HSA-4085083;R-HSA-2467436;R-HSA-265423;R-HSA-216076;R-HSA-216050;R-HSA-2752125;R-HSA-265425;R-HSA-4088264;R-HSA-2426259;R-HSA-265426;R-HSA-265427;R-HSA-349593
R-MMU-2559582	Senescence-Associated Secretory Phenotype (SASP)	1	39	0.00425671	0.898808	0.904593	4	8	0.000933	10090	Mus musculus	Q91W96	Q91W96	R-MMU-3788705;R-MMU-3788724;R-MMU-3788708;R-MMU-3788725
R-MMU-5173214	O-glycosylation of TSR domain-containing proteins	1	39	0.00425671	0.898808	0.904593	1	2	0.000233	10090	Mus musculus	Q8VHI3	Q8VHI3	R-MMU-5173192
R-MMU-391251	Protein folding	1	39	0.00425671	0.898808	0.904593	1	12	0.00139876	10090	Mus musculus	O54833	O54833	R-MMU-6814409
R-MMU-390466	Chaperonin-mediated protein folding	1	39	0.00425671	0.898808	0.904593	1	12	0.00139876	10090	Mus musculus	O54833	O54833	R-MMU-6814409
R-MMU-5205647	Mitophagy	1	39	0.00425671	0.898808	0.904593	1	23	0.00268096	10090	Mus musculus	O54833	O54833	R-MMU-8948039
R-BTA-199992	trans-Golgi Network Vesicle Budding	2	64	0.00724474	0.900889	0.993713	3	13	0.00156438	9913	Bos taurus	P04975;Q3T093	P04975;Q3T093	R-BTA-421835;R-BTA-5333658;R-BTA-421831
R-BTA-190828	Gap junction trafficking	1	38	0.00430156	0.901226	0.993713	4	10	0.00120337	9913	Bos taurus	P04975	P04975	R-BTA-190829;R-BTA-190519;R-BTA-196017;R-BTA-196026
R-HSA-5693571	Nonhomologous End-Joining (NHEJ)	1	51	0.00431107	0.901731	0.901731	4	13	0.000889	9606	Homo sapiens	Q12888	Q12888	R-HSA-5686900;R-HSA-5686704;R-HSA-5693599;R-HSA-5686685
R-HSA-4570464	SUMOylation of RNA binding proteins	1	51	0.00431107	0.901731	0.901731	1	4	0.000274	9606	Homo sapiens	P12270	P12270	R-HSA-4570493
R-HSA-5620920	Cargo trafficking to the periciliary membrane	1	51	0.00431107	0.901731	0.901731	2	27	0.00184653	9606	Homo sapiens	O00471	O00471	R-HSA-5623524;R-HSA-5623527
R-HSA-112310	Neurotransmitter release cycle	1	51	0.00431107	0.901731	0.901731	2	32	0.00218848	9606	Homo sapiens	O14936	O14936	R-HSA-5336443;R-HSA-380574
R-HSA-180786	Extension of Telomeres	1	51	0.00431107	0.901731	0.901731	1	28	0.00191492	9606	Homo sapiens	P18858	P18858	R-HSA-174456
R-HSA-70268	Pyruvate metabolism	1	51	0.00431107	0.901731	0.901731	1	28	0.00191492	9606	Homo sapiens	P23368	P23368	R-HSA-9012268
R-MMU-6804756	Regulation of TP53 Activity through Phosphorylation	3	91	0.00993233	0.90192	0.904593	6	26	0.00303066	10090	Mus musculus	Q9WV70;O54833;P49615	Q9WV70;O54833;P49615	R-MMU-6805059;R-MMU-6805061;R-MMU-6805126;R-MMU-3222128;R-MMU-6805276;R-MMU-6805122
R-HSA-68875	Mitotic Prophase	3	118	0.00997464	0.903465	0.903465	4	34	0.00232526	9606	Homo sapiens	P12270;O75531;Q14980	P12270;O75531;Q14980	R-HSA-380278;R-HSA-2993898;R-HSA-2990880;R-HSA-2990882
R-MMU-380284	Loss of proteins required for interphase microtubule organization from the centrosome	2	67	0.00731281	0.903752	0.904593	3	3	0.00035	10090	Mus musculus	Q9R1K9;O88487	Q9R1K9;O88487	R-MMU-380303;R-MMU-380272;R-MMU-380294
R-MMU-380259	Loss of Nlp from mitotic centrosomes	2	67	0.00731281	0.903752	0.904593	2	2	0.000233	10090	Mus musculus	Q9R1K9;O88487	Q9R1K9;O88487	R-MMU-380303;R-MMU-380272
R-RNO-983170	Antigen Presentation: Folding, assembly and peptide loading of class I MHC	1	38	0.0043568	0.904125	0.970428	4	14	0.00169041	10116	Rattus norvegicus	P36370	P36370	R-RNO-983142;R-RNO-983144;R-RNO-8951499;R-RNO-983161
R-RNO-9730414	MITF-M-regulated melanocyte development	1	38	0.0043568	0.904125	0.970428	2	19	0.00229413	10116	Rattus norvegicus	P18266	P18266	R-RNO-9824995;R-RNO-9824999
R-RNO-3928662	EPHB-mediated forward signaling	1	38	0.0043568	0.904125	0.970428	1	16	0.0019319	10116	Rattus norvegicus	Q62868	Q62868	R-RNO-3928576
R-RNO-1483166	Synthesis of PA	1	38	0.0043568	0.904125	0.970428	1	17	0.00205264	10116	Rattus norvegicus	Q4V8J4	Q4V8J4	R-RNO-75885
R-MMU-5674135	MAP2K and MAPK activation	1	40	0.00436586	0.904593	0.904593	8	12	0.00139876	10090	Mus musculus	P11276	P11276	R-MMU-5672973;R-MMU-5672972;R-MMU-9657599;R-MMU-9657603;R-MMU-9657606;R-MMU-5672978;R-MMU-9657608;R-MMU-5672980
R-MMU-112040	G-protein mediated events	1	40	0.00436586	0.904593	0.904593	3	22	0.0025644	10090	Mus musculus	P47713	P47713	R-MMU-111898;R-MMU-111883;R-MMU-111881
R-MMU-375165	NCAM signaling for neurite out-growth	1	40	0.00436586	0.904593	0.904593	1	8	0.000933	10090	Mus musculus	O88207	O88207	R-MMU-375151
R-MMU-5620920	Cargo trafficking to the periciliary membrane	1	40	0.00436586	0.904593	0.904593	2	25	0.00291409	10090	Mus musculus	O35250	O35250	R-MMU-5623524;R-MMU-5623527
R-MMU-1566948	Elastic fibre formation	1	40	0.00436586	0.904593	0.904593	1	16	0.00186502	10090	Mus musculus	P11276	P11276	R-MMU-2537665
R-MMU-9730414	MITF-M-regulated melanocyte development	1	40	0.00436586	0.904593	0.904593	1	20	0.00233127	10090	Mus musculus	P31230	P31230	R-MMU-9825759
R-BTA-9663891	Selective autophagy	2	65	0.00735794	0.905607	0.993713	13	40	0.00481348	9913	Bos taurus	Q3MQ24;A6H7B1	Q3MQ24;A6H7B1	R-BTA-9824888;R-BTA-5205649;R-BTA-5205673;R-BTA-5205663;R-BTA-9835011;R-BTA-8959571;R-BTA-9824897;R-BTA-9824894;R-BTA-9840807;R-BTA-9835009;R-BTA-9824892;R-BTA-9834945;R-BTA-5205661
R-MMU-1236975	Antigen processing-Cross presentation	3	92	0.0100415	0.905861	0.905861	4	15	0.00174846	10090	Mus musculus	P36371;O09044;O70404	P36371;O09044;O70404	R-MMU-8863858;R-MMU-8863914;R-MMU-8951595;R-MMU-8863973
R-HSA-168325	Viral Messenger RNA Synthesis	1	52	0.0043956	0.906111	0.906111	2	5	0.000342	9606	Homo sapiens	P12270	P12270	R-HSA-192627;R-HSA-192925
R-HSA-157858	Gap junction trafficking and regulation	1	52	0.0043956	0.906111	0.906111	3	24	0.00164136	9606	Homo sapiens	P04350	P04350	R-HSA-190520;R-HSA-191737;R-HSA-190877
R-HSA-9856649	Transcriptional and post-translational regulation of MITF-M expression and activity	1	52	0.0043956	0.906111	0.906111	1	32	0.00218848	9606	Homo sapiens	P41252	P41252	R-HSA-9825759
R-BTA-9035034	RHOF GTPase cycle	1	39	0.00441476	0.907076	0.993713	1	3	0.000361	9913	Bos taurus	F1N4E5	F1N4E5	R-BTA-9693125
R-RNO-159231	Transport of Mature mRNA Derived from an Intronless Transcript	1	39	0.00447145	0.909875	0.970428	3	3	0.000362	10116	Rattus norvegicus	P49791	P49791	R-RNO-158441;R-RNO-77594;R-RNO-158447
R-RNO-9035034	RHOF GTPase cycle	1	39	0.00447145	0.909875	0.970428	1	3	0.000362	10116	Rattus norvegicus	D4A208	D4A208	R-RNO-9693282
R-RNO-109606	Intrinsic Pathway for Apoptosis	1	39	0.00447145	0.909875	0.970428	6	40	0.00482975	10116	Rattus norvegicus	Q63690	Q63690	R-RNO-114307;R-RNO-139917;R-RNO-114284;R-RNO-114264;R-RNO-168849;R-RNO-114275
R-RNO-445717	Aquaporin-mediated transport	1	39	0.00447145	0.909875	0.970428	2	19	0.00229413	10116	Rattus norvegicus	P12369	P12369	R-RNO-8951727;R-RNO-111925
R-MMU-159231	Transport of Mature mRNA Derived from an Intronless Transcript	1	41	0.004475	0.910047	0.910047	3	3	0.00035	10090	Mus musculus	Q9Z0W3	Q9Z0W3	R-MMU-158447;R-MMU-158441;R-MMU-77594
R-MMU-9696264	RND3 GTPase cycle	1	41	0.004475	0.910047	0.910047	1	2	0.000233	10090	Mus musculus	Q80Z96	Q80Z96	R-MMU-9696268
R-MMU-165159	MTOR signalling	1	41	0.004475	0.910047	0.910047	14	29	0.00338035	10090	Mus musculus	Q9CQ22	Q9CQ22	R-MMU-447074;R-MMU-5672828;R-MMU-165718;R-MMU-5672824;R-MMU-5653936;R-MMU-165692;R-MMU-380979;R-MMU-5653968;R-MMU-5653974;R-MMU-5672843;R-MMU-8952716;R-MMU-8952726;R-MMU-165680;R-MMU-377186
R-MMU-451927	Interleukin-2 family signaling	1	41	0.004475	0.910047	0.910047	8	50	0.00582818	10090	Mus musculus	P42225	P42225	R-MMU-9006873;R-MMU-8985900;R-MMU-8985966;R-MMU-8985929;R-MMU-8985943;R-MMU-8985981;R-MMU-9006870;R-MMU-8985988
R-MMU-1433557	Signaling by SCF-KIT	1	41	0.004475	0.910047	0.910047	4	36	0.00419629	10090	Mus musculus	P42225	P42225	R-MMU-1470010;R-MMU-1470009;R-MMU-1470012;R-MMU-1433456
R-MMU-418990	Adherens junctions interactions	1	41	0.004475	0.910047	0.910047	1	23	0.00268096	10090	Mus musculus	O89090	O89090	R-MMU-9761027
R-HSA-6811436	COPI-independent Golgi-to-ER retrograde traffic	1	53	0.00448013	0.910296	0.910296	2	7	0.000479	9606	Homo sapiens	P04350	P04350	R-HSA-8849350;R-HSA-8849353
R-HSA-9013405	RHOD GTPase cycle	1	53	0.00448013	0.910296	0.910296	1	9	0.000616	9606	Homo sapiens	Q9UEY8	Q9UEY8	R-HSA-9693198
R-HSA-1660499	Synthesis of PIPs at the plasma membrane	1	53	0.00448013	0.910296	0.910296	1	33	0.00225687	9606	Homo sapiens	Q9BTU6	Q9BTU6	R-HSA-1675780
R-BTA-165159	MTOR signalling	1	40	0.00452796	0.91258	0.993713	13	28	0.00336943	9913	Bos taurus	Q3T132	Q3T132	R-BTA-5672824;R-BTA-380979;R-BTA-165680;R-BTA-8952726;R-BTA-165692;R-BTA-447074;R-BTA-8952716;R-BTA-165718;R-BTA-5672843;R-BTA-5653968;R-BTA-5653974;R-BTA-5653936;R-BTA-5672828
R-BTA-157858	Gap junction trafficking and regulation	1	40	0.00452796	0.91258	0.993713	4	13	0.00156438	9913	Bos taurus	P04975	P04975	R-BTA-190829;R-BTA-190519;R-BTA-196017;R-BTA-196026
R-RNO-380284	Loss of proteins required for interphase microtubule organization from the centrosome	2	66	0.00756707	0.913776	0.970428	3	3	0.000362	10116	Rattus norvegicus	P12369;Q6AYH5	P12369;Q6AYH5	R-RNO-380294;R-RNO-380272;R-RNO-380303
R-RNO-380259	Loss of Nlp from mitotic centrosomes	2	66	0.00756707	0.913776	0.970428	2	2	0.000241	10116	Rattus norvegicus	P12369;Q6AYH5	P12369;Q6AYH5	R-RNO-380272;R-RNO-380303
R-HSA-5673001	RAF/MAP kinase cascade	9	292	0.024683	0.914031	0.914031	40	75	0.00512926	9606	Homo sapiens	P11362;Q12959;P01116;P36873;P02751;P35568	P11362-19;P11362-1;P01116-1;Q12959;P01116;P01116-2;P36873;P02751;P35568	R-HSA-5672980;R-HSA-9653585;R-HSA-5672978;R-HSA-9653595;R-HSA-9653592;R-HSA-5675417;R-HSA-9657603;R-HSA-5672966;R-HSA-5672965;R-HSA-9649735;R-HSA-9657606;R-HSA-5658435;R-HSA-9654533;R-HSA-9649733;R-HSA-9649732;R-HSA-5672972;R-HSA-9657608;R-HSA-5672973;R-HSA-9649736;R-HSA-9658445;R-HSA-9658253;R-HSA-5672969;R-HSA-5672950;R-HSA-5658231;R-HSA-9653108;R-HSA-9654523;R-HSA-9647994;R-HSA-9654521;R-HSA-9…
R-HSA-5620924	Intraflagellar transport	1	54	0.00456467	0.914294	0.914294	6	12	0.000821	9606	Homo sapiens	P04350	P04350	R-HSA-5624949;R-HSA-5625424;R-HSA-5625426;R-HSA-5625421;R-HSA-5624952;R-HSA-5625416
R-HSA-5578775	Ion homeostasis	1	54	0.00456467	0.914294	0.914294	1	17	0.00116263	9606	Homo sapiens	Q12797	Q12797	R-HSA-2855020
R-MMU-1483206	Glycerophospholipid biosynthesis	4	118	0.0128793	0.91514	0.91514	17	116	0.0135214	10090	Mus musculus	Q8K2C8;Q6X893;O54833;P47713	Q8K2C8;Q6X893;O54833;P47713	R-MMU-1482828;R-MMU-8873929;R-MMU-1482656;R-MMU-549112;R-MMU-1482604;R-MMU-1482884;R-MMU-1482856;R-MMU-75885;R-MMU-444433;R-MMU-1482685;R-MMU-1482759;R-MMU-1482900;R-MMU-1482825;R-MMU-1482862;R-MMU-1482612;R-MMU-1482897;R-MMU-1482771
R-MMU-159234	Transport of Mature mRNAs Derived from Intronless Transcripts	1	42	0.00458415	0.915191	0.915191	9	9	0.00104907	10090	Mus musculus	Q9Z0W3	Q9Z0W3	R-MMU-159046;R-MMU-158484;R-MMU-158447;R-MMU-77587;R-MMU-158481;R-MMU-158441;R-MMU-111439;R-MMU-77594;R-MMU-159050
R-MMU-9696273	RND1 GTPase cycle	1	42	0.00458415	0.915191	0.915191	1	2	0.000233	10090	Mus musculus	Q80Z96	Q80Z96	R-MMU-9696271
R-MMU-983170	Antigen Presentation: Folding, assembly and peptide loading of class I MHC	1	42	0.00458415	0.915191	0.915191	4	14	0.00163189	10090	Mus musculus	P36371	P36371	R-MMU-983161;R-MMU-983144;R-MMU-983142;R-MMU-8951499
R-MMU-4615885	SUMOylation of DNA replication proteins	1	42	0.00458415	0.915191	0.915191	1	6	0.000699	10090	Mus musculus	Q9Z0W3	Q9Z0W3	R-MMU-4655355
R-MMU-194068	Bile acid and bile salt metabolism	1	42	0.00458415	0.915191	0.915191	1	79	0.00920853	10090	Mus musculus	Q3B7Z2	Q3B7Z2	R-MMU-8868402
R-RNO-159234	Transport of Mature mRNAs Derived from Intronless Transcripts	1	40	0.0045861	0.91528	0.970428	9	9	0.00108669	10116	Rattus norvegicus	P49791	P49791	R-RNO-158441;R-RNO-77594;R-RNO-158447;R-RNO-158481;R-RNO-111439;R-RNO-159046;R-RNO-158484;R-RNO-77587;R-RNO-159050
R-RNO-975634	Retinoid metabolism and transport	1	40	0.0045861	0.91528	0.970428	2	22	0.00265636	10116	Rattus norvegicus	P35053	P35053	R-RNO-2423785;R-RNO-2404131
R-RNO-165159	MTOR signalling	1	40	0.0045861	0.91528	0.970428	1	28	0.00338083	10116	Rattus norvegicus	P70531	P70531	R-RNO-165758
R-HSA-8876198	RAB GEFs exchange GTP for GDP on RABs	2	90	0.00760778	0.915287	0.915287	2	21	0.00143619	9606	Homo sapiens	Q13636;Q14C86	Q13636;Q14C86	R-HSA-8877311;R-HSA-8875320
R-MMU-8854518	AURKA Activation by TPX2	2	70	0.00764025	0.916475	0.916475	2	2	0.000233	10090	Mus musculus	Q9R1K9;O88487	Q9R1K9;O88487	R-MMU-8853419;R-MMU-8853405
R-MMU-204005	COPII-mediated vesicle transport	2	70	0.00764025	0.916475	0.916475	11	16	0.00186502	10090	Mus musculus	Q9D0F3;Q922D4	Q9D0F3;Q922D4	R-MMU-5694441;R-MMU-203973;R-MMU-5694417;R-MMU-5694522;R-MMU-5694421;R-MMU-204008;R-MMU-5694418;R-MMU-5694409;R-MMU-5694439;R-MMU-5694527;R-MMU-5694446
R-HSA-9007101	Rab regulation of trafficking	3	123	0.0103973	0.917734	0.917734	3	35	0.00239365	9606	Homo sapiens	Q13636;Q9UJY4;Q14C86	Q13636;Q9UJY4;Q14C86	R-HSA-8877311;R-HSA-8854222;R-HSA-8875320
R-RNO-9013026	RHOB GTPase cycle	2	67	0.00768172	0.917969	0.970428	2	6	0.000724	10116	Rattus norvegicus	Q62868;Q5FVC2	Q62868;Q5FVC2	R-RNO-9013023;R-RNO-9013024
R-HSA-70326	Glucose metabolism	2	91	0.00769231	0.918346	0.918346	2	40	0.0027356	9606	Homo sapiens	P12270;P19367	P12270;P19367	R-HSA-70420;R-HSA-170796
R-MMU-5696395	Formation of Incision Complex in GG-NER	1	43	0.0046933	0.92004	0.92004	6	10	0.00116564	10090	Mus musculus	Q9R1K9	Q9R1K9	R-MMU-5696670;R-MMU-5689861;R-MMU-5690996;R-MMU-6790454;R-MMU-6790487;R-MMU-5691000
R-MMU-9696270	RND2 GTPase cycle	1	43	0.0046933	0.92004	0.92004	1	2	0.000233	10090	Mus musculus	Q80Z96	Q80Z96	R-MMU-9696266
R-MMU-196071	Metabolism of steroid hormones	1	43	0.0046933	0.92004	0.92004	3	38	0.00442942	10090	Mus musculus	Q61578	Q61578	R-MMU-193065;R-MMU-193101;R-MMU-193054
R-MMU-211000	Gene Silencing by RNA	1	43	0.0046933	0.92004	0.92004	1	14	0.00163189	10090	Mus musculus	Q9Z0W3	Q9Z0W3	R-MMU-5578744
R-MMU-2173793	Transcriptional activity of SMAD2/SMAD3:SMAD4 heterotrimer	1	43	0.0046933	0.92004	0.92004	1	32	0.00373004	10090	Mus musculus	O89090	O89090	R-MMU-2187309
R-RNO-112040	G-protein mediated events	1	41	0.00470076	0.920362	0.970428	2	22	0.00265636	10116	Rattus norvegicus	P12369	P12369	R-RNO-8951727;R-RNO-111925
R-RNO-3000178	ECM proteoglycans	1	41	0.00470076	0.920362	0.970428	1	14	0.00169041	10116	Rattus norvegicus	P20961	P20961	R-RNO-2396079
R-RNO-194068	Bile acid and bile salt metabolism	1	41	0.00470076	0.920362	0.970428	4	79	0.00953876	10116	Rattus norvegicus	P97852	P97852	R-RNO-193508;R-RNO-193535;R-RNO-193455;R-RNO-192331
R-HSA-432722	Golgi Associated Vesicle Biogenesis	1	56	0.00473373	0.921766	0.921766	4	7	0.000479	9606	Homo sapiens	O43747	O43747	R-HSA-421831;R-HSA-421836;R-HSA-421835;R-HSA-421833
R-HSA-5362768	Hh mutants are degraded by ERAD	1	56	0.00473373	0.921766	0.921766	3	6	0.00041	9606	Homo sapiens	Q86TM6	Q86TM6	R-HSA-5483238;R-HSA-5387386;R-HSA-5387389
R-RNO-8854518	AURKA Activation by TPX2	2	68	0.00779638	0.921969	0.970428	1	1	0.000121	10116	Rattus norvegicus	P12369;Q6AYH5	P12369;Q6AYH5	R-RNO-8853419
R-RNO-2682334	EPH-Ephrin signaling	2	68	0.00779638	0.921969	0.970428	6	38	0.00458826	10116	Rattus norvegicus	O55043;Q62868	O55043;Q62868	R-RNO-3928633;R-RNO-3928631;R-RNO-3928625;R-RNO-3928641;R-RNO-3928640;R-RNO-3928576
R-HSA-9758941	Gastrulation	3	125	0.0105664	0.922883	0.922883	23	104	0.00711257	9606	Homo sapiens	P46937;P11362;P84022	P46937;P11362;P84022	R-HSA-9823989;R-HSA-9756948;R-HSA-9756724;R-HSA-9823959;R-HSA-9823958;R-HSA-9756439;R-HSA-9823729;R-HSA-9796209;R-HSA-9754480;R-HSA-9823952;R-HSA-452353;R-HSA-9823836;R-HSA-9823966;R-HSA-9823992;R-HSA-9824472;R-HSA-9758501;R-HSA-9793383;R-HSA-9796225;R-HSA-9796300;R-HSA-9823950;R-HSA-9823849;R-HSA-9823977;R-HSA-480378
R-MMU-1500931	Cell-Cell communication	3	97	0.0105872	0.923497	0.923497	6	56	0.00652757	10090	Mus musculus	Q9ES46;O89090;Q9EPC1	Q9ES46;O89090;Q9EPC1	R-MMU-9761027;R-MMU-446322;R-MMU-446372;R-MMU-446391;R-MMU-430308;R-MMU-432946
R-MMU-111885	Opioid Signalling	2	72	0.00785855	0.924061	0.924061	4	38	0.00442942	10090	Mus musculus	P47713;P49615	P47713;P49615	R-MMU-111898;R-MMU-180047;R-MMU-111883;R-MMU-111881
R-MMU-9663891	Selective autophagy	2	72	0.00785855	0.924061	0.924061	4	43	0.00501224	10090	Mus musculus	O54833;O88487	O54833;O88487	R-MMU-8948039;R-MMU-9646679;R-MMU-9646348;R-MMU-9646685
R-MMU-204998	Cell death signalling via NRAGE, NRIF and NADE	2	72	0.00785855	0.924061	0.924061	1	12	0.00139876	10090	Mus musculus	Q8R4H2;Q61210	Q8R4H2;Q61210	R-MMU-205039
R-MMU-5362517	Signaling by Retinoic Acid	1	44	0.00480244	0.924613	0.924613	1	22	0.0025644	10090	Mus musculus	Q58NB6	Q58NB6	R-MMU-5362518
R-RNO-73762	RNA Polymerase I Transcription Initiation	1	42	0.00481541	0.925139	0.970428	1	4	0.000483	10116	Rattus norvegicus	Q62599	Q62599	R-RNO-73739
R-RNO-4615885	SUMOylation of DNA replication proteins	1	42	0.00481541	0.925139	0.970428	1	6	0.000724	10116	Rattus norvegicus	P49791	P49791	R-RNO-4655355
R-RNO-15869	Metabolism of nucleotides	3	93	0.0106627	0.925684	0.970428	7	133	0.0160589	10116	Rattus norvegicus	P29410;Q63707;D3ZW55	P29410;Q63707;D3ZW55	R-RNO-2509827;R-RNO-110144;R-RNO-2509831;R-RNO-110145;R-RNO-73569;R-RNO-2509838;R-RNO-9708759
R-HSA-5684996	MAPK1/MAPK3 signaling	9	299	0.0252747	0.926258	0.926258	40	82	0.00560799	9606	Homo sapiens	P11362;Q12959;P01116;P36873;P02751;P35568	P11362-19;P11362-1;P01116-1;Q12959;P01116;P01116-2;P36873;P02751;P35568	R-HSA-5672980;R-HSA-9653585;R-HSA-5672978;R-HSA-9653595;R-HSA-9653592;R-HSA-5675417;R-HSA-9657603;R-HSA-5672966;R-HSA-5672965;R-HSA-9649735;R-HSA-9657606;R-HSA-5658435;R-HSA-9654533;R-HSA-9649733;R-HSA-9649732;R-HSA-5672972;R-HSA-9657608;R-HSA-5672973;R-HSA-9649736;R-HSA-9658445;R-HSA-9658253;R-HSA-5672969;R-HSA-5672950;R-HSA-5658231;R-HSA-9653108;R-HSA-9654523;R-HSA-9647994;R-HSA-9654521;R-HSA-9…
R-HSA-162906	HIV Infection	7	245	0.0207101	0.928301	0.928301	47	159	0.010874	9606	Homo sapiens	P18858;P53680;P12270;O75531;O75909;P29084;O43747	P18858;P53680;P12270;O75531;O75909;P29084;O43747	R-HSA-8951690;R-HSA-175174;R-HSA-182279;R-HSA-175108;R-HSA-167113;R-HSA-167118;R-HSA-180622;R-HSA-182286;R-HSA-175117;R-HSA-175250;R-HSA-180627;R-HSA-167121;R-HSA-180630;R-HSA-167130;R-HSA-182171;R-HSA-167134;R-HSA-162590;R-HSA-182876;R-HSA-9613490;R-HSA-164514;R-HSA-167136;R-HSA-180710;R-HSA-167077;R-HSA-9613498;R-HSA-164522;R-HSA-182186;R-HSA-167468;R-HSA-167084;R-HSA-164845;R-HSA-167597;R-HSA-…
R-HSA-112382	Formation of RNA Pol II elongation complex	1	58	0.00490279	0.928587	0.928587	2	2	0.000137	9606	Homo sapiens	O75909	O75909	R-HSA-112379;R-HSA-112381
R-HSA-75955	RNA Polymerase II Transcription Elongation	1	58	0.00490279	0.928587	0.928587	5	8	0.000547	9606	Homo sapiens	O75909	O75909	R-HSA-112385;R-HSA-113412;R-HSA-112379;R-HSA-112381;R-HSA-112396
R-HSA-194441	Metabolism of non-coding RNA	1	58	0.00490279	0.928587	0.928587	2	6	0.00041	9606	Homo sapiens	P12270	P12270	R-HSA-191825;R-HSA-191830
R-HSA-191859	snRNP Assembly	1	58	0.00490279	0.928587	0.928587	2	6	0.00041	9606	Homo sapiens	P12270	P12270	R-HSA-191825;R-HSA-191830
R-MMU-6811440	Retrograde transport at the Trans-Golgi-Network	1	45	0.00491159	0.928925	0.928925	2	17	0.00198158	10090	Mus musculus	Q9DBG5	Q9DBG5	R-MMU-6814675;R-MMU-6814670
R-MMU-168643	Nucleotide-binding domain, leucine rich repeat containing receptor (NLR) signaling pathways	1	45	0.00491159	0.928925	0.928925	1	30	0.00349691	10090	Mus musculus	P29452	P29452	R-MMU-622420
R-RNO-159236	Transport of Mature mRNA derived from an Intron-Containing Transcript	2	70	0.00802568	0.929425	0.970428	3	3	0.000362	10116	Rattus norvegicus	P49791;Q5PPI1	P49791;Q5PPI1	R-RNO-159101;R-RNO-75097;R-RNO-75098
R-RNO-204998	Cell death signalling via NRAGE, NRIF and NADE	2	70	0.00802568	0.929425	0.970428	1	12	0.00144892	10116	Rattus norvegicus	O55043;Q5FVC2	O55043;Q5FVC2	R-RNO-205039
R-HSA-380320	Recruitment of NuMA to mitotic centrosomes	2	95	0.00803043	0.929572	0.929572	2	2	0.000137	9606	Homo sapiens	P04350;Q14980	P04350;Q14980	R-HSA-380316;R-HSA-380508
R-RNO-75953	RNA Polymerase II Transcription Initiation	1	43	0.00493006	0.92963	0.970428	3	3	0.000362	10116	Rattus norvegicus	O08949	O08949	R-RNO-75861;R-RNO-75864;R-RNO-75866
R-RNO-76042	RNA Polymerase II Transcription Initiation And Promoter Clearance	1	43	0.00493006	0.92963	0.970428	9	11	0.00132818	10116	Rattus norvegicus	O08949	O08949	R-RNO-75861;R-RNO-9613494;R-RNO-75864;R-RNO-75866;R-RNO-75850;R-RNO-75949;R-RNO-9613497;R-RNO-75873;R-RNO-75869
R-RNO-73779	RNA Polymerase II Transcription Pre-Initiation And Promoter Opening	1	43	0.00493006	0.92963	0.970428	4	5	0.000604	10116	Rattus norvegicus	O08949	O08949	R-RNO-109637;R-RNO-109638;R-RNO-109639;R-RNO-75095
R-RNO-73776	RNA Polymerase II Promoter Escape	1	43	0.00493006	0.92963	0.970428	5	7	0.000845	10116	Rattus norvegicus	O08949	O08949	R-RNO-9613494;R-RNO-75850;R-RNO-9613497;R-RNO-75873;R-RNO-75869
R-HSA-9612973	Autophagy	4	159	0.0134404	0.930196	0.930196	32	116	0.00793325	9606	Homo sapiens	O60664;Q99541;O95140;P04350	O60664;Q99541;O95140;P04350	R-HSA-9834070;R-HSA-9646679;R-HSA-9613530;R-HSA-9631065;R-HSA-9624158;R-HSA-9646685;R-HSA-9631068;R-HSA-5205663;R-HSA-9824897;R-HSA-9835011;R-HSA-9834945;R-HSA-9835009;R-HSA-9613513;R-HSA-5205649;R-HSA-9626060;R-HSA-9646390;R-HSA-5205673;R-HSA-9824892;R-HSA-9622840;R-HSA-9824894;R-HSA-9824888;R-HSA-9613565;R-HSA-9613666;R-HSA-9840807;R-HSA-9625188;R-HSA-9620197;R-HSA-9613352;R-HSA-9615721;R-HSA-9…
R-MMU-3108214	SUMOylation of DNA damage response and repair proteins	2	74	0.00807684	0.930994	0.930994	5	23	0.00268096	10090	Mus musculus	Q9R1K9;Q9Z0W3	Q9R1K9;Q9Z0W3	R-MMU-3000348;R-MMU-3000399;R-MMU-5228508;R-MMU-4570463;R-MMU-3000411
R-MMU-70326	Glucose metabolism	2	74	0.00807684	0.930994	0.930994	2	37	0.00431286	10090	Mus musculus	O08528;Q9Z0W3	O08528;Q9Z0W3	R-MMU-70420;R-MMU-170796
R-HSA-5387390	Hh mutants abrogate ligand secretion	1	59	0.00498732	0.931771	0.931771	3	7	0.000479	9606	Homo sapiens	Q86TM6	Q86TM6	R-HSA-5483238;R-HSA-5387386;R-HSA-5387389
R-HSA-1221632	Meiotic synapsis	1	59	0.00498732	0.931771	0.931771	1	6	0.00041	9606	Homo sapiens	P54652	P54652	R-HSA-912505
R-HSA-351202	Metabolism of polyamines	1	59	0.00498732	0.931771	0.931771	1	15	0.00102585	9606	Homo sapiens	P52788	P52788	R-HSA-351210
R-RNO-6807878	COPI-mediated anterograde transport	3	95	0.010892	0.931979	0.970428	6	12	0.00144892	10116	Rattus norvegicus	Q3T1G7;O35165;Q6AYH5	Q3T1G7;O35165;Q6AYH5	R-RNO-6809015;R-RNO-6809014;R-RNO-6809003;R-RNO-6809010;R-RNO-6809006;R-RNO-6809011
R-HSA-983231	Factors involved in megakaryocyte development and platelet production	4	160	0.0135249	0.932242	0.932242	4	43	0.00294077	9606	Homo sapiens	Q96Q89;O95140;O60341;P04350	Q96Q89;O95140;O60341;P04350	R-HSA-992703;R-HSA-983259;R-HSA-996727;R-HSA-983266
R-MMU-4570464	SUMOylation of RNA binding proteins	1	46	0.00502074	0.932991	0.932991	1	4	0.000466	10090	Mus musculus	Q9Z0W3	Q9Z0W3	R-MMU-4570493
R-MMU-983712	Ion channel transport	6	170	0.0185549	0.933315	0.933315	5	48	0.00559506	10090	Mus musculus	Q6DFW5;Q9EPE9;Q6P9J9;Q9R1Q9;Q9Z1G3;P57746	Q6DFW5;Q9EPE9;Q6P9J9;Q9R1Q9;Q9Z1G3;P57746	R-MMU-947591;R-MMU-939763;R-MMU-2684901;R-MMU-5692462;R-MMU-5252133
R-RNO-6811440	Retrograde transport at the Trans-Golgi-Network	1	44	0.00504471	0.933852	0.970428	2	16	0.0019319	10116	Rattus norvegicus	Q3T1G7	Q3T1G7	R-RNO-6814682;R-RNO-6811431
R-RNO-6806667	Metabolism of fat-soluble vitamins	1	44	0.00504471	0.933852	0.970428	2	28	0.00338083	10116	Rattus norvegicus	P35053	P35053	R-RNO-2423785;R-RNO-2404131
R-MMU-446193	Biosynthesis of the N-glycan precursor (dolichol lipid-linked oligosaccharide, LLO) and transfer to a nascent protein	2	75	0.00818599	0.934232	0.934232	2	52	0.00606131	10090	Mus musculus	Q7TMC8;P54751	Q7TMC8;P54751	R-MMU-4084984;R-MMU-6787540
R-HSA-2132295	MHC class II antigen presentation	3	130	0.010989	0.934492	0.934492	8	26	0.00177814	9606	Homo sapiens	P53680;P04350;O43747	P53680;P04350;O43747	R-HSA-2130640;R-HSA-2213248;R-HSA-2130641;R-HSA-8951498;R-HSA-2130725;R-HSA-2213236;R-HSA-2130486;R-HSA-2130619
R-HSA-3214815	HDACs deacetylate histones	1	60	0.00507185	0.934814	0.934814	2	5	0.000342	9606	Homo sapiens	O60341	O60341	R-HSA-9679787;R-HSA-3769447
R-HSA-6794361	Neurexins and neuroligins	1	60	0.00507185	0.934814	0.934814	3	19	0.00129941	9606	Homo sapiens	O14936	O14936	R-HSA-6797553;R-HSA-6794352;R-HSA-6797568
R-HSA-8943724	Regulation of PTEN gene transcription	1	60	0.00507185	0.934814	0.934814	2	15	0.00102585	9606	Homo sapiens	O60341	O60341	R-HSA-8944104;R-HSA-6807077
R-HSA-4086398	Ca2+ pathway	1	60	0.00507185	0.934814	0.934814	1	27	0.00184653	9606	Homo sapiens	P01116	P01116-2	R-HSA-4332359
R-MMU-8856825	Cargo recognition for clathrin-mediated endocytosis	3	101	0.0110238	0.935372	0.935372	3	14	0.00163189	10090	Mus musculus	O54916;O88811;O70404	O54916;O88811;O70404	R-MMU-8866279;R-MMU-8867613;R-MMU-8866283
R-BTA-6811436	COPI-independent Golgi-to-ER retrograde traffic	1	45	0.00509395	0.935587	0.993713	2	7	0.000842	9913	Bos taurus	Q3ZCF0	Q3ZCF0	R-BTA-8849350;R-BTA-8849353
R-MMU-5693571	Nonhomologous End-Joining (NHEJ)	1	47	0.00512988	0.936824	0.936824	9	12	0.00139876	10090	Mus musculus	P23475	P23475	R-MMU-5693578;R-MMU-5687360;R-MMU-5693575;R-MMU-5686924;R-MMU-5687183;R-MMU-5693615;R-MMU-5693574;R-MMU-5693533;R-MMU-5693599
R-SSC-6796648	TP53 Regulates Transcription of DNA Repair Genes	1	45	0.0051323	0.936907	0.999976	2	4	0.000491	9823	Sus scrofa	A5GFY4	A5GFY4	R-SSC-6797606;R-SSC-6797616
R-HSA-163841	Gamma carboxylation, hypusinylation, hydroxylation, and arylsulfatase activation	1	61	0.00515638	0.937722	0.937722	1	50	0.00341951	9606	Homo sapiens	Q12797	Q12797	R-HSA-9631355
R-RNO-4570464	SUMOylation of RNA binding proteins	1	45	0.00515937	0.937822	0.970428	1	4	0.000483	10116	Rattus norvegicus	P49791	P49791	R-RNO-4570493
R-HSA-9679191	Potential therapeutics for SARS	4	164	0.0138631	0.939897	0.939897	4	36	0.00246204	9606	Homo sapiens	P16333;P53680;O60341;Q02790	P16333;P53680;O60341;Q02790	R-HSA-9681616;R-HSA-9679787;R-HSA-9691421;R-HSA-9678925
R-MMU-380287	Centrosome maturation	2	77	0.00840428	0.940282	0.940282	6	6	0.000699	10090	Mus musculus	Q9R1K9;O88487	Q9R1K9;O88487	R-MMU-380283;R-MMU-380303;R-MMU-380272;R-MMU-380455;R-MMU-380294;R-MMU-380311
R-MMU-380270	Recruitment of mitotic centrosome proteins and complexes	2	77	0.00840428	0.940282	0.940282	3	3	0.00035	10090	Mus musculus	Q9R1K9;O88487	Q9R1K9;O88487	R-MMU-380283;R-MMU-380455;R-MMU-380311
R-MMU-3214858	RMTs methylate histone arginines	1	48	0.00523903	0.940439	0.940439	3	20	0.00233127	10090	Mus musculus	O54941	O54941	R-MMU-5205861;R-MMU-3215448;R-MMU-5205799
R-HSA-6782210	Gap-filling DNA repair synthesis and ligation in TC-NER	1	62	0.00524091	0.9405	0.9405	1	2	0.000137	9606	Homo sapiens	P18858	P18858	R-HSA-6782227
R-HSA-6796648	TP53 Regulates Transcription of DNA Repair Genes	1	62	0.00524091	0.9405	0.9405	6	17	0.00116263	9606	Homo sapiens	O75909	O75909	R-HSA-6796647;R-HSA-6797606;R-HSA-6797090;R-HSA-6797616;R-HSA-6797712;R-HSA-6797100
R-HSA-5625740	RHO GTPases activate PKNs	1	62	0.00524091	0.9405	0.9405	3	20	0.0013678	9606	Homo sapiens	O60341	O60341	R-HSA-5625870;R-HSA-5625849;R-HSA-5625848
R-HSA-6784531	tRNA processing in the nucleus	1	62	0.00524091	0.9405	0.9405	1	7	0.000479	9606	Homo sapiens	P12270	P12270	R-HSA-6783483
R-HSA-4551638	SUMOylation of chromatin organization proteins	1	62	0.00524091	0.9405	0.9405	2	15	0.00102585	9606	Homo sapiens	P12270	P12270	R-HSA-4615987;R-HSA-4615872
R-HSA-8939211	ESR-mediated signaling	5	195	0.0164835	0.941285	0.941285	20	111	0.0075913	9606	Homo sapiens	O60341;P01116;O43815;Q02790	O60341;P01116-1;P01116-2;O43815;Q02790	R-HSA-9021609;R-HSA-9632918;R-HSA-9716913;R-HSA-9633044;R-HSA-9032751;R-HSA-9716947;R-HSA-9021601;R-HSA-9021600;R-HSA-8939203;R-HSA-8939204;R-HSA-9632412;R-HSA-9021596;R-HSA-9021660;R-HSA-9011985;R-HSA-9632906;R-HSA-9038161;R-HSA-9011984;R-HSA-9632910;R-HSA-9027670;R-HSA-9709547
R-RNO-70268	Pyruvate metabolism	1	46	0.00527402	0.941553	0.970428	2	27	0.00326008	10116	Rattus norvegicus	F1LTR1	F1LTR1	R-RNO-9861640;R-RNO-9861563
R-MMU-416482	G alpha (12/13) signalling events	2	78	0.00851342	0.943106	0.943106	5	15	0.00174846	10090	Mus musculus	Q8R4H2;Q61210	Q8R4H2;Q61210	R-MMU-398184;R-MMU-114548;R-MMU-114544;R-MMU-419166;R-MMU-398185
R-HSA-9609507	Protein localization	4	166	0.0140321	0.943422	0.943422	11	53	0.00362467	9606	Homo sapiens	O60830;O95822;O75521;O14734	O60830;O75521-2;O14734;O95822-2	R-HSA-1299475;R-HSA-1299478;R-HSA-1299476;R-HSA-9033233;R-HSA-1955380;R-HSA-1299482;R-HSA-9033235;R-HSA-1299481;R-HSA-1299480;R-HSA-1299487;R-HSA-9033236
R-MMU-180786	Extension of Telomeres	1	49	0.00534818	0.943847	0.943847	2	27	0.00314722	10090	Mus musculus	Q922D4	Q922D4	R-MMU-9686524;R-MMU-163096
R-MMU-421270	Cell-cell junction organization	1	49	0.00534818	0.943847	0.943847	1	26	0.00303066	10090	Mus musculus	O89090	O89090	R-MMU-9761027
R-MMU-9612973	Autophagy	4	129	0.0140799	0.944384	0.944384	10	79	0.00920853	10090	Mus musculus	O54833;O88487;Q9DB34;Q9CQ22	O54833;O88487;Q9DB34;Q9CQ22	R-MMU-5682388;R-MMU-5672010;R-MMU-8948039;R-MMU-5673768;R-MMU-5672017;R-MMU-9646679;R-MMU-9646348;R-MMU-5675790;R-MMU-5672817;R-MMU-9646685
R-MMU-1632852	Macroautophagy	4	129	0.0140799	0.944384	0.944384	10	79	0.00920853	10090	Mus musculus	O54833;O88487;Q9DB34;Q9CQ22	O54833;O88487;Q9DB34;Q9CQ22	R-MMU-5682388;R-MMU-5672010;R-MMU-8948039;R-MMU-5673768;R-MMU-5672017;R-MMU-9646679;R-MMU-9646348;R-MMU-5675790;R-MMU-5672817;R-MMU-9646685
R-RNO-1236978	Cross-presentation of soluble exogenous antigens (endosomes)	1	47	0.00538867	0.945062	0.970428	1	4	0.000483	10116	Rattus norvegicus	O88761	O88761	R-RNO-1236970
R-RNO-5632684	Hedgehog 'on' state	2	75	0.00859895	0.945229	0.970428	4	20	0.00241488	10116	Rattus norvegicus	D3ZHP7;O88761	D3ZHP7;O88761	R-RNO-5635842;R-RNO-5635854;R-RNO-5635868;R-RNO-5635839
R-RNO-9755511	KEAP1-NFE2L2 pathway	2	75	0.00859895	0.945229	0.970428	4	30	0.00362231	10116	Rattus norvegicus	P18266;O88761	P18266;O88761	R-RNO-9762096;R-RNO-8932355;R-RNO-9762094;R-RNO-9755306
R-HSA-373755	Semaphorin interactions	1	64	0.00540998	0.94569	0.94569	2	41	0.00280399	9606	Homo sapiens	P10301	P10301	R-HSA-416546;R-HSA-399935
R-HSA-1442490	Collagen degradation	1	64	0.00540998	0.94569	0.94569	1	34	0.00232526	9606	Homo sapiens	O14672	O14672	R-HSA-2168960
R-BTA-432722	Golgi Associated Vesicle Biogenesis	1	48	0.00543355	0.946377	0.993713	2	4	0.000481	9913	Bos taurus	Q3T093	Q3T093	R-BTA-421835;R-BTA-421831
R-BTA-3371497	HSP90 chaperone cycle for steroid hormone receptors (SHR) in the presence of ligand	1	48	0.00543355	0.946377	0.993713	1	22	0.00264741	9913	Bos taurus	Q3ZCF0	Q3ZCF0	R-BTA-5618080
R-MMU-177929	Signaling by EGFR	1	50	0.00545732	0.947061	0.947061	6	49	0.00571162	10090	Mus musculus	O88811	O88811	R-MMU-8867047;R-MMU-182990;R-MMU-183072;R-MMU-8867041;R-MMU-8867044;R-MMU-182986
R-MMU-5578775	Ion homeostasis	1	50	0.00545732	0.947061	0.947061	1	15	0.00174846	10090	Mus musculus	P70302	P70302	R-MMU-2089943
R-HSA-6811434	COPI-dependent Golgi-to-ER retrograde traffic	2	103	0.00870668	0.947796	0.947796	2	11	0.000752	9606	Homo sapiens	Q96Q89;P04350	Q96Q89;P04350	R-HSA-6811426;R-HSA-6811423
R-HSA-5619102	SLC transporter disorders	2	103	0.00870668	0.947796	0.947796	2	65	0.00444536	9606	Homo sapiens	P12270;P19367	P12270;P19367	R-HSA-5661474;R-HSA-5621888
R-MMU-9609507	Protein localization	3	106	0.0115695	0.947823	0.947823	4	20	0.00233127	10090	Mus musculus	O35386;Q9DC50;Q9R0H0	O35386;Q9DC50;Q9R0H0	R-MMU-9033514;R-MMU-9033232;R-MMU-9033235;R-MMU-9033236
R-RNO-380287	Centrosome maturation	2	76	0.0087136	0.947957	0.970428	6	6	0.000724	10116	Rattus norvegicus	P12369;Q6AYH5	P12369;Q6AYH5	R-RNO-380283;R-RNO-380294;R-RNO-380311;R-RNO-380272;R-RNO-380455;R-RNO-380303
R-RNO-380270	Recruitment of mitotic centrosome proteins and complexes	2	76	0.0087136	0.947957	0.970428	3	3	0.000362	10116	Rattus norvegicus	P12369;Q6AYH5	P12369;Q6AYH5	R-RNO-380283;R-RNO-380311;R-RNO-380455
R-HSA-1268020	Mitochondrial protein import	1	65	0.00549451	0.948113	0.948113	8	14	0.000957	9606	Homo sapiens	O60830	O60830	R-HSA-1299475;R-HSA-1299478;R-HSA-1299476;R-HSA-1955380;R-HSA-1299482;R-HSA-1299481;R-HSA-1299480;R-HSA-1299487
R-HSA-8873719	RAB geranylgeranylation	1	65	0.00549451	0.948113	0.948113	2	5	0.000342	9606	Homo sapiens	Q13636	Q13636	R-HSA-8870469;R-HSA-8870466
R-HSA-5358346	Hedgehog ligand biogenesis	1	65	0.00549451	0.948113	0.948113	3	15	0.00102585	9606	Homo sapiens	Q86TM6	Q86TM6	R-HSA-5362441;R-HSA-5362459;R-HSA-5362412
R-HSA-211897	Cytochrome P450 - arranged by substrate type	1	65	0.00549451	0.948113	0.948113	1	61	0.0041718	9606	Homo sapiens	P10109	P10109	R-HSA-193101
R-RNO-199977	ER to Golgi Anterograde Transport	5	147	0.0168539	0.948114	0.970428	24	39	0.00470901	10116	Rattus norvegicus	Q3T1G7;Q9R1T3;O35165;Q6AYH5;Q9WTV0	Q3T1G7;Q9R1T3;O35165;Q6AYH5;Q9WTV0	R-RNO-5694446;R-RNO-5694413;R-RNO-5694433;R-RNO-5694435;R-RNO-6809006;R-RNO-5694409;R-RNO-5694428;R-RNO-5694423;R-RNO-5694425;R-RNO-6809015;R-RNO-6809014;R-RNO-6809003;R-RNO-204008;R-RNO-203977;R-RNO-6809010;R-RNO-5694418;R-RNO-5694441;R-RNO-6809011;R-RNO-203973;R-RNO-5694439;R-RNO-5694417;R-RNO-5694436;R-RNO-5694527;R-RNO-5694522
R-RNO-5250924	B-WICH complex positively regulates rRNA expression	1	48	0.00550332	0.948359	0.970428	1	3	0.000362	10116	Rattus norvegicus	P18266	P18266	R-RNO-5250947
R-RNO-5250913	Positive epigenetic regulation of rRNA expression	1	48	0.00550332	0.948359	0.970428	1	3	0.000362	10116	Rattus norvegicus	P18266	P18266	R-RNO-5250947
R-RNO-1793185	Chondroitin sulfate/dermatan sulfate metabolism	1	48	0.00550332	0.948359	0.970428	4	25	0.00301859	10116	Rattus norvegicus	P35053	P35053	R-RNO-1889981;R-RNO-1878002;R-RNO-1889978;R-RNO-1889955
R-RNO-2980766	Nuclear Envelope Breakdown	1	48	0.00550332	0.948359	0.970428	1	10	0.00120744	10116	Rattus norvegicus	P49791	P49791	R-RNO-2990882
R-RNO-177929	Signaling by EGFR	1	48	0.00550332	0.948359	0.970428	4	49	0.00591645	10116	Rattus norvegicus	O55043	O55043	R-RNO-8951490;R-RNO-183084;R-RNO-183094;R-RNO-183002
R-MMU-71291	Metabolism of amino acids and derivatives	9	244	0.0266317	0.948781	0.948781	10	216	0.0251778	10090	Mus musculus	Q9DCU9;P97493;Q6PDY2;Q6X893;Q60759;Q9R112;Q8C0M9;O35969;Q9EQ20	Q9DCU9;P97493;Q6PDY2;Q6X893;Q60759;Q9R112;Q8C0M9;O35969;Q9EQ20	R-MMU-9035484;R-MMU-6784423;R-MMU-71286;R-MMU-71046;R-MMU-70893;R-MMU-6797956;R-MMU-6814153;R-MMU-5696365;R-MMU-9035227;R-MMU-1614605
R-BTA-9013405	RHOD GTPase cycle	1	49	0.00554675	0.949556	0.993713	1	9	0.00108303	9913	Bos taurus	F1N4E5	F1N4E5	R-BTA-9693198
R-MMU-112310	Neurotransmitter release cycle	1	51	0.00556647	0.950091	0.950091	12	32	0.00373004	10090	Mus musculus	O08599	O08599	R-MMU-374899;R-MMU-372529;R-MMU-210426;R-MMU-372505;R-MMU-374922;R-MMU-888589;R-MMU-210430;R-MMU-380869;R-MMU-380574;R-MMU-380905;R-MMU-380901;R-MMU-917744
R-MMU-9707564	Cytoprotection by HMOX1	1	51	0.00556647	0.950091	0.950091	1	14	0.00163189	10090	Mus musculus	O70252	O70252	R-MMU-189398
R-HSA-9614085	FOXO-mediated transcription	1	66	0.00557904	0.950428	0.950428	8	85	0.00581316	9606	Homo sapiens	P84022	P84022	R-HSA-9625520;R-HSA-9625510;R-HSA-9618004;R-HSA-9618021;R-HSA-9625749;R-HSA-9617838;R-HSA-9617996;R-HSA-9625693
R-RNO-75815	Ubiquitin-dependent degradation of Cyclin D	1	49	0.00561798	0.95146	0.970428	1	3	0.000362	10116	Rattus norvegicus	O88761	O88761	R-RNO-75825
R-RNO-350562	Regulation of ornithine decarboxylase (ODC)	1	49	0.00561798	0.95146	0.970428	1	4	0.000483	10116	Rattus norvegicus	O88761	O88761	R-RNO-353125
R-RNO-194441	Metabolism of non-coding RNA	1	49	0.00561798	0.95146	0.970428	1	4	0.000483	10116	Rattus norvegicus	P49791	P49791	R-RNO-191830
R-RNO-191859	snRNP Assembly	1	49	0.00561798	0.95146	0.970428	1	4	0.000483	10116	Rattus norvegicus	P49791	P49791	R-RNO-191830
R-MMU-1442490	Collagen degradation	1	52	0.00567562	0.952947	0.952947	1	21	0.00244784	10090	Mus musculus	O88207	O88207	R-MMU-1564164
R-MMU-3371497	HSP90 chaperone cycle for steroid hormone receptors (SHR) in the presence of ligand	1	52	0.00567562	0.952947	0.952947	1	22	0.0025644	10090	Mus musculus	O88487	O88487	R-MMU-5618080
R-HSA-1474228	Degradation of the extracellular matrix	3	140	0.0118343	0.953025	0.953025	8	105	0.00718096	9606	Homo sapiens	O14672;P02751;P49768	O14672;P02751;P49768	R-HSA-2168960;R-HSA-1566981;R-HSA-3788061;R-HSA-2533950;R-HSA-2534206;R-HSA-3785684;R-HSA-4224014;R-HSA-2533944
R-RNO-72202	Transport of Mature Transcript to Cytoplasm	2	78	0.0089429	0.95303	0.970428	12	12	0.00144892	10116	Rattus norvegicus	P49791;Q5PPI1	P49791;Q5PPI1	R-RNO-75097;R-RNO-158447;R-RNO-111439;R-RNO-77587;R-RNO-159101;R-RNO-158441;R-RNO-77594;R-RNO-158481;R-RNO-159046;R-RNO-75098;R-RNO-158484;R-RNO-159050
R-MMU-69618	Mitotic Spindle Checkpoint	3	109	0.011897	0.954183	0.954183	5	7	0.000816	10090	Mus musculus	Q91W96;O88487;Q9Z0W3	Q91W96;O88487;Q9Z0W3	R-MMU-141423;R-MMU-141422;R-MMU-141439;R-MMU-141409;R-MMU-141431
R-RNO-69613	p53-Independent G1/S DNA damage checkpoint	1	50	0.00573263	0.954374	0.970428	1	3	0.000362	10116	Rattus norvegicus	O88761	O88761	R-RNO-69600
R-RNO-69601	Ubiquitin Mediated Degradation of Phosphorylated Cdc25A	1	50	0.00573263	0.954374	0.970428	1	3	0.000362	10116	Rattus norvegicus	O88761	O88761	R-RNO-69600
R-RNO-69610	p53-Independent DNA Damage Response	1	50	0.00573263	0.954374	0.970428	1	3	0.000362	10116	Rattus norvegicus	O88761	O88761	R-RNO-69600
R-RNO-349425	Autodegradation of the E3 ubiquitin ligase COP1	1	50	0.00573263	0.954374	0.970428	1	5	0.000604	10116	Rattus norvegicus	O88761	O88761	R-RNO-264458
R-RNO-1660499	Synthesis of PIPs at the plasma membrane	1	50	0.00573263	0.954374	0.970428	2	28	0.00338083	10116	Rattus norvegicus	D3ZGS3	D3ZGS3	R-RNO-1675836;R-RNO-1675988
R-HSA-400253	Circadian Clock	1	68	0.0057481	0.954754	0.954754	1	59	0.00403502	9606	Homo sapiens	P36873	P36873	R-HSA-400382
R-HSA-8957275	Post-translational protein phosphorylation	2	107	0.0090448	0.955129	0.955129	1	1	6.84e-05	9606	Homo sapiens	O14672;P02751	O14672;P02751	R-HSA-8952289
R-RNO-195253	Degradation of beta-catenin by the destruction complex	2	79	0.00905756	0.955386	0.970428	12	16	0.0019319	10116	Rattus norvegicus	P18266;O88761	P18266;O88761	R-RNO-2130286;R-RNO-195275;R-RNO-195280;R-RNO-195287;R-RNO-195300;R-RNO-2130279;R-RNO-195283;R-RNO-2130282;R-RNO-195318;R-RNO-5229343;R-RNO-195251;R-RNO-195304
R-HSA-380284	Loss of proteins required for interphase microtubule organization from the centrosome	1	69	0.00583263	0.956773	0.956773	3	3	0.000205	9606	Homo sapiens	P04350	P04350	R-HSA-380294;R-HSA-380272;R-HSA-380303
R-HSA-380259	Loss of Nlp from mitotic centrosomes	1	69	0.00583263	0.956773	0.956773	2	2	0.000137	9606	Homo sapiens	P04350	P04350	R-HSA-380272;R-HSA-380303
R-HSA-9793380	Formation of paraxial mesoderm	1	69	0.00583263	0.956773	0.956773	1	29	0.00198331	9606	Homo sapiens	P11362	P11362	R-HSA-9793383
R-MMU-2565942	Regulation of PLK1 Activity at G2/M Transition	2	84	0.0091683	0.957554	0.957554	4	12	0.00139876	10090	Mus musculus	Q9R1K9;O88487	Q9R1K9;O88487	R-MMU-3000310;R-MMU-3000319;R-MMU-2574840;R-MMU-2574845
R-MMU-4551638	SUMOylation of chromatin organization proteins	1	54	0.00589391	0.958181	0.958181	2	13	0.00151533	10090	Mus musculus	Q9Z0W3	Q9Z0W3	R-MMU-4615987;R-MMU-4615872
R-RNO-3371497	HSP90 chaperone cycle for steroid hormone receptors (SHR) in the presence of ligand	1	52	0.00596193	0.959689	0.970428	1	22	0.00265636	10116	Rattus norvegicus	Q6AYH5	Q6AYH5	R-RNO-5618080
R-RNO-3371556	Cellular response to heat stress	2	81	0.00928686	0.959763	0.970428	2	25	0.00301859	10116	Rattus norvegicus	P49791;P18266	P49791;P18266	R-RNO-5252041;R-RNO-3371435
R-MMU-432722	Golgi Associated Vesicle Biogenesis	1	55	0.00600306	0.960575	0.960575	5	7	0.000816	10090	Mus musculus	O70404	O70404	R-MMU-421835;R-MMU-421833;R-MMU-421836;R-MMU-434362;R-MMU-421831
R-MMU-163841	Gamma carboxylation, hypusinylation, hydroxylation, and arylsulfatase activation	1	55	0.00600306	0.960575	0.960575	1	47	0.00547849	10090	Mus musculus	Q9QXB9	Q9QXB9	R-MMU-9629578
R-RNO-72187	mRNA 3'-end processing	1	53	0.00607659	0.962111	0.970428	2	2	0.000241	10116	Rattus norvegicus	Q5PPI1	Q5PPI1	R-RNO-72180;R-RNO-72185
R-RNO-8854050	FBXL7 down-regulates AURKA during mitotic entry and in early mitosis	1	53	0.00607659	0.962111	0.970428	2	6	0.000724	10116	Rattus norvegicus	O88761	O88761	R-RNO-8854071;R-RNO-8854044
R-RNO-174113	SCF-beta-TrCP mediated degradation of Emi1	1	53	0.00607659	0.962111	0.970428	1	3	0.000362	10116	Rattus norvegicus	O88761	O88761	R-RNO-174203
R-RNO-4641257	Degradation of AXIN	1	53	0.00607659	0.962111	0.970428	2	8	0.000966	10116	Rattus norvegicus	O88761	O88761	R-RNO-3640874;R-RNO-4641256
R-RNO-4551638	SUMOylation of chromatin organization proteins	1	53	0.00607659	0.962111	0.970428	2	13	0.00156967	10116	Rattus norvegicus	P49791	P49791	R-RNO-4615872;R-RNO-4615987
R-RNO-8941858	Regulation of RUNX3 expression and activity	1	53	0.00607659	0.962111	0.970428	1	9	0.00108669	10116	Rattus norvegicus	O88761	O88761	R-RNO-8952408
R-RNO-163841	Gamma carboxylation, hypusinylation, hydroxylation, and arylsulfatase activation	1	53	0.00607659	0.962111	0.970428	1	46	0.00555421	10116	Rattus norvegicus	Q99ND9	Q99ND9	R-RNO-9629578
R-RNO-5610787	Hedgehog 'off' state	3	108	0.0123825	0.962294	0.970428	5	20	0.00241488	10116	Rattus norvegicus	P12369;P18266;O88761	P12369;P18266;O88761	R-RNO-5610754;R-RNO-5610732;R-RNO-5610760;R-RNO-5610758;R-RNO-5610749
R-HSA-8854518	AURKA Activation by TPX2	1	72	0.00608622	0.962307	0.962307	2	2	0.000137	9606	Homo sapiens	P04350	P04350	R-HSA-8853405;R-HSA-8853419
R-MMU-75955	RNA Polymerase II Transcription Elongation	1	56	0.0061122	0.962833	0.962833	4	8	0.000933	10090	Mus musculus	Q62383	Q62383	R-MMU-112379;R-MMU-112396;R-MMU-113412;R-MMU-112385
R-MMU-112382	Formation of RNA Pol II elongation complex	1	56	0.0061122	0.962833	0.962833	1	2	0.000233	10090	Mus musculus	Q62383	Q62383	R-MMU-112379
R-MMU-983189	Kinesins	1	56	0.0061122	0.962833	0.962833	3	9	0.00104907	10090	Mus musculus	Q9WVM1	Q9WVM1	R-MMU-983266;R-MMU-983259;R-MMU-984648
R-MMU-380320	Recruitment of NuMA to mitotic centrosomes	2	87	0.00949574	0.96339	0.96339	2	2	0.000233	10090	Mus musculus	Q9R1K9;O88487	Q9R1K9;O88487	R-MMU-380316;R-MMU-380508
R-MMU-193704	p75 NTR receptor-mediated signalling	2	87	0.00949574	0.96339	0.96339	1	34	0.00396317	10090	Mus musculus	Q8R4H2;Q61210	Q8R4H2;Q61210	R-MMU-205039
R-RNO-193704	p75 NTR receptor-mediated signalling	2	83	0.00951617	0.963727	0.970428	1	31	0.00374306	10116	Rattus norvegicus	O55043;Q5FVC2	O55043;Q5FVC2	R-RNO-205039
R-HSA-73884	Base Excision Repair	1	73	0.00617075	0.96399	0.96399	6	105	0.00718096	9606	Homo sapiens	P18858	P18858	R-HSA-110371;R-HSA-5651792;R-HSA-5651809;R-HSA-5651789;R-HSA-5651773;R-HSA-5651805
R-RNO-1638091	Heparan sulfate/heparin (HS-GAG) metabolism	1	54	0.00619124	0.964387	0.970428	18	30	0.00362231	10116	Rattus norvegicus	P35053	P35053	R-RNO-2076419;R-RNO-2024084;R-RNO-2024108;R-RNO-1667005;R-RNO-1678694;R-RNO-2022919;R-RNO-2022856;R-RNO-2076392;R-RNO-1889981;R-RNO-2022887;R-RNO-1878002;R-RNO-2076611;R-RNO-2076508;R-RNO-1889978;R-RNO-2022851;R-RNO-1889955;R-RNO-2022860;R-RNO-2076383
R-RNO-450408	AUF1 (hnRNP D0) binds and destabilizes mRNA	1	54	0.00619124	0.964387	0.970428	1	4	0.000483	10116	Rattus norvegicus	O88761	O88761	R-RNO-450466
R-RNO-69541	Stabilization of p53	1	54	0.00619124	0.964387	0.970428	1	15	0.00181116	10116	Rattus norvegicus	O88761	O88761	R-RNO-264458
R-HSA-112315	Transmission across Chemical Synapses	7	273	0.0230769	0.964781	0.964781	28	162	0.0110792	9606	Homo sapiens	O14936;P53680;Q12959;P04350;P01116;Q14012	O14936;P53680-1;P01116-1;Q12959;P04350;P01116-2;Q14012	R-HSA-9619542;R-HSA-9611030;R-HSA-416320;R-HSA-442760;R-HSA-9610653;R-HSA-9610627;R-HSA-438037;R-HSA-451283;R-HSA-9619783;R-HSA-9619467;R-HSA-380574;R-HSA-432164;R-HSA-9619376;R-HSA-432162;R-HSA-9612085;R-HSA-451311;R-HSA-442732;R-HSA-432172;R-HSA-5336443;R-HSA-9618750;R-HSA-9610879;R-HSA-445367;R-HSA-9619367;R-HSA-416639;R-HSA-9610408;R-HSA-9611368;R-HSA-9614185;R-HSA-9617326
R-BTA-72187	mRNA 3'-end processing	1	55	0.00622595	0.965048	0.993713	2	2	0.000241	9913	Bos taurus	Q29RH4	Q29RH4	R-BTA-72185;R-BTA-72180
R-BTA-9711097	Cellular response to starvation	1	55	0.00622595	0.965048	0.993713	8	12	0.00144404	9913	Bos taurus	Q3T132	Q3T132	R-BTA-9640195;R-BTA-9640175;R-BTA-9645608;R-BTA-9645598;R-BTA-9640167;R-BTA-9640168;R-BTA-9639286;R-BTA-9646468
R-BTA-9639288	Amino acids regulate mTORC1	1	55	0.00622595	0.965048	0.993713	8	12	0.00144404	9913	Bos taurus	Q3T132	Q3T132	R-BTA-9640195;R-BTA-9640175;R-BTA-9645608;R-BTA-9645598;R-BTA-9640167;R-BTA-9640168;R-BTA-9639286;R-BTA-9646468
R-BTA-1660662	Glycosphingolipid metabolism	1	55	0.00622595	0.965048	0.993713	1	46	0.0055355	9913	Bos taurus	Q17QB3	Q17QB3	R-BTA-1606602
R-RNO-1428517	Aerobic respiration and respiratory electron transport	8	223	0.0255675	0.965055	0.970428	15	87	0.0105047	10116	Rattus norvegicus	O08776;F1LX07;Q5XIC2;P15999;Q5XI79;F1LTR1;D3ZYW7;P19511	O08776;F1LX07;Q5XIC2;P15999;Q5XI79;F1LTR1;D3ZYW7;P19511	R-RNO-6799178;R-RNO-9861640;R-RNO-6799202;R-RNO-164840;R-RNO-6799203;R-RNO-9866272;R-RNO-164832;R-RNO-6799197;R-RNO-9854405;R-RNO-164834;R-RNO-6799196;R-RNO-6799179;R-RNO-6800868;R-RNO-9861563;R-RNO-372448
R-HSA-162599	Late Phase of HIV Life Cycle	3	149	0.0125951	0.965403	0.965403	22	77	0.00526604	9606	Homo sapiens	P12270;O75909;P29084	P12270;O75909;P29084	R-HSA-9613490;R-HSA-167136;R-HSA-167077;R-HSA-9613498;R-HSA-167113;R-HSA-167118;R-HSA-167468;R-HSA-167084;R-HSA-167474;R-HSA-167282;R-HSA-165043;R-HSA-167121;R-HSA-165047;R-HSA-167284;R-HSA-167477;R-HSA-167130;R-HSA-167288;R-HSA-167097;R-HSA-167481;R-HSA-167134;R-HSA-167484;R-HSA-167292
R-HSA-199992	trans-Golgi Network Vesicle Budding	1	74	0.00625528	0.965598	0.965598	9	19	0.00129941	9606	Homo sapiens	O43747	O43747	R-HSA-421831;R-HSA-432706;R-HSA-432707;R-HSA-432688;R-HSA-421836;R-HSA-5333658;R-HSA-421835;R-HSA-432712;R-HSA-421833
R-HSA-9013408	RHOG GTPase cycle	1	74	0.00625528	0.965598	0.965598	1	6	0.00041	9606	Homo sapiens	Q13576	Q13576	R-HSA-9014449
R-RNO-5610780	Degradation of GLI1 by the proteasome	1	55	0.00630589	0.966526	0.970428	2	5	0.000604	10116	Rattus norvegicus	O88761	O88761	R-RNO-5610760;R-RNO-5610758
R-RNO-1660662	Glycosphingolipid metabolism	1	55	0.00630589	0.966526	0.970428	14	47	0.00567496	10116	Rattus norvegicus	P10960	P10960	R-RNO-1606602;R-RNO-1606564;R-RNO-1605632;R-RNO-1605624;R-RNO-1606807;R-RNO-1606312;R-RNO-9842115;R-RNO-9840488;R-RNO-9841189;R-RNO-1605736;R-RNO-9840334;R-RNO-1605591;R-RNO-9840470;R-RNO-1605724
R-RNO-4641258	Degradation of DVL	1	55	0.00630589	0.966526	0.970428	2	7	0.000845	10116	Rattus norvegicus	O88761	O88761	R-RNO-4641260;R-RNO-1504193
R-RNO-2142753	Arachidonic acid metabolism	1	55	0.00630589	0.966526	0.970428	1	52	0.00627868	10116	Rattus norvegicus	Q6AXM8	Q6AXM8	R-RNO-8932633
R-MMU-8876198	RAB GEFs exchange GTP for GDP on RABs	2	89	0.00971404	0.966844	0.966844	2	21	0.00244784	10090	Mus musculus	P35283;Q921Q7	P35283;Q921Q7	R-MMU-8876454;R-MMU-8875320
[truncated: 725 more rows]

## Sheet: 1_to_4_decrease
Accession	Uniprot	D1	D4	Day 4 compared to Day 1
HMOX1_RAT	P06762	5.42003	1.15052	-2.23601
SPS2_MOUSE	P97364	4.60665	1.21994	-1.91691
[truncated: 292 more rows]

## Sheet: 1_to_4_decrease_reactome
https://reactome.org/PathwayBrowser/#/DTAB=AN&ANALYSIS=MjAyNDA4MTMxMzQ3MTBfMTA0ODg%253D&FILTER=resource:UNIPROT$pValue:0.05$species:9606,10090,10116
[truncated: 1,523 more rows]

[truncated: 8 more sheets: 4_to_7_increase, 4_to_7_increase_reactome, 4_to_7_decrease, 4_to_7_decrease_reactome, 7_to_14_increase, 7_to_14_increase_reactome, 7_to_14_decrease, 7_to_14_decrease_reactome]
